# Supplementary material for: Identification of Proteins Involved in Carbohydrate Metabolism and Energy Metabolism Pathways and Their Regulation of Cytoplasmic Male Sterility in Wheat
Source: Int J Mol Sci. 2018 Jan 23;19(2):324. doi: 10.3390/ijms19020324 (PMC5855548; doi:10.3390/ijms19020324)
Supplement: Supplementary file 1 [file ijms-19-00324-s001.zip]

Archive with 11 entries (9 files):
- Suplementary Materials/
- Suplementary Materials/Suplementary Materials-for proofreading.docx
- Suplementary Materials/Supplementary Table/
- Suplementary Materials/Supplementary Table/Table S1.xlsx
- Suplementary Materials/Supplementary Table/Table S2.xlsx
- Suplementary Materials/Supplementary Table/Table S3.xlsx
- Suplementary Materials/Supplementary Table/Table S4.xlsx
- Suplementary Materials/Supplementary Table/Table S5.xlsx
- Suplementary Materials/Supplementary Table/Table S6.xlsx
- Suplementary Materials/Supplementary Table/Table S7.xlsx
- Suplementary Materials/Supplementary Table/Table S8.xlsx
