# Supplementary material for: Identification of Proteins Involved in Carbohydrate Metabolism and Energy Metabolism Pathways and Their Regulation of Cytoplasmic Male Sterility in Wheat
Source: Int J Mol Sci. 2018 Jan 23;19(2):324. doi: 10.3390/ijms19020324 (PMC5855548; doi:10.3390/ijms19020324)
Supplement: Supplementary file 1 [file ijms-19-00324-s001.zip › Suplementary Materials/Supplementary Table/Table S1.xlsx]

## Sheet: Table S1
prot_hit_num	prot_accession	pep_query	pep_isunique	pep_exp_mz	pep_exp_z	pep_miss	pep_score	pep_ident	pep_var_mod
1	EPlTAET00000010126	27485	0	560.333	2	0	26	29
1	EPlTAET00000010126	27753	1	563.813	2	0	36.2	27
1	EPlTAET00000010126	27754	1	563.813	2	0	30.51	27
1	EPlTAET00000010126	27756	1	563.814	2	0	28.32	28
1	EPlTAET00000010126	27759	1	563.815	2	0	50.56	28
1	EPlTAET00000010126	27760	1	563.815	2	0	34.16	28
1	EPlTAET00000010126	27761	1	563.815	2	0	39.74	28
1	EPlTAET00000010126	27762	1	563.815	2	0	22.56	28
1	EPlTAET00000010126	29397	0	582.852	2	0	24.07	29
1	EPlTAET00000010126	29400	0	582.853	2	0	20.94	28
1	EPlTAET00000010126	29401	0	582.853	2	0	21.26	28
1	EPlTAET00000010126	30992	1	598.846	2	0	24.39	28
1	EPlTAET00000010126	34353	0	638.876	2	0	29.89	30
1	EPlTAET00000010126	34354	0	638.876	2	0	58.89	30
1	EPlTAET00000010126	34355	0	638.877	2	0	53.94	30
1	EPlTAET00000010126	37047	1	665.902	2	0	28.52	30
1	EPlTAET00000010126	51413	1	754.429	2	0	42.19	29
1	EPlTAET00000010126	51414	1	754.429	2	0	39.28	29
1	EPlTAET00000010126	51427	1	754.433	2	0	24.31	29
1	EPlTAET00000010126	51429	1	754.433	2	0	37.96	29
1	EPlTAET00000010126	51430	1	754.434	2	0	39.34	29
1	EPlTAET00000010126	9569	1	754.434	2	0	16.38	33
1	EPlTAET00000010126	51433	1	754.434	2	0	20.83	29
1	EPlTAET00000010126	51434	1	754.434	2	0	45.15	29
1	EPlTAET00000010126	51435	1	754.434	2	0	48.2	29
1	EPlTAET00000010126	51436	1	754.434	2	0	26.47	29
1	EPlTAET00000010126	51437	1	754.434	2	0	51.3	29
1	EPlTAET00000010126	51438	1	754.434	2	0	52.7	29
1	EPlTAET00000010126	51439	1	754.434	2	0	53.4	29
1	EPlTAET00000010126	51440	1	754.434	2	0	42.12	29
1	EPlTAET00000010126	51443	1	754.434	2	0	34.8	29
1	EPlTAET00000010126	51444	1	754.434	2	0	29.76	29
1	EPlTAET00000010126	51445	1	754.434	2	0	53.54	29
1	EPlTAET00000010126	51448	1	754.434	2	0	51.42	29
1	EPlTAET00000010126	51449	1	754.434	2	0	53.06	29
1	EPlTAET00000010126	51450	1	754.434	2	0	51.38	29
1	EPlTAET00000010126	51451	1	754.435	2	0	38.07	29
1	EPlTAET00000010126	51452	1	754.435	2	0	49.65	29
1	EPlTAET00000010126	51453	1	754.435	2	0	46.71	29
1	EPlTAET00000010126	51454	1	754.435	2	0	37.86	29
1	EPlTAET00000010126	51459	1	754.435	2	0	29.35	29
1	EPlTAET00000010126	51464	1	754.435	2	0	31.4	29
1	EPlTAET00000010126	51469	1	754.436	2	0	38.67	29
1	EPlTAET00000010126	51471	1	754.436	2	0	48.59	29
1	EPlTAET00000010126	9573	1	754.436	2	0	21.27	33
1	EPlTAET00000010126	51474	1	754.436	2	0	48.3	29
1	EPlTAET00000010126	51475	1	754.436	2	0	53.21	29
1	EPlTAET00000010126	51479	1	754.436	2	0	25.23	29
1	EPlTAET00000010126	51480	1	754.436	2	0	53.26	29
1	EPlTAET00000010126	51481	1	754.436	2	0	47.98	29
1	EPlTAET00000010126	51482	1	754.436	2	0	53.05	29
1	EPlTAET00000010126	51483	1	754.437	2	0	51.19	29
1	EPlTAET00000010126	51484	1	754.437	2	0	21.79	29
1	EPlTAET00000010126	51485	1	754.437	2	0	53.37	29
1	EPlTAET00000010126	51487	1	754.437	2	0	37.85	29
1	EPlTAET00000010126	51489	1	754.437	2	0	53.48	29
1	EPlTAET00000010126	9577	1	754.437	2	0	20.64	34
1	EPlTAET00000010126	51491	1	754.437	2	0	49.38	29
1	EPlTAET00000010126	51492	1	754.437	2	0	51.16	29
1	EPlTAET00000010126	51493	1	754.437	2	0	50.82	29
1	EPlTAET00000010126	51494	1	754.437	2	0	53.04	29
1	EPlTAET00000010126	51495	1	754.437	2	0	48.81	29
1	EPlTAET00000010126	51496	1	754.437	2	0	38.7	29
1	EPlTAET00000010126	51497	1	754.437	2	0	48.38	29
1	EPlTAET00000010126	51498	1	754.437	2	0	50.88	29
1	EPlTAET00000010126	51500	1	754.437	2	0	53.14	29
1	EPlTAET00000010126	9585	1	754.439	2	0	29.3	34
1	EPlTAET00000010126	66578	0	814.94	2	0	32.06	29	Gln->pyro-Glu (N-term Q)
1	EPlTAET00000010126	66579	0	814.94	2	0	30.71	29	Gln->pyro-Glu (N-term Q)
1	EPlTAET00000010126	69094	0	826.49	2	0	24.49	30
1	EPlTAET00000010126	69095	0	826.492	2	0	33.34	30
1	EPlTAET00000010126	79866	1	581.687	3	0	46.61	29
1	EPlTAET00000010126	79867	1	581.688	3	0	56.71	29
1	EPlTAET00000010126	3237	1	581.692	3	0	38.01	29
1	EPlTAET00000010126	85407	1	896.04	2	0	30.36	29
1	EPlTAET00000010126	85408	1	896.042	2	0	52.78	29
1	EPlTAET00000010126	85409	1	896.042	2	0	51.24	29
1	EPlTAET00000010126	85410	1	896.042	2	0	52.44	29
1	EPlTAET00000010126	85411	1	896.042	2	0	53.7	29
1	EPlTAET00000010126	85412	1	597.698	3	0	29.94	29
1	EPlTAET00000010126	85413	1	896.045	2	0	68.97	29
1	EPlTAET00000010126	85414	1	896.045	2	0	68.86	29
1	EPlTAET00000010126	85415	1	896.045	2	0	68.75	29
1	EPlTAET00000010126	85416	1	896.045	2	0	68.75	29
1	EPlTAET00000010126	85417	1	896.045	2	0	64.04	29
1	EPlTAET00000010126	85418	1	896.048	2	0	63.17	29
1	EPlTAET00000010126	85419	1	896.048	2	0	74.54	29
1	EPlTAET00000010126	85420	1	896.048	2	0	63.03	29
1	EPlTAET00000010126	85421	1	896.048	2	0	68.85	29
1	EPlTAET00000010126	85422	1	896.048	2	0	61.24	29
1	EPlTAET00000010126	85424	1	896.049	2	0	22.15	29
1	EPlTAET00000010126	85425	1	896.049	2	0	61.21	29
1	EPlTAET00000010126	85426	1	896.049	2	0	65.71	29
1	EPlTAET00000010126	91109	0	614.651	3	0	62.37	27
1	EPlTAET00000010126	91110	0	614.651	3	0	68.22	27
1	EPlTAET00000010126	91111	0	614.651	3	0	61.11	27
1	EPlTAET00000010126	91112	0	614.651	3	0	74.64	27
1	EPlTAET00000010126	91113	0	614.651	3	0	67.37	27
1	EPlTAET00000010126	91114	0	614.651	3	0	79.32	27
1	EPlTAET00000010126	91115	0	614.651	3	0	76.53	27
1	EPlTAET00000010126	91116	0	614.651	3	0	65.98	27
1	EPlTAET00000010126	91117	0	614.651	3	0	85.39	27
1	EPlTAET00000010126	91118	0	614.652	3	0	78.85	27
1	EPlTAET00000010126	91122	0	614.652	3	0	44.63	27
1	EPlTAET00000010126	91126	0	614.652	3	0	43.71	28
1	EPlTAET00000010126	91130	0	614.654	3	0	59.02	28
1	EPlTAET00000010126	91131	0	614.654	3	0	55.54	28
1	EPlTAET00000010126	91133	0	614.654	3	0	69.15	28
1	EPlTAET00000010126	91134	0	614.654	3	0	68.3	28
1	EPlTAET00000010126	91135	0	614.654	3	0	76.45	28
1	EPlTAET00000010126	91136	0	614.654	3	0	67.11	28
1	EPlTAET00000010126	91137	0	614.654	3	0	51.42	28
1	EPlTAET00000010126	91138	0	614.654	3	0	40.92	28
1	EPlTAET00000010126	91139	0	614.654	3	0	51.32	28
1	EPlTAET00000010126	91140	0	614.654	3	0	70.75	28
1	EPlTAET00000010126	91141	0	614.654	3	0	57.56	28
1	EPlTAET00000010126	91142	0	614.654	3	0	62.97	28
1	EPlTAET00000010126	91143	0	614.654	3	0	79.01	28
1	EPlTAET00000010126	91144	0	614.654	3	0	88.65	28
1	EPlTAET00000010126	98960	1	955.075	2	0	60.55	29
1	EPlTAET00000010126	98961	1	955.075	2	0	85.7	29
1	EPlTAET00000010126	98962	1	637.054	3	0	47.44	29
1	EPlTAET00000010126	98963	1	637.054	3	0	51.66	29
1	EPlTAET00000010126	98965	1	955.078	2	0	74.95	29
1	EPlTAET00000010126	98966	1	955.078	2	0	72.43	29
1	EPlTAET00000010126	98967	1	637.055	3	0	32.78	29
1	EPlTAET00000010126	98969	1	955.08	2	0	74.77	29
1	EPlTAET00000010126	98970	1	955.08	2	0	86.35	29
1	EPlTAET00000010126	98971	1	955.08	2	0	86.41	29
1	EPlTAET00000010126	98981	1	955.085	2	0	86.66	28
1	EPlTAET00000010126	98982	1	955.085	2	0	86.58	28
1	EPlTAET00000010126	98983	1	955.085	2	0	86.34	28
1	EPlTAET00000010126	102075	0	645.724	3	0	44.22	29
1	EPlTAET00000010126	102076	0	645.724	3	0	55.16	29
1	EPlTAET00000010126	102079	0	968.086	2	0	75.61	29
1	EPlTAET00000010126	102080	0	968.086	2	0	90.22	29
1	EPlTAET00000010126	102081	0	968.086	2	0	87.09	29
1	EPlTAET00000010126	102084	0	645.727	3	0	47.86	29
1	EPlTAET00000010126	102087	0	968.087	2	0	52.99	29
1	EPlTAET00000010126	102088	0	968.087	2	0	61.91	29
1	EPlTAET00000010126	102089	0	645.728	3	0	13.38	29
1	EPlTAET00000010126	102090	0	645.728	3	0	37.72	29
1	EPlTAET00000010126	102091	0	968.089	2	0	60.73	28
1	EPlTAET00000010126	102092	0	968.089	2	0	86.96	28
1	EPlTAET00000010126	102093	0	968.089	2	0	72.69	28
1	EPlTAET00000010126	102094	0	968.089	2	0	75.19	28
1	EPlTAET00000010126	102095	0	968.089	2	0	75.26	28
1	EPlTAET00000010126	102096	0	968.09	2	0	75.5	28
1	EPlTAET00000010126	102099	0	968.093	2	0	72.85	28
1	EPlTAET00000010126	102100	0	968.093	2	0	89.79	28
1	EPlTAET00000010126	102101	0	968.093	2	0	75.23	28
1	EPlTAET00000010126	102102	0	968.093	2	0	89.77	28
1	EPlTAET00000010126	104025	0	975.555	2	0	38.39	29
1	EPlTAET00000010126	113208	1	1015.05	2	0	58.87	29
1	EPlTAET00000010126	126131	1	1070.02	2	0	45.15	24
1	EPlTAET00000010126	126132	1	1070.02	2	0	91.33	24
1	EPlTAET00000010126	126133	1	1070.02	2	0	79.66	24
1	EPlTAET00000010126	126134	1	1070.02	2	0	31.86	25
1	EPlTAET00000010126	126135	1	1070.02	2	0	70.33	25
1	EPlTAET00000010126	126140	1	1070.03	2	0	76.42	25
1	EPlTAET00000010126	126141	1	1070.03	2	0	79.8	25
1	EPlTAET00000010126	126142	1	1070.03	2	0	79.76	25
1	EPlTAET00000010126	126143	1	1070.03	2	0	82.75	25
1	EPlTAET00000010126	126144	1	1070.03	2	0	41.28	25
1	EPlTAET00000010126	126145	1	1070.03	2	0	52.92	25
1	EPlTAET00000010126	126146	1	1070.03	2	0	31.51	25
1	EPlTAET00000010126	126150	1	1070.03	2	0	25.89	25
1	EPlTAET00000010126	126153	1	1070.03	2	0	75.7	26
1	EPlTAET00000010126	126154	1	1070.03	2	0	75.04	26
1	EPlTAET00000010126	126155	1	1070.03	2	0	79.69	26
1	EPlTAET00000010126	126156	1	1070.03	2	0	27.19	26
1	EPlTAET00000010126	126157	1	1070.03	2	0	49.72	26
1	EPlTAET00000010126	126158	1	1070.03	2	0	54.44	26
1	EPlTAET00000010126	126159	1	1070.03	2	0	79.78	26
1	EPlTAET00000010126	126160	1	1070.03	2	0	76.63	26
1	EPlTAET00000010126	126161	1	1070.03	2	0	91.01	26
1	EPlTAET00000010126	126162	1	1070.03	2	0	54.88	26
1	EPlTAET00000010126	126974	0	537.29	4	0	20.54	29	iTRAQ8plex (Y)
1	EPlTAET00000010126	126984	0	537.292	4	0	16.02	29	iTRAQ8plex (Y)
1	EPlTAET00000010126	128104	1	1078.03	2	0	73.69	24	Oxidation (M)
1	EPlTAET00000010126	128105	1	1078.03	2	0	42.45	25	Oxidation (M)
1	EPlTAET00000010126	128109	1	1078.03	2	0	38.89	25	Oxidation (M)
1	EPlTAET00000010126	128110	1	1078.03	2	0	71.4	25	Oxidation (M)
1	EPlTAET00000010126	128111	1	1078.03	2	0	84.77	25	Oxidation (M)
1	EPlTAET00000010126	128115	1	1078.03	2	0	61.91	25	Oxidation (M)
1	EPlTAET00000010126	128116	1	1078.03	2	0	71.59	25	Oxidation (M)
1	EPlTAET00000010126	128117	1	1078.03	2	0	85.75	25	Oxidation (M)
1	EPlTAET00000010126	128119	1	1078.04	2	0	40.49	26	Oxidation (M)
1	EPlTAET00000010126	128122	1	1078.04	2	0	73.36	26	Oxidation (M)
1	EPlTAET00000010126	128123	1	1078.04	2	0	64.04	26	Oxidation (M)
1	EPlTAET00000010126	128124	1	1078.04	2	0	49.76	26	Oxidation (M)
1	EPlTAET00000010126	144818	0	771.747	3	0	58.3	30
1	EPlTAET00000010126	144819	0	771.747	3	0	31.49	30
1	EPlTAET00000010126	144820	0	771.747	3	0	58.75	30
1	EPlTAET00000010126	144825	0	771.749	3	0	60.48	30
1	EPlTAET00000010126	144826	0	771.749	3	0	58.64	30
1	EPlTAET00000010126	144828	0	771.75	3	0	55.54	30
1	EPlTAET00000010126	144829	0	771.75	3	0	59.13	30
1	EPlTAET00000010126	144833	0	1157.12	2	0	51.19	30
1	EPlTAET00000010126	10539	0	777.077	3	0	37.23	29	Oxidation (M)
1	EPlTAET00000010126	146279	0	583.061	4	0	39.29	29	Oxidation (M)
1	EPlTAET00000010126	146280	0	777.079	3	0	55.18	29	Oxidation (M)
1	EPlTAET00000010126	146281	0	777.079	3	0	61.3	29	Oxidation (M)
1	EPlTAET00000010126	146286	0	777.081	3	0	56.34	30	Oxidation (M)
1	EPlTAET00000010126	146288	0	777.082	3	0	60.3	30	Oxidation (M)
1	EPlTAET00000010126	156585	1	815.092	3	0	38.9	28	iTRAQ8plex (Y)
1	EPlTAET00000010126	167442	1	871.444	3	0	27.11	27
1	EPlTAET00000010126	167443	1	871.453	3	0	108.8	28
1	EPlTAET00000010126	167445	1	871.455	3	0	98.94	29
1	EPlTAET00000010126	167446	1	871.455	3	0	114.27	29
1	EPlTAET00000010126	167447	1	871.455	3	0	64.75	29
1	EPlTAET00000010126	167449	1	871.456	3	0	87.64	29
1	EPlTAET00000010126	167450	1	871.456	3	0	119.03	29
1	EPlTAET00000010126	15108	1	871.458	3	0	32.44	32
1	EPlTAET00000010126	168953	1	880.798	3	0	43.98	29
1	EPlTAET00000010126	168959	1	880.803	3	0	43.85	30
1	EPlTAET00000010126	168960	1	880.803	3	0	58.05	30
1	EPlTAET00000010126	168961	1	880.803	3	0	59.8	30
1	EPlTAET00000010126	168962	1	880.803	3	0	59.04	30
1	EPlTAET00000010126	168963	1	880.803	3	0	45.3	30
1	EPlTAET00000010126	168964	1	880.803	3	0	72.14	30
1	EPlTAET00000010126	168967	1	880.804	3	0	65.75	30
1	EPlTAET00000010126	168968	1	880.804	3	0	64.18	30
1	EPlTAET00000010126	169886	1	664.876	4	1	36.82	29
1	EPlTAET00000010126	174953	0	917.159	3	0	87.01	30
1	EPlTAET00000010126	17525	0	917.163	3	0	67.57	30
1	EPlTAET00000010126	174954	0	917.163	3	0	70.3	30
1	EPlTAET00000010126	17526	0	917.164	3	0	85.76	30
1	EPlTAET00000010126	17527	0	917.165	3	0	72.07	30
1	EPlTAET00000010126	174957	0	917.165	3	0	83.45	30
1	EPlTAET00000010126	174958	0	917.165	3	0	95.45	30
1	EPlTAET00000010126	174959	0	917.165	3	0	80.59	30
1	EPlTAET00000010126	174960	0	917.166	3	0	101.69	30
1	EPlTAET00000010126	174961	0	917.166	3	0	95.07	30
1	EPlTAET00000010126	174963	0	917.166	3	0	92.61	30
1	EPlTAET00000010126	174964	0	917.166	3	0	101.54	30
1	EPlTAET00000010126	17528	0	917.166	3	0	67.28	30
1	EPlTAET00000010126	174965	0	917.166	3	0	82.96	30
1	EPlTAET00000010126	174966	0	917.166	3	0	82.6	30
1	EPlTAET00000010126	174969	0	917.167	3	0	91.21	30
1	EPlTAET00000010126	174970	0	917.167	3	0	84.17	30
1	EPlTAET00000010126	174973	0	917.167	3	0	82.44	30
1	EPlTAET00000010126	17529	0	917.167	3	0	41.41	30
1	EPlTAET00000010126	174975	0	917.168	3	0	66.63	30
1	EPlTAET00000010126	174976	0	917.168	3	0	108.6	30
1	EPlTAET00000010126	17530	0	917.168	3	0	76.48	30
1	EPlTAET00000010126	174981	0	917.168	3	0	72.38	30
1	EPlTAET00000010126	174982	0	917.169	3	0	64.26	30
1	EPlTAET00000010126	17531	0	917.171	3	0	76.58	30
1	EPlTAET00000010126	174986	0	917.171	3	0	68.89	30
1	EPlTAET00000010126	174987	0	917.171	3	0	61.33	30
1	EPlTAET00000010126	17532	0	917.171	3	0	77.51	30
1	EPlTAET00000010126	174989	0	917.172	3	0	54.2	30
1	EPlTAET00000010126	174996	0	917.173	3	0	82.75	30
1	EPlTAET00000010126	174999	0	917.174	3	0	100.6	30
1	EPlTAET00000010126	175000	0	917.175	3	0	64.91	30
1	EPlTAET00000010126	17812	0	922.499	3	0	37.65	33	Oxidation (M)
1	EPlTAET00000010126	177466	1	699.865	4	1	30.11	28
1	EPlTAET00000010126	177472	1	932.832	3	1	66.3	30
1	EPlTAET00000010126	177473	1	932.836	3	1	64.33	30
1	EPlTAET00000010126	21350	0	994.562	3	0	50.64	34
1	EPlTAET00000010126	21351	0	994.563	3	0	54	34
1	EPlTAET00000010126	186120	0	994.564	3	0	38.16	28
1	EPlTAET00000010126	21352	0	994.564	3	0	105.82	35
1	EPlTAET00000010126	21353	0	994.564	3	0	44.43	35
1	EPlTAET00000010126	21354	0	994.565	3	0	90.87	35
1	EPlTAET00000010126	21355	0	994.566	3	0	62.65	34
1	EPlTAET00000010126	188704	0	764.172	4	0	43.53	29	iTRAQ8plex (Y)		A1_1_113-VS-B1_116	0.948	129	[1.926]		A1_1_113-VS-B2_117	0.976	139	[2.264]		A1_1_113-VS-B3_118	1.222	138	[2.468]		B1_116-VS-A1_1_113	1.055	129	[1.926]		B2_117-VS-A2_114	1.098	138	[2.326]		B3_118-VS-A3_115	0.99	139	[3.127]		A2_114-VS-A3_115	1.134	139	[1.299]		B1_116-VS-B2_117	1.085	129	[1.325]
3	TRAES3BF044000030CFD_t1	48040	0	738.97	2	0	34.89	27
3	TRAES3BF044000030CFD_t1	63028	0	533.978	3	0	40.38	30
3	TRAES3BF044000030CFD_t1	63030	0	533.978	3	0	24.59	30
3	TRAES3BF044000030CFD_t1	63034	0	800.467	2	0	52.62	30
3	TRAES3BF044000030CFD_t1	63035	0	800.468	2	0	51.17	30
3	TRAES3BF044000030CFD_t1	68940	0	825.966	2	0	17.5	29
3	TRAES3BF044000030CFD_t1	68942	0	825.967	2	0	37.96	29
3	TRAES3BF044000030CFD_t1	68944	0	825.969	2	0	41.52	29
3	TRAES3BF044000030CFD_t1	68945	0	825.969	2	0	56.05	29
3	TRAES3BF044000030CFD_t1	68946	0	825.969	2	0	52.37	29
3	TRAES3BF044000030CFD_t1	68947	0	825.969	2	0	49.05	29
3	TRAES3BF044000030CFD_t1	68948	0	825.969	2	0	48.86	29
3	TRAES3BF044000030CFD_t1	68950	0	825.969	2	0	49.15	29
3	TRAES3BF044000030CFD_t1	68953	0	825.97	2	0	22.31	29
3	TRAES3BF044000030CFD_t1	68959	0	825.973	2	0	55.88	29
3	TRAES3BF044000030CFD_t1	68960	0	825.973	2	0	49.15	29
3	TRAES3BF044000030CFD_t1	68961	0	825.973	2	0	49.47	29
3	TRAES3BF044000030CFD_t1	68962	0	825.973	2	0	67.38	29
3	TRAES3BF044000030CFD_t1	68963	0	825.973	2	0	44.66	29
3	TRAES3BF044000030CFD_t1	68964	0	825.973	2	0	41.86	29
3	TRAES3BF044000030CFD_t1	68965	0	825.973	2	0	52.49	29
3	TRAES3BF044000030CFD_t1	68966	0	825.973	2	0	56.02	29
3	TRAES3BF044000030CFD_t1	68967	0	825.974	2	0	46.88	29
3	TRAES3BF044000030CFD_t1	87672	0	905.964	2	0	74.39	27
3	TRAES3BF044000030CFD_t1	87674	0	905.965	2	0	72.82	27
3	TRAES3BF044000030CFD_t1	102854	0	971.05	2	0	69.88	30
3	TRAES3BF044000030CFD_t1	102857	0	647.704	3	0	45.62	30
3	TRAES3BF044000030CFD_t1	102861	0	971.054	2	0	89.62	30
3	TRAES3BF044000030CFD_t1	102862	0	971.054	2	0	93.42	30
3	TRAES3BF044000030CFD_t1	102863	0	971.054	2	0	93.24	30
3	TRAES3BF044000030CFD_t1	102865	0	647.706	3	0	67.49	30
3	TRAES3BF044000030CFD_t1	102866	0	647.707	3	0	54.25	30
3	TRAES3BF044000030CFD_t1	102869	0	971.058	2	0	85.98	30
3	TRAES3BF044000030CFD_t1	102870	0	971.058	2	0	101.66	30
3	TRAES3BF044000030CFD_t1	102871	0	971.058	2	0	53.13	30
3	TRAES3BF044000030CFD_t1	102872	0	971.059	2	0	77.98	30
3	TRAES3BF044000030CFD_t1	103612	0	649.702	3	0	34.9	30
3	TRAES3BF044000030CFD_t1	103613	0	649.702	3	0	41.29	30
3	TRAES3BF044000030CFD_t1	103623	0	649.705	3	0	43.45	30
3	TRAES3BF044000030CFD_t1	103624	0	649.705	3	0	44.05	30
3	TRAES3BF044000030CFD_t1	104630	0	652.385	3	0	46.17	30	iTRAQ8plex (Y)
3	TRAES3BF044000030CFD_t1	106033	0	656.345	3	1	34.72	28
3	TRAES3BF044000030CFD_t1	106035	0	656.346	3	1	29.84	28
3	TRAES3BF044000030CFD_t1	106036	0	656.346	3	1	43.3	28
3	TRAES3BF044000030CFD_t1	119805	0	695.081	3	1	57.03	29
3	TRAES3BF044000030CFD_t1	119806	0	695.081	3	1	72.38	29
3	TRAES3BF044000030CFD_t1	119807	0	695.081	3	1	72.46	29
3	TRAES3BF044000030CFD_t1	119809	0	695.082	3	1	61.13	29
3	TRAES3BF044000030CFD_t1	119810	0	695.083	3	1	60.69	29
3	TRAES3BF044000030CFD_t1	119811	0	695.083	3	1	64.45	29
3	TRAES3BF044000030CFD_t1	119812	0	695.083	3	1	72.33	29
3	TRAES3BF044000030CFD_t1	121545	0	525.056	4	1	44.74	30
3	TRAES3BF044000030CFD_t1	121547	0	699.739	3	1	50.83	30
3	TRAES3BF044000030CFD_t1	121548	0	699.739	3	1	47.12	30
3	TRAES3BF044000030CFD_t1	121549	0	699.739	3	1	52.58	30
3	TRAES3BF044000030CFD_t1	121553	0	699.74	3	1	52.45	30
3	TRAES3BF044000030CFD_t1	121554	0	699.74	3	1	50.65	30
3	TRAES3BF044000030CFD_t1	121555	0	699.74	3	1	59.46	30
3	TRAES3BF044000030CFD_t1	121556	0	699.74	3	1	54.25	30
3	TRAES3BF044000030CFD_t1	121558	0	699.74	3	1	41.61	30
3	TRAES3BF044000030CFD_t1	121559	0	699.74	3	1	57.77	30
3	TRAES3BF044000030CFD_t1	121561	0	699.74	3	1	32.1	30
3	TRAES3BF044000030CFD_t1	121562	0	699.74	3	1	50.26	30
3	TRAES3BF044000030CFD_t1	121564	0	699.74	3	1	52.35	30
3	TRAES3BF044000030CFD_t1	132289	1	731.735	3	0	84.7	30
3	TRAES3BF044000030CFD_t1	132290	1	731.735	3	0	45.75	30
3	TRAES3BF044000030CFD_t1	140490	0	1135.11	2	0	85.95	29
3	TRAES3BF044000030CFD_t1	140492	0	1135.11	2	0	56.02	29
3	TRAES3BF044000030CFD_t1	150555	0	791.757	3	0	38.29	30
3	TRAES3BF044000030CFD_t1	150558	0	1187.13	2	0	58.91	30
3	TRAES3BF044000030CFD_t1	150563	0	1187.14	2	0	52.05	30
3	TRAES3BF044000030CFD_t1	150567	0	1187.14	2	0	43.98	30
3	TRAES3BF044000030CFD_t1	150575	0	791.76	3	0	46.81	30
3	TRAES3BF044000030CFD_t1	150576	0	791.76	3	0	53.36	30
3	TRAES3BF044000030CFD_t1	150579	0	1187.14	2	0	25.24	30
3	TRAES3BF044000030CFD_t1	150580	0	1187.14	2	0	82.14	30
3	TRAES3BF044000030CFD_t1	150581	0	1187.14	2	0	72.57	30
3	TRAES3BF044000030CFD_t1	150582	0	1187.14	2	0	79.52	30
3	TRAES3BF044000030CFD_t1	150583	0	1187.14	2	0	71.91	30
3	TRAES3BF044000030CFD_t1	150584	0	1187.14	2	0	66.09	30
3	TRAES3BF044000030CFD_t1	150585	0	791.761	3	0	33.13	30
3	TRAES3BF044000030CFD_t1	150588	0	1187.14	2	0	54.78	30
3	TRAES3BF044000030CFD_t1	150593	0	1187.14	2	0	64.15	30
3	TRAES3BF044000030CFD_t1	150594	0	1187.14	2	0	61.1	30
3	TRAES3BF044000030CFD_t1	150597	0	1187.14	2	0	68.27	30
3	TRAES3BF044000030CFD_t1	150599	0	1187.14	2	0	79.12	30
3	TRAES3BF044000030CFD_t1	150600	0	1187.14	2	0	50.38	30
3	TRAES3BF044000030CFD_t1	150601	0	1187.14	2	0	61.98	30
3	TRAES3BF044000030CFD_t1	150602	0	1187.14	2	0	62.67	30
3	TRAES3BF044000030CFD_t1	150603	0	1187.14	2	0	75.78	30
3	TRAES3BF044000030CFD_t1	150604	0	1187.14	2	0	79.81	30
3	TRAES3BF044000030CFD_t1	150605	0	1187.14	2	0	72.52	30
3	TRAES3BF044000030CFD_t1	150606	0	1187.14	2	0	77.64	30
3	TRAES3BF044000030CFD_t1	150607	0	1187.14	2	0	66.86	30
3	TRAES3BF044000030CFD_t1	150608	0	1187.14	2	0	63.66	30
3	TRAES3BF044000030CFD_t1	150609	0	1187.14	2	0	70.59	30
3	TRAES3BF044000030CFD_t1	150610	0	1187.14	2	0	75.4	30
3	TRAES3BF044000030CFD_t1	150611	0	1187.14	2	0	44.65	30
3	TRAES3BF044000030CFD_t1	150612	0	1187.14	2	0	67.01	30
3	TRAES3BF044000030CFD_t1	150614	0	1187.14	2	0	75.49	30
3	TRAES3BF044000030CFD_t1	150615	0	1187.14	2	0	72.87	30
3	TRAES3BF044000030CFD_t1	150616	0	1187.14	2	0	67.84	30
3	TRAES3BF044000030CFD_t1	150617	0	1187.14	2	0	78.26	30
3	TRAES3BF044000030CFD_t1	150619	0	1187.14	2	0	74.23	30
3	TRAES3BF044000030CFD_t1	150620	0	1187.14	2	0	78.15	30
3	TRAES3BF044000030CFD_t1	150621	0	1187.14	2	0	72.4	30
3	TRAES3BF044000030CFD_t1	150622	0	1187.14	2	0	72.41	30
3	TRAES3BF044000030CFD_t1	150624	0	1187.14	2	0	64.36	30
3	TRAES3BF044000030CFD_t1	150625	0	1187.14	2	0	76.04	30
3	TRAES3BF044000030CFD_t1	150626	0	1187.14	2	0	71.95	30
3	TRAES3BF044000030CFD_t1	30394	0	1187.14	2	0	39.25	30
3	TRAES3BF044000030CFD_t1	30395	0	1187.14	2	0	39.53	30
3	TRAES3BF044000030CFD_t1	150630	0	1187.14	2	0	85.33	30
3	TRAES3BF044000030CFD_t1	150631	0	1187.14	2	0	84.23	30
3	TRAES3BF044000030CFD_t1	30396	0	1187.14	2	0	41.65	30
3	TRAES3BF044000030CFD_t1	150635	0	1187.15	2	0	70.82	30
3	TRAES3BF044000030CFD_t1	14480	0	858.474	3	0	41.27	33	iTRAQ8plex (Y)
3	TRAES3BF044000030CFD_t1	165373	0	858.475	3	0	35.35	30	iTRAQ8plex (Y)
3	TRAES3BF044000030CFD_t1	179172	0	945.16	3	0	110.03	29
3	TRAES3BF044000030CFD_t1	186447	0	997.19	3	1	59.59	29
3	TRAES3BF044000030CFD_t1	186450	0	997.191	3	1	82.13	29
3	TRAES3BF044000030CFD_t1	186451	0	997.191	3	1	72.86	29
3	TRAES3BF044000030CFD_t1	186452	0	997.191	3	1	48.48	29
3	TRAES3BF044000030CFD_t1	186453	0	997.191	3	1	77.54	29
3	TRAES3BF044000030CFD_t1	186454	0	748.146	4	1	49.95	29
3	TRAES3BF044000030CFD_t1	186455	0	997.194	3	1	47.97	29
3	TRAES3BF044000030CFD_t1	186456	0	997.194	3	1	89.62	29
3	TRAES3BF044000030CFD_t1	186457	0	997.194	3	1	105.34	29
3	TRAES3BF044000030CFD_t1	198949	0	1160.29	3	0	89.31	30
3	TRAES3BF044000030CFD_t1	198950	0	1160.29	3	0	60.64	30
3	TRAES3BF044000030CFD_t1	198994	0	1160.62	3	1	54.6	29
3	TRAES3BF044000030CFD_t1	201227	1	908.99	4	1	52.12	28
3	TRAES3BF044000030CFD_t1	201228	1	908.99	4	1	83.26	28
3	TRAES3BF044000030CFD_t1	201229	1	908.99	4	1	69.67	28
3	TRAES3BF044000030CFD_t1	201230	1	908.993	4	1	82.94	29
3	TRAES3BF044000030CFD_t1	201231	1	908.995	4	1	43.8	28
3	TRAES3BF044000030CFD_t1	32319	0	1227.32	3	0	31.6	29
3	TRAES3BF044000030CFD_t1	32320	0	1227.32	3	0	34.61	29
3	TRAES3BF044000030CFD_t1	201965	0	920.745	4	0	46.34	29
3	TRAES3BF044000030CFD_t1	32321	0	1227.32	3	0	82.39	29
3	TRAES3BF044000030CFD_t1	201967	0	1227.33	3	0	86.34	29
3	TRAES3BF044000030CFD_t1	201968	0	1227.33	3	0	79.62	29
3	TRAES3BF044000030CFD_t1	32322	0	1227.33	3	0	41.79	29
3	TRAES3BF044000030CFD_t1	201969	0	1227.33	3	0	77.65	29
3	TRAES3BF044000030CFD_t1	201970	0	1227.33	3	0	94.64	29
3	TRAES3BF044000030CFD_t1	201972	0	1227.33	3	0	54.9	29
3	TRAES3BF044000030CFD_t1	201973	0	920.747	4	0	31.67	29
3	TRAES3BF044000030CFD_t1	201974	0	1227.33	3	0	67.87	29
3	TRAES3BF044000030CFD_t1	201975	0	1227.33	3	0	79.38	29
3	TRAES3BF044000030CFD_t1	32323	0	1227.33	3	0	74.76	29
3	TRAES3BF044000030CFD_t1	201976	0	1227.33	3	0	56.64	29
3	TRAES3BF044000030CFD_t1	201978	0	1227.33	3	0	87.09	29
3	TRAES3BF044000030CFD_t1	201979	0	1227.33	3	0	101.71	29
3	TRAES3BF044000030CFD_t1	201980	0	1227.33	3	0	72.07	29
3	TRAES3BF044000030CFD_t1	201981	0	1227.33	3	0	50.12	29
3	TRAES3BF044000030CFD_t1	32324	0	1227.33	3	0	87.28	29
3	TRAES3BF044000030CFD_t1	32325	0	1227.33	3	0	79.57	29
3	TRAES3BF044000030CFD_t1	201983	0	1227.33	3	0	82.72	29
3	TRAES3BF044000030CFD_t1	201984	0	1227.33	3	0	74.47	29
3	TRAES3BF044000030CFD_t1	201985	0	1227.33	3	0	65.58	29
3	TRAES3BF044000030CFD_t1	201986	0	1227.33	3	0	98.17	29
3	TRAES3BF044000030CFD_t1	201987	0	1227.33	3	0	82.74	29
3	TRAES3BF044000030CFD_t1	201988	0	1227.33	3	0	87.01	29
3	TRAES3BF044000030CFD_t1	201989	0	1227.33	3	0	90.06	29
3	TRAES3BF044000030CFD_t1	201990	0	1227.33	3	0	86.59	29
3	TRAES3BF044000030CFD_t1	201991	0	1227.33	3	0	87.14	29
3	TRAES3BF044000030CFD_t1	201992	0	1227.33	3	0	90	29
3	TRAES3BF044000030CFD_t1	201993	0	1227.33	3	0	84.76	29
3	TRAES3BF044000030CFD_t1	201994	0	1227.33	3	0	82.6	29
3	TRAES3BF044000030CFD_t1	201995	0	1227.33	3	0	79.6	29
3	TRAES3BF044000030CFD_t1	201996	0	1227.33	3	0	69.8	29
3	TRAES3BF044000030CFD_t1	201997	0	1227.33	3	0	94.56	29
3	TRAES3BF044000030CFD_t1	201998	0	1227.33	3	0	84.29	29
3	TRAES3BF044000030CFD_t1	201999	0	1227.33	3	0	101.75	29
3	TRAES3BF044000030CFD_t1	202000	0	1227.33	3	0	69.39	29
3	TRAES3BF044000030CFD_t1	202001	0	1227.33	3	0	92.5	29
3	TRAES3BF044000030CFD_t1	202002	0	1227.33	3	0	102.08	29
3	TRAES3BF044000030CFD_t1	202003	0	1227.33	3	0	75.12	29
3	TRAES3BF044000030CFD_t1	202004	0	1227.33	3	0	86.7	29
3	TRAES3BF044000030CFD_t1	32326	0	1227.33	3	0	66.95	29
3	TRAES3BF044000030CFD_t1	32327	0	1227.33	3	0	74.94	29
3	TRAES3BF044000030CFD_t1	202006	0	1227.33	3	0	106.15	29
3	TRAES3BF044000030CFD_t1	202007	0	1227.33	3	0	89.85	29
3	TRAES3BF044000030CFD_t1	202008	0	1227.33	3	0	90.26	28
3	TRAES3BF044000030CFD_t1	202009	0	1227.33	3	0	94.52	28
3	TRAES3BF044000030CFD_t1	202010	0	1227.33	3	0	85.67	28
3	TRAES3BF044000030CFD_t1	202011	0	1227.33	3	0	92.19	28
3	TRAES3BF044000030CFD_t1	202012	0	1227.33	3	0	74.59	28
3	TRAES3BF044000030CFD_t1	202013	0	1227.33	3	0	82.36	28
3	TRAES3BF044000030CFD_t1	202014	0	1227.33	3	0	72.26	28
3	TRAES3BF044000030CFD_t1	202015	0	1227.33	3	0	73.02	28
3	TRAES3BF044000030CFD_t1	202017	0	1227.33	3	0	101.28	28
3	TRAES3BF044000030CFD_t1	202018	0	1227.33	3	0	94.4	28
3	TRAES3BF044000030CFD_t1	202019	0	1227.33	3	0	87.33	29
3	TRAES3BF044000030CFD_t1	32328	0	1227.33	3	0	85.56	29
3	TRAES3BF044000030CFD_t1	202021	0	1227.33	3	0	101.4	29
3	TRAES3BF044000030CFD_t1	202022	0	1227.33	3	0	101.49	29
3	TRAES3BF044000030CFD_t1	32329	0	1227.33	3	0	92.05	29
3	TRAES3BF044000030CFD_t1	202024	0	1227.33	3	0	78.7	29
3	TRAES3BF044000030CFD_t1	202025	0	1227.33	3	0	80.22	29
3	TRAES3BF044000030CFD_t1	202026	0	1227.33	3	0	82.52	29
3	TRAES3BF044000030CFD_t1	32330	0	1227.33	3	0	36.63	29
3	TRAES3BF044000030CFD_t1	32331	0	1227.33	3	0	89.86	28
3	TRAES3BF044000030CFD_t1	32332	0	1227.33	3	0	80.67	28
3	TRAES3BF044000030CFD_t1	32333	0	1227.33	3	0	80.73	28
3	TRAES3BF044000030CFD_t1	32335	0	1227.33	3	0	80.88	28
3	TRAES3BF044000030CFD_t1	202028	0	1227.34	3	0	38.6	28
3	TRAES3BF044000030CFD_t1	202030	0	1227.34	3	0	31.32	28
3	TRAES3BF044000030CFD_t1	32337	0	1227.34	3	0	38.74	28
3	TRAES3BF044000030CFD_t1	202186	1	738.817	5	0	29.66	27
3	TRAES3BF044000030CFD_t1	202188	1	923.271	4	0	50.73	27
3	TRAES3BF044000030CFD_t1	202189	1	923.271	4	0	57.52	27
3	TRAES3BF044000030CFD_t1	202190	1	923.271	4	0	50.53	27
3	TRAES3BF044000030CFD_t1	202192	1	738.822	5	0	46.41	26
3	TRAES3BF044000030CFD_t1	202193	1	923.276	4	0	62.14	26
3	TRAES3BF044000030CFD_t1	202194	1	923.276	4	0	44.54	26
3	TRAES3BF044000030CFD_t1	202196	1	923.278	4	0	57.02	26
3	TRAES3BF044000030CFD_t1	202197	1	923.278	4	0	34.8	26
3	TRAES3BF044000030CFD_t1	202198	1	923.278	4	0	59.77	26
3	TRAES3BF044000030CFD_t1	202199	1	1230.71	3	0	66.2	25
3	TRAES3BF044000030CFD_t1	32594	0	1232.65	3	0	35.39	33	Oxidation (M)
3	TRAES3BF044000030CFD_t1	202251	0	1232.66	3	0	62.58	29	Oxidation (M)
3	TRAES3BF044000030CFD_t1	32596	0	1232.66	3	0	51.34	33	Oxidation (M)
3	TRAES3BF044000030CFD_t1	202252	0	1232.66	3	0	17.46	29	Oxidation (M)
3	TRAES3BF044000030CFD_t1	202254	0	1232.66	3	0	30.82	29	Oxidation (M)
3	TRAES3BF044000030CFD_t1	32598	0	1232.66	3	0	45.41	33	Oxidation (M)
3	TRAES3BF044000030CFD_t1	202257	0	1232.66	3	0	35.13	29	Oxidation (M)
3	TRAES3BF044000030CFD_t1	32602	0	1232.66	3	0	57.4	33	Oxidation (M)
3	TRAES3BF044000030CFD_t1	32603	0	1232.66	3	0	35.62	33	Oxidation (M)
3	TRAES3BF044000030CFD_t1	32604	0	1232.66	3	0	56.18	33	Oxidation (M)
3	TRAES3BF044000030CFD_t1	203195	0	946.521	4	0	79.79	28	iTRAQ8plex (Y)
3	TRAES3BF044000030CFD_t1	204618	1	788.238	5	1	30.69	27	iTRAQ8plex (Y)
3	TRAES3BF044000030CFD_t1	205996	1	687.898	6	1	29.13	25
3	TRAES3BF044000030CFD_t1	205998	1	825.276	5	1	39.5	24
3	TRAES3BF044000030CFD_t1	206000	1	825.282	5	1	19.27	23
3	TRAES3BF044000030CFD_t1	206003	1	825.283	5	1	29.32	22		*	A1_1_113-VS-B1_116	1.161	20	1.171	*	A1_1_113-VS-B2_117	1.507	21	1.254	*	A1_1_113-VS-B3_118	2.089	21	1.261	*	B1_116-VS-A1_1_113	0.861	20	1.171	*	B2_117-VS-A2_114	0.932	21	[1.265]		B3_118-VS-A3_115	0.71	21	1.251	*	A2_114-VS-A3_115	1.145	20	1.173	*	B1_116-VS-B2_117	1.404	21	1.281
4	TRAES3BF058700080CFD_t1	8827	0	739.428	2	0	19.19	33
4	TRAES3BF058700080CFD_t1	48141	0	739.43	2	0	29.31	29
4	TRAES3BF058700080CFD_t1	48142	0	739.43	2	0	32.78	29
4	TRAES3BF058700080CFD_t1	48143	0	739.43	2	0	29.05	29
4	TRAES3BF058700080CFD_t1	48152	0	739.432	2	0	30.31	29
4	TRAES3BF058700080CFD_t1	48154	0	739.432	2	0	36.23	29
4	TRAES3BF058700080CFD_t1	48155	0	739.432	2	0	34.23	29
4	TRAES3BF058700080CFD_t1	48156	0	739.432	2	0	34.3	29
4	TRAES3BF058700080CFD_t1	48157	0	739.432	2	0	34.47	29
4	TRAES3BF058700080CFD_t1	48160	0	739.432	2	0	32.95	29
4	TRAES3BF058700080CFD_t1	48161	0	739.433	2	0	28.45	29
4	TRAES3BF058700080CFD_t1	48162	0	739.433	2	0	31.19	29
4	TRAES3BF058700080CFD_t1	48163	0	739.433	2	0	34.35	29
4	TRAES3BF058700080CFD_t1	48164	0	739.433	2	0	34.42	29
4	TRAES3BF058700080CFD_t1	48180	0	739.434	2	0	30.15	29
4	TRAES3BF058700080CFD_t1	48181	0	739.434	2	0	35.1	29
4	TRAES3BF058700080CFD_t1	48182	0	739.434	2	0	34.45	29
4	TRAES3BF058700080CFD_t1	48183	0	739.434	2	0	34.6	29
4	TRAES3BF058700080CFD_t1	48185	0	739.436	2	0	33.34	29
4	TRAES3BF058700080CFD_t1	48186	0	739.436	2	0	33.95	29
4	TRAES3BF058700080CFD_t1	48187	0	739.436	2	0	37.77	29
4	TRAES3BF058700080CFD_t1	8834	0	739.44	2	0	34.27	35
4	TRAES3BF058700080CFD_t1	11369	0	792.48	2	0	42.2	34
4	TRAES3BF058700080CFD_t1	60911	0	528.656	3	0	47.11	30
4	TRAES3BF058700080CFD_t1	60914	0	528.657	3	0	57.75	30
4	TRAES3BF058700080CFD_t1	60918	0	792.484	2	0	53.04	30
4	TRAES3BF058700080CFD_t1	60920	0	792.484	2	0	51.14	30
4	TRAES3BF058700080CFD_t1	60921	0	792.484	2	0	50.58	30
4	TRAES3BF058700080CFD_t1	60922	0	792.484	2	0	60.95	30
4	TRAES3BF058700080CFD_t1	60923	0	792.484	2	0	59.73	30
4	TRAES3BF058700080CFD_t1	60924	0	792.484	2	0	46.22	30
4	TRAES3BF058700080CFD_t1	60925	0	792.484	2	0	31.11	30
4	TRAES3BF058700080CFD_t1	60926	0	792.484	2	0	51.15	30
4	TRAES3BF058700080CFD_t1	60927	0	792.484	2	0	52.45	30
4	TRAES3BF058700080CFD_t1	60928	0	792.484	2	0	52.46	30
4	TRAES3BF058700080CFD_t1	60929	0	792.484	2	0	50.89	30
4	TRAES3BF058700080CFD_t1	60930	0	792.484	2	0	50.92	30
4	TRAES3BF058700080CFD_t1	60931	0	792.485	2	0	58.07	30
4	TRAES3BF058700080CFD_t1	60932	0	792.485	2	0	35.67	30
4	TRAES3BF058700080CFD_t1	60933	0	792.485	2	0	31.13	30
4	TRAES3BF058700080CFD_t1	60934	0	792.485	2	0	35.02	30
4	TRAES3BF058700080CFD_t1	60936	0	792.486	2	0	56.16	30
4	TRAES3BF058700080CFD_t1	60937	0	792.486	2	0	50.47	30
4	TRAES3BF058700080CFD_t1	60938	0	792.486	2	0	49.35	30
4	TRAES3BF058700080CFD_t1	60939	0	792.487	2	0	44.93	30
4	TRAES3BF058700080CFD_t1	60940	0	792.487	2	0	51.28	30
4	TRAES3BF058700080CFD_t1	60941	0	792.487	2	0	51.13	30
4	TRAES3BF058700080CFD_t1	60942	0	792.487	2	0	50.79	30
4	TRAES3BF058700080CFD_t1	60943	0	792.487	2	0	51.15	30
4	TRAES3BF058700080CFD_t1	60944	0	792.487	2	0	65.05	30
4	TRAES3BF058700080CFD_t1	60945	0	792.488	2	0	42.35	30
4	TRAES3BF058700080CFD_t1	11371	0	792.489	2	0	38.61	34
4	TRAES3BF058700080CFD_t1	64585	0	538.647	3	0	35.25	31
4	TRAES3BF058700080CFD_t1	66685	0	543.979	3	0	32.68	30	Oxidation (M)
4	TRAES3BF058700080CFD_t1	74016	0	565.631	3	0	50.58	28
4	TRAES3BF058700080CFD_t1	74018	0	565.631	3	0	54.85	28
4	TRAES3BF058700080CFD_t1	74019	0	565.632	3	0	72.57	28
4	TRAES3BF058700080CFD_t1	74020	0	565.632	3	0	60.73	28
4	TRAES3BF058700080CFD_t1	74021	0	565.632	3	0	73.82	28
4	TRAES3BF058700080CFD_t1	74022	0	565.632	3	0	60.53	28
4	TRAES3BF058700080CFD_t1	74023	0	565.632	3	0	73.55	28
4	TRAES3BF058700080CFD_t1	74024	0	565.632	3	0	66.91	28
4	TRAES3BF058700080CFD_t1	74030	0	565.633	3	0	55.04	28
4	TRAES3BF058700080CFD_t1	74031	0	565.633	3	0	77.5	28
4	TRAES3BF058700080CFD_t1	74032	0	565.633	3	0	49.65	28
4	TRAES3BF058700080CFD_t1	74033	0	565.633	3	0	63.31	28
4	TRAES3BF058700080CFD_t1	74034	0	565.634	3	0	50.34	28
4	TRAES3BF058700080CFD_t1	74035	0	565.634	3	0	72.24	28
4	TRAES3BF058700080CFD_t1	74036	0	565.634	3	0	56.8	28
4	TRAES3BF058700080CFD_t1	74039	0	565.634	3	0	76.72	28
4	TRAES3BF058700080CFD_t1	74040	0	565.634	3	0	71.76	28
4	TRAES3BF058700080CFD_t1	74041	0	565.634	3	0	77.66	28
4	TRAES3BF058700080CFD_t1	74043	0	565.634	3	0	65.25	28
4	TRAES3BF058700080CFD_t1	74044	0	565.634	3	0	54.34	28
4	TRAES3BF058700080CFD_t1	74045	0	565.635	3	0	46.03	28
4	TRAES3BF058700080CFD_t1	74047	0	565.635	3	0	66.18	28
4	TRAES3BF058700080CFD_t1	74048	0	565.635	3	0	50.36	29
4	TRAES3BF058700080CFD_t1	74049	0	565.635	3	0	61.15	29
4	TRAES3BF058700080CFD_t1	74056	0	565.636	3	0	36.99	29
4	TRAES3BF058700080CFD_t1	74059	0	847.951	2	0	38.56	29
4	TRAES3BF058700080CFD_t1	75127	0	568.658	3	0	55.1	29
4	TRAES3BF058700080CFD_t1	75128	0	568.658	3	0	82.39	29
4	TRAES3BF058700080CFD_t1	75129	0	568.658	3	0	69.59	29
4	TRAES3BF058700080CFD_t1	75130	0	568.658	3	0	48.71	29
4	TRAES3BF058700080CFD_t1	75132	0	568.658	3	0	76.14	29
4	TRAES3BF058700080CFD_t1	75133	0	568.658	3	0	71.86	29
4	TRAES3BF058700080CFD_t1	75134	0	568.659	3	0	53.25	30
4	TRAES3BF058700080CFD_t1	75135	0	568.659	3	0	73.95	30
4	TRAES3BF058700080CFD_t1	75136	0	568.659	3	0	80.96	30
4	TRAES3BF058700080CFD_t1	76383	1	857.507	2	0	22.19	30
4	TRAES3BF058700080CFD_t1	76384	1	857.507	2	0	65.27	30
4	TRAES3BF058700080CFD_t1	76389	1	857.51	2	0	59.38	30
4	TRAES3BF058700080CFD_t1	76390	1	857.51	2	0	28.03	30
4	TRAES3BF058700080CFD_t1	76391	1	857.51	2	0	62.65	30
4	TRAES3BF058700080CFD_t1	76392	1	857.51	2	0	72.02	30
4	TRAES3BF058700080CFD_t1	76393	1	857.51	2	0	67.56	30
4	TRAES3BF058700080CFD_t1	76394	1	857.51	2	0	67.41	30
4	TRAES3BF058700080CFD_t1	76395	1	857.51	2	0	32.23	29
4	TRAES3BF058700080CFD_t1	76396	1	857.51	2	0	67.38	29
4	TRAES3BF058700080CFD_t1	76397	1	857.51	2	0	71.92	29
4	TRAES3BF058700080CFD_t1	76401	1	857.514	2	0	70.23	29
4	TRAES3BF058700080CFD_t1	76402	1	857.514	2	0	68.88	29
4	TRAES3BF058700080CFD_t1	76403	1	857.514	2	0	67.46	29
4	TRAES3BF058700080CFD_t1	14453	1	857.517	2	0	22.96	32
4	TRAES3BF058700080CFD_t1	14455	1	857.52	2	0	36.78	32
4	TRAES3BF058700080CFD_t1	84289	0	594.69	3	0	19.13	30	iTRAQ8plex (Y)
4	TRAES3BF058700080CFD_t1	84290	0	594.69	3	0	38	30	iTRAQ8plex (Y)
4	TRAES3BF058700080CFD_t1	84291	0	594.69	3	0	40.83	30	iTRAQ8plex (Y)
4	TRAES3BF058700080CFD_t1	84292	0	594.69	3	0	41.11	30	iTRAQ8plex (Y)
4	TRAES3BF058700080CFD_t1	84295	0	594.693	3	0	41.35	30	iTRAQ8plex (Y)
4	TRAES3BF058700080CFD_t1	84296	0	594.693	3	0	28.65	30	iTRAQ8plex (Y)
4	TRAES3BF058700080CFD_t1	84297	0	594.693	3	0	20.05	30	iTRAQ8plex (Y)
4	TRAES3BF058700080CFD_t1	86009	0	898.989	2	0	58.86	29
4	TRAES3BF058700080CFD_t1	86010	0	898.989	2	0	70.05	29
4	TRAES3BF058700080CFD_t1	86011	0	898.989	2	0	76.76	29
4	TRAES3BF058700080CFD_t1	86019	0	898.993	2	0	74.82	29
4	TRAES3BF058700080CFD_t1	86020	0	898.993	2	0	75.04	29
4	TRAES3BF058700080CFD_t1	86021	0	898.993	2	0	76.41	29
4	TRAES3BF058700080CFD_t1	86022	0	898.993	2	0	78.42	29
4	TRAES3BF058700080CFD_t1	86023	0	898.993	2	0	56.59	29
4	TRAES3BF058700080CFD_t1	86026	0	898.996	2	0	52.51	30
4	TRAES3BF058700080CFD_t1	86027	0	898.997	2	0	73.88	30
4	TRAES3BF058700080CFD_t1	86028	0	898.997	2	0	73.29	30
4	TRAES3BF058700080CFD_t1	86029	0	898.997	2	0	71.7	30
4	TRAES3BF058700080CFD_t1	104742	0	652.725	3	0	63.4	29
4	TRAES3BF058700080CFD_t1	104743	0	652.725	3	0	66.41	29
4	TRAES3BF058700080CFD_t1	104746	0	652.729	3	0	53.63	28
4	TRAES3BF058700080CFD_t1	104747	0	652.729	3	0	60.91	28
4	TRAES3BF058700080CFD_t1	20877	0	983.995	2	0	69.59	26
4	TRAES3BF058700080CFD_t1	106009	0	983.995	2	0	77.84	26
4	TRAES3BF058700080CFD_t1	106010	0	983.995	2	0	72.29	26
4	TRAES3BF058700080CFD_t1	106011	0	983.995	2	0	78.92	26
4	TRAES3BF058700080CFD_t1	106012	0	983.995	2	0	68.14	26
4	TRAES3BF058700080CFD_t1	106013	0	983.995	2	0	51.39	26
4	TRAES3BF058700080CFD_t1	106015	0	983.996	2	0	55.61	27
4	TRAES3BF058700080CFD_t1	106016	0	983.999	2	0	53.1	27
4	TRAES3BF058700080CFD_t1	106017	0	983.999	2	0	64.82	27
4	TRAES3BF058700080CFD_t1	106018	0	983.999	2	0	64.1	27
4	TRAES3BF058700080CFD_t1	106019	0	984.001	2	0	63.34	27
4	TRAES3BF058700080CFD_t1	106727	0	986.549	2	0	70.69	30
4	TRAES3BF058700080CFD_t1	106728	0	986.549	2	0	79.78	30
4	TRAES3BF058700080CFD_t1	106736	0	986.552	2	0	38.65	30
4	TRAES3BF058700080CFD_t1	106737	0	986.552	2	0	77.92	30
4	TRAES3BF058700080CFD_t1	106738	0	986.552	2	0	89.95	30
4	TRAES3BF058700080CFD_t1	107930	0	991.991	2	0	36.8	25	Oxidation (M)
4	TRAES3BF058700080CFD_t1	107931	0	991.991	2	0	41.07	25	Oxidation (M)
4	TRAES3BF058700080CFD_t1	107932	0	991.991	2	0	61.79	25	Oxidation (M)
4	TRAES3BF058700080CFD_t1	107933	0	991.992	2	0	43.03	25	Oxidation (M)
4	TRAES3BF058700080CFD_t1	107934	0	991.992	2	0	54.68	25	Oxidation (M)
4	TRAES3BF058700080CFD_t1	107935	0	991.993	2	0	39.6	25	Oxidation (M)
4	TRAES3BF058700080CFD_t1	107936	0	991.993	2	0	42.78	25	Oxidation (M)
4	TRAES3BF058700080CFD_t1	21220	0	991.996	2	0	59.22	26	Oxidation (M)
4	TRAES3BF058700080CFD_t1	107938	0	991.997	2	0	30.41	26	Oxidation (M)
4	TRAES3BF058700080CFD_t1	107939	0	991.997	2	0	27.75	26	Oxidation (M)
4	TRAES3BF058700080CFD_t1	21221	0	992.003	2	0	44.53	27	Oxidation (M)
4	TRAES3BF058700080CFD_t1	117781	0	1033.63	2	0	85.43	27
4	TRAES3BF058700080CFD_t1	117782	0	1033.63	2	0	85.39	27
4	TRAES3BF058700080CFD_t1	119711	0	1041.62	2	0	61.53	29	Oxidation (M)
4	TRAES3BF058700080CFD_t1	119712	0	1041.63	2	0	71.69	29	Oxidation (M)
4	TRAES3BF058700080CFD_t1	119713	0	1041.63	2	0	48.8	29	Oxidation (M)
4	TRAES3BF058700080CFD_t1	121844	1	525.776	4	0	37.2	28
4	TRAES3BF058700080CFD_t1	121845	1	525.776	4	0	58.05	28
4	TRAES3BF058700080CFD_t1	121849	1	525.777	4	0	82.65	28
4	TRAES3BF058700080CFD_t1	121850	1	525.777	4	0	64.99	28
4	TRAES3BF058700080CFD_t1	123686	1	529.777	4	0	58.57	27	Oxidation (M)
4	TRAES3BF058700080CFD_t1	123690	1	529.777	4	0	21.38	28	Oxidation (M)
4	TRAES3BF058700080CFD_t1	123691	1	529.777	4	0	71.14	28	Oxidation (M)
4	TRAES3BF058700080CFD_t1	129603	0	1085.07	2	0	46.34	28
4	TRAES3BF058700080CFD_t1	129617	0	1085.08	2	0	59.5	29
4	TRAES3BF058700080CFD_t1	129620	0	1085.08	2	0	90.66	29
4	TRAES3BF058700080CFD_t1	148147	0	1174.63	2	0	43.01	29	Gln->pyro-Glu (N-term Q); iTRAQ8plex (Y)
4	TRAES3BF058700080CFD_t1	149720	0	1183.13	2	0	68.67	30
4	TRAES3BF058700080CFD_t1	149729	0	1183.13	2	0	83.26	30
4	TRAES3BF058700080CFD_t1	149730	0	1183.13	2	0	74.93	30
4	TRAES3BF058700080CFD_t1	149733	0	1183.14	2	0	76.93	30
4	TRAES3BF058700080CFD_t1	149734	0	1183.14	2	0	80.14	30
4	TRAES3BF058700080CFD_t1	149735	0	1183.14	2	0	81.85	30
4	TRAES3BF058700080CFD_t1	149736	0	1183.14	2	0	80.39	30
4	TRAES3BF058700080CFD_t1	149737	0	1183.14	2	0	74.7	30
4	TRAES3BF058700080CFD_t1	149741	0	1183.14	2	0	31.53	30
4	TRAES3BF058700080CFD_t1	149743	0	1183.14	2	0	82.42	30
4	TRAES3BF058700080CFD_t1	149745	0	1183.14	2	0	81.29	30
4	TRAES3BF058700080CFD_t1	149746	0	1183.14	2	0	81.71	30
4	TRAES3BF058700080CFD_t1	149747	0	1183.14	2	0	78.89	30
4	TRAES3BF058700080CFD_t1	149748	0	1183.14	2	0	84.83	30
4	TRAES3BF058700080CFD_t1	149749	0	1183.14	2	0	79.6	30
4	TRAES3BF058700080CFD_t1	149750	0	1183.14	2	0	75.47	30
4	TRAES3BF058700080CFD_t1	149751	0	1183.14	2	0	83.67	30
4	TRAES3BF058700080CFD_t1	149752	0	1183.14	2	0	74.79	30
4	TRAES3BF058700080CFD_t1	30238	0	1183.15	2	0	44.57	30
4	TRAES3BF058700080CFD_t1	30239	0	1183.15	2	0	42.6	30
4	TRAES3BF058700080CFD_t1	152154	1	598.095	4	1	27.47	29
4	TRAES3BF058700080CFD_t1	152157	1	797.125	3	1	32.79	29
4	TRAES3BF058700080CFD_t1	152158	1	797.125	3	1	32.54	29
4	TRAES3BF058700080CFD_t1	157980	0	821.109	3	1	41.65	29
4	TRAES3BF058700080CFD_t1	157982	0	821.109	3	1	33.6	29
4	TRAES3BF058700080CFD_t1	160115	0	830.785	3	0	23.93	30
4	TRAES3BF058700080CFD_t1	160116	0	1245.67	2	0	42.16	30
4	TRAES3BF058700080CFD_t1	160117	0	1245.67	2	0	40.66	30
4	TRAES3BF058700080CFD_t1	33141	0	1245.68	2	0	50.15	33
4	TRAES3BF058700080CFD_t1	160120	0	1245.68	2	0	31.59	30
4	TRAES3BF058700080CFD_t1	160121	0	1245.68	2	0	49.91	30
4	TRAES3BF058700080CFD_t1	160122	0	830.789	3	0	35.85	30
4	TRAES3BF058700080CFD_t1	160123	0	830.789	3	0	54.44	30
4	TRAES3BF058700080CFD_t1	160124	0	830.789	3	0	55.77	30
4	TRAES3BF058700080CFD_t1	160125	0	830.789	3	0	52.33	30
4	TRAES3BF058700080CFD_t1	160130	0	1245.68	2	0	50.59	30
4	TRAES3BF058700080CFD_t1	160131	0	1245.68	2	0	54.22	30
4	TRAES3BF058700080CFD_t1	160132	0	1245.68	2	0	55.4	30
4	TRAES3BF058700080CFD_t1	160133	0	1245.68	2	0	40.47	30
4	TRAES3BF058700080CFD_t1	160136	0	1245.69	2	0	66.61	30
4	TRAES3BF058700080CFD_t1	160137	0	1245.69	2	0	61.96	30
4	TRAES3BF058700080CFD_t1	160138	0	1245.69	2	0	59.47	30
4	TRAES3BF058700080CFD_t1	160139	0	1245.69	2	0	49.66	30
4	TRAES3BF058700080CFD_t1	160140	0	1245.69	2	0	55.36	30
4	TRAES3BF058700080CFD_t1	160141	0	1245.69	2	0	55.08	30
4	TRAES3BF058700080CFD_t1	160142	0	1245.69	2	0	55.23	30
4	TRAES3BF058700080CFD_t1	160143	0	1245.69	2	0	51.13	30
4	TRAES3BF058700080CFD_t1	170718	0	890.492	3	0	31.19	30	iTRAQ8plex (Y)
4	TRAES3BF058700080CFD_t1	16174	0	890.496	3	0	22.23	33	iTRAQ8plex (Y)
4	TRAES3BF058700080CFD_t1	170721	0	890.497	3	0	20.83	30	iTRAQ8plex (Y)
4	TRAES3BF058700080CFD_t1	170725	0	890.497	3	0	19.32	30	iTRAQ8plex (Y)
4	TRAES3BF058700080CFD_t1	170727	0	890.498	3	0	26.32	30	iTRAQ8plex (Y)
4	TRAES3BF058700080CFD_t1	170728	0	890.498	3	0	38.84	30	iTRAQ8plex (Y)
4	TRAES3BF058700080CFD_t1	170948	0	669.154	4	1	19.41	26
4	TRAES3BF058700080CFD_t1	170949	0	669.154	4	1	28.74	26
4	TRAES3BF058700080CFD_t1	170950	0	669.154	4	1	27.19	26
4	TRAES3BF058700080CFD_t1	170953	0	669.157	4	1	19.11	25
4	TRAES3BF058700080CFD_t1	170958	0	669.157	4	1	35.58	25
4	TRAES3BF058700080CFD_t1	170959	0	669.157	4	1	33.53	25
4	TRAES3BF058700080CFD_t1	170960	0	669.157	4	1	28.69	25
4	TRAES3BF058700080CFD_t1	170961	0	669.157	4	1	28.96	25
4	TRAES3BF058700080CFD_t1	170962	0	669.157	4	1	28.78	25
4	TRAES3BF058700080CFD_t1	170964	0	669.159	4	1	24.33	24
4	TRAES3BF058700080CFD_t1	170965	0	669.159	4	1	28.7	24
4	TRAES3BF058700080CFD_t1	170966	0	669.159	4	1	28.87	24
4	TRAES3BF058700080CFD_t1	170967	0	669.159	4	1	26.66	24
4	TRAES3BF058700080CFD_t1	170969	0	891.879	3	1	18.98	24
4	TRAES3BF058700080CFD_t1	170970	0	891.879	3	1	20.08	24
4	TRAES3BF058700080CFD_t1	176703	0	927.521	3	0	43.01	30
4	TRAES3BF058700080CFD_t1	176705	0	927.522	3	0	40.99	30
4	TRAES3BF058700080CFD_t1	176706	0	927.522	3	0	48.33	30
4	TRAES3BF058700080CFD_t1	18113	0	927.522	3	0	38.75	34
4	TRAES3BF058700080CFD_t1	176707	0	927.523	3	0	93.54	30
4	TRAES3BF058700080CFD_t1	176708	0	927.523	3	0	93.47	30
4	TRAES3BF058700080CFD_t1	176709	0	927.523	3	0	93.34	30
4	TRAES3BF058700080CFD_t1	176710	0	927.523	3	0	93.6	30
4	TRAES3BF058700080CFD_t1	176711	0	927.523	3	0	46.16	30
4	TRAES3BF058700080CFD_t1	18114	0	927.523	3	0	35.55	34
4	TRAES3BF058700080CFD_t1	176712	0	927.523	3	0	59.49	30
4	TRAES3BF058700080CFD_t1	176713	0	927.523	3	0	82.54	30
4	TRAES3BF058700080CFD_t1	176714	0	927.523	3	0	66.46	30
4	TRAES3BF058700080CFD_t1	176715	0	927.523	3	0	82.85	30
4	TRAES3BF058700080CFD_t1	176716	0	927.523	3	0	44.88	30
4	TRAES3BF058700080CFD_t1	176717	0	927.523	3	0	38.63	30
4	TRAES3BF058700080CFD_t1	176719	0	927.524	3	0	51.86	30
4	TRAES3BF058700080CFD_t1	176720	0	695.895	4	0	66.58	30
4	TRAES3BF058700080CFD_t1	18115	0	927.525	3	0	23.36	34
4	TRAES3BF058700080CFD_t1	18116	0	927.526	3	0	87.59	34
4	TRAES3BF058700080CFD_t1	18117	0	927.527	3	0	58.19	34
4	TRAES3BF058700080CFD_t1	176723	0	927.528	3	0	88.74	29
4	TRAES3BF058700080CFD_t1	176724	0	927.528	3	0	82.8	29
4	TRAES3BF058700080CFD_t1	176725	0	927.528	3	0	93.63	29
4	TRAES3BF058700080CFD_t1	176726	0	927.528	3	0	93.49	29
4	TRAES3BF058700080CFD_t1	176727	0	927.528	3	0	82.46	29
4	TRAES3BF058700080CFD_t1	18119	0	927.529	3	0	46.32	34
4	TRAES3BF058700080CFD_t1	176729	0	927.531	3	0	96.36	29
4	TRAES3BF058700080CFD_t1	18123	0	927.532	3	0	34.93	34
4	TRAES3BF058700080CFD_t1	177386	0	932.19	3	0	37.71	30	iTRAQ8plex (Y)
4	TRAES3BF058700080CFD_t1	177388	0	932.19	3	0	34.08	30	iTRAQ8plex (Y)
4	TRAES3BF058700080CFD_t1	177390	0	932.19	3	0	49.27	30	iTRAQ8plex (Y)
4	TRAES3BF058700080CFD_t1	177391	0	932.19	3	0	43.91	30	iTRAQ8plex (Y)
4	TRAES3BF058700080CFD_t1	18368	0	932.193	3	0	32.57	29	iTRAQ8plex (Y)
4	TRAES3BF058700080CFD_t1	177396	0	932.195	3	0	42.42	29	iTRAQ8plex (Y)
4	TRAES3BF058700080CFD_t1	26267	1	1094.25	3	1	17.82	29
4	TRAES3BF058700080CFD_t1	194835	1	1094.26	3	1	53.37	29
4	TRAES3BF058700080CFD_t1	194838	1	1094.26	3	1	36.69	29
4	TRAES3BF058700080CFD_t1	194839	1	1094.27	3	1	33.74	29
4	TRAES3BF058700080CFD_t1	194840	1	1094.27	3	1	48.68	29
4	TRAES3BF058700080CFD_t1	26268	1	1094.27	3	1	48.68	29
4	TRAES3BF058700080CFD_t1	194841	1	1094.27	3	1	69.11	29
4	TRAES3BF058700080CFD_t1	26269	1	1094.27	3	1	57.25	29
4	TRAES3BF058700080CFD_t1	26270	1	1094.27	3	1	38.76	29
4	TRAES3BF058700080CFD_t1	26272	1	1094.27	3	1	41.68	29
4	TRAES3BF058700080CFD_t1	26273	1	1094.28	3	1	46.86	28
4	TRAES3BF058700080CFD_t1	200126	0	888.232	4	1	55.52	29
4	TRAES3BF058700080CFD_t1	207566	0	1113.61	4	1	60.97	27
4	TRAES3BF058700080CFD_t1	208566	0	951.927	5	1	30.41	26	iTRAQ8plex (Y)
4	TRAES3BF058700080CFD_t1	208567	0	951.927	5	1	31.31	26	iTRAQ8plex (Y)
4	TRAES3BF058700080CFD_t1	208572	0	951.931	5	1	26.74	26	iTRAQ8plex (Y)		A1_1_113-VS-B1_116	0.837	27	1.293	*	A1_1_113-VS-B2_117	1.04	30	[1.711]		A1_1_113-VS-B3_118	1.352	30	[5.588]		B1_116-VS-A1_1_113	1.195	27	1.293	*	B2_117-VS-A2_114	0.971	28	[15.722]		B3_118-VS-A3_115	0.886	30	[7.824]		A2_114-VS-A3_115	1.116	27	1.306	*	B1_116-VS-B2_117	1.154	28	[5.013]
4	Traes_3DL_CB9CA6DF6.1	8827	0	739.428	2	0	19.19	33
4	Traes_3DL_CB9CA6DF6.1	48141	0	739.43	2	0	29.31	29
4	Traes_3DL_CB9CA6DF6.1	48142	0	739.43	2	0	32.78	29
4	Traes_3DL_CB9CA6DF6.1	48143	0	739.43	2	0	29.05	29
4	Traes_3DL_CB9CA6DF6.1	48152	0	739.432	2	0	30.31	29
4	Traes_3DL_CB9CA6DF6.1	48154	0	739.432	2	0	36.23	29
4	Traes_3DL_CB9CA6DF6.1	48155	0	739.432	2	0	34.23	29
4	Traes_3DL_CB9CA6DF6.1	48156	0	739.432	2	0	34.3	29
4	Traes_3DL_CB9CA6DF6.1	48157	0	739.432	2	0	34.47	29
4	Traes_3DL_CB9CA6DF6.1	48160	0	739.432	2	0	32.95	29
4	Traes_3DL_CB9CA6DF6.1	48161	0	739.433	2	0	28.45	29
4	Traes_3DL_CB9CA6DF6.1	48162	0	739.433	2	0	31.19	29
4	Traes_3DL_CB9CA6DF6.1	48163	0	739.433	2	0	34.35	29
4	Traes_3DL_CB9CA6DF6.1	48164	0	739.433	2	0	34.42	29
4	Traes_3DL_CB9CA6DF6.1	48180	0	739.434	2	0	30.15	29
4	Traes_3DL_CB9CA6DF6.1	48181	0	739.434	2	0	35.1	29
4	Traes_3DL_CB9CA6DF6.1	48182	0	739.434	2	0	34.45	29
4	Traes_3DL_CB9CA6DF6.1	48183	0	739.434	2	0	34.6	29
4	Traes_3DL_CB9CA6DF6.1	48185	0	739.436	2	0	33.34	29
4	Traes_3DL_CB9CA6DF6.1	48186	0	739.436	2	0	33.95	29
4	Traes_3DL_CB9CA6DF6.1	48187	0	739.436	2	0	37.77	29
4	Traes_3DL_CB9CA6DF6.1	8834	0	739.44	2	0	34.27	35
4	Traes_3DL_CB9CA6DF6.1	11369	0	792.48	2	0	42.2	34
4	Traes_3DL_CB9CA6DF6.1	60911	0	528.656	3	0	47.11	30
4	Traes_3DL_CB9CA6DF6.1	60914	0	528.657	3	0	57.75	30
4	Traes_3DL_CB9CA6DF6.1	60918	0	792.484	2	0	53.04	30
4	Traes_3DL_CB9CA6DF6.1	60920	0	792.484	2	0	51.14	30
4	Traes_3DL_CB9CA6DF6.1	60921	0	792.484	2	0	50.58	30
4	Traes_3DL_CB9CA6DF6.1	60922	0	792.484	2	0	60.95	30
4	Traes_3DL_CB9CA6DF6.1	60923	0	792.484	2	0	59.73	30
4	Traes_3DL_CB9CA6DF6.1	60924	0	792.484	2	0	46.22	30
4	Traes_3DL_CB9CA6DF6.1	60925	0	792.484	2	0	31.11	30
4	Traes_3DL_CB9CA6DF6.1	60926	0	792.484	2	0	51.15	30
4	Traes_3DL_CB9CA6DF6.1	60927	0	792.484	2	0	52.45	30
4	Traes_3DL_CB9CA6DF6.1	60928	0	792.484	2	0	52.46	30
4	Traes_3DL_CB9CA6DF6.1	60929	0	792.484	2	0	50.89	30
4	Traes_3DL_CB9CA6DF6.1	60930	0	792.484	2	0	50.92	30
4	Traes_3DL_CB9CA6DF6.1	60931	0	792.485	2	0	58.07	30
4	Traes_3DL_CB9CA6DF6.1	60932	0	792.485	2	0	35.67	30
4	Traes_3DL_CB9CA6DF6.1	60933	0	792.485	2	0	31.13	30
4	Traes_3DL_CB9CA6DF6.1	60934	0	792.485	2	0	35.02	30
4	Traes_3DL_CB9CA6DF6.1	60936	0	792.486	2	0	56.16	30
4	Traes_3DL_CB9CA6DF6.1	60937	0	792.486	2	0	50.47	30
4	Traes_3DL_CB9CA6DF6.1	60938	0	792.486	2	0	49.35	30
4	Traes_3DL_CB9CA6DF6.1	60939	0	792.487	2	0	44.93	30
4	Traes_3DL_CB9CA6DF6.1	60940	0	792.487	2	0	51.28	30
4	Traes_3DL_CB9CA6DF6.1	60941	0	792.487	2	0	51.13	30
4	Traes_3DL_CB9CA6DF6.1	60942	0	792.487	2	0	50.79	30
4	Traes_3DL_CB9CA6DF6.1	60943	0	792.487	2	0	51.15	30
4	Traes_3DL_CB9CA6DF6.1	60944	0	792.487	2	0	65.05	30
4	Traes_3DL_CB9CA6DF6.1	60945	0	792.488	2	0	42.35	30
4	Traes_3DL_CB9CA6DF6.1	11371	0	792.489	2	0	38.61	34
4	Traes_3DL_CB9CA6DF6.1	64585	0	538.647	3	0	35.25	31
4	Traes_3DL_CB9CA6DF6.1	66685	0	543.979	3	0	32.68	30	Oxidation (M)
4	Traes_3DL_CB9CA6DF6.1	74016	0	565.631	3	0	50.58	28
4	Traes_3DL_CB9CA6DF6.1	74018	0	565.631	3	0	54.85	28
4	Traes_3DL_CB9CA6DF6.1	74019	0	565.632	3	0	72.57	28
4	Traes_3DL_CB9CA6DF6.1	74020	0	565.632	3	0	60.73	28
4	Traes_3DL_CB9CA6DF6.1	74021	0	565.632	3	0	73.82	28
4	Traes_3DL_CB9CA6DF6.1	74022	0	565.632	3	0	60.53	28
4	Traes_3DL_CB9CA6DF6.1	74023	0	565.632	3	0	73.55	28
4	Traes_3DL_CB9CA6DF6.1	74024	0	565.632	3	0	66.91	28
4	Traes_3DL_CB9CA6DF6.1	74030	0	565.633	3	0	55.04	28
4	Traes_3DL_CB9CA6DF6.1	74031	0	565.633	3	0	77.5	28
4	Traes_3DL_CB9CA6DF6.1	74032	0	565.633	3	0	49.65	28
4	Traes_3DL_CB9CA6DF6.1	74033	0	565.633	3	0	63.31	28
4	Traes_3DL_CB9CA6DF6.1	74034	0	565.634	3	0	50.34	28
4	Traes_3DL_CB9CA6DF6.1	74035	0	565.634	3	0	72.24	28
4	Traes_3DL_CB9CA6DF6.1	74036	0	565.634	3	0	56.8	28
4	Traes_3DL_CB9CA6DF6.1	74039	0	565.634	3	0	76.72	28
4	Traes_3DL_CB9CA6DF6.1	74040	0	565.634	3	0	71.76	28
4	Traes_3DL_CB9CA6DF6.1	74041	0	565.634	3	0	77.66	28
4	Traes_3DL_CB9CA6DF6.1	74043	0	565.634	3	0	65.25	28
4	Traes_3DL_CB9CA6DF6.1	74044	0	565.634	3	0	54.34	28
4	Traes_3DL_CB9CA6DF6.1	74045	0	565.635	3	0	46.03	28
4	Traes_3DL_CB9CA6DF6.1	74047	0	565.635	3	0	66.18	28
4	Traes_3DL_CB9CA6DF6.1	74048	0	565.635	3	0	50.36	29
4	Traes_3DL_CB9CA6DF6.1	74049	0	565.635	3	0	61.15	29
4	Traes_3DL_CB9CA6DF6.1	74056	0	565.636	3	0	36.99	29
4	Traes_3DL_CB9CA6DF6.1	74059	0	847.951	2	0	38.56	29
4	Traes_3DL_CB9CA6DF6.1	75127	0	568.658	3	0	55.1	29
4	Traes_3DL_CB9CA6DF6.1	75128	0	568.658	3	0	82.39	29
4	Traes_3DL_CB9CA6DF6.1	75129	0	568.658	3	0	69.59	29
4	Traes_3DL_CB9CA6DF6.1	75130	0	568.658	3	0	48.71	29
4	Traes_3DL_CB9CA6DF6.1	75132	0	568.658	3	0	76.14	29
4	Traes_3DL_CB9CA6DF6.1	75133	0	568.658	3	0	71.86	29
4	Traes_3DL_CB9CA6DF6.1	75134	0	568.659	3	0	53.25	30
4	Traes_3DL_CB9CA6DF6.1	75135	0	568.659	3	0	73.95	30
4	Traes_3DL_CB9CA6DF6.1	75136	0	568.659	3	0	80.96	30
4	Traes_3DL_CB9CA6DF6.1	76383	1	857.507	2	0	22.19	30
4	Traes_3DL_CB9CA6DF6.1	76384	1	857.507	2	0	65.27	30
4	Traes_3DL_CB9CA6DF6.1	76389	1	857.51	2	0	59.38	30
4	Traes_3DL_CB9CA6DF6.1	76390	1	857.51	2	0	28.03	30
4	Traes_3DL_CB9CA6DF6.1	76391	1	857.51	2	0	62.65	30
4	Traes_3DL_CB9CA6DF6.1	76392	1	857.51	2	0	72.02	30
4	Traes_3DL_CB9CA6DF6.1	76393	1	857.51	2	0	67.56	30
4	Traes_3DL_CB9CA6DF6.1	76394	1	857.51	2	0	67.41	30
4	Traes_3DL_CB9CA6DF6.1	76395	1	857.51	2	0	32.23	29
4	Traes_3DL_CB9CA6DF6.1	76396	1	857.51	2	0	67.38	29
4	Traes_3DL_CB9CA6DF6.1	76397	1	857.51	2	0	71.92	29
4	Traes_3DL_CB9CA6DF6.1	76401	1	857.514	2	0	70.23	29
4	Traes_3DL_CB9CA6DF6.1	76402	1	857.514	2	0	68.88	29
4	Traes_3DL_CB9CA6DF6.1	76403	1	857.514	2	0	67.46	29
4	Traes_3DL_CB9CA6DF6.1	14453	1	857.517	2	0	22.96	32
4	Traes_3DL_CB9CA6DF6.1	14455	1	857.52	2	0	36.78	32
4	Traes_3DL_CB9CA6DF6.1	84289	0	594.69	3	0	19.13	30	iTRAQ8plex (Y)
4	Traes_3DL_CB9CA6DF6.1	84290	0	594.69	3	0	38	30	iTRAQ8plex (Y)
4	Traes_3DL_CB9CA6DF6.1	84291	0	594.69	3	0	40.83	30	iTRAQ8plex (Y)
4	Traes_3DL_CB9CA6DF6.1	84292	0	594.69	3	0	41.11	30	iTRAQ8plex (Y)
4	Traes_3DL_CB9CA6DF6.1	84295	0	594.693	3	0	41.35	30	iTRAQ8plex (Y)
4	Traes_3DL_CB9CA6DF6.1	84296	0	594.693	3	0	28.65	30	iTRAQ8plex (Y)
4	Traes_3DL_CB9CA6DF6.1	84297	0	594.693	3	0	20.05	30	iTRAQ8plex (Y)
4	Traes_3DL_CB9CA6DF6.1	86009	0	898.989	2	0	58.86	29
4	Traes_3DL_CB9CA6DF6.1	86010	0	898.989	2	0	70.05	29
4	Traes_3DL_CB9CA6DF6.1	86011	0	898.989	2	0	76.76	29
4	Traes_3DL_CB9CA6DF6.1	86019	0	898.993	2	0	74.82	29
4	Traes_3DL_CB9CA6DF6.1	86020	0	898.993	2	0	75.04	29
4	Traes_3DL_CB9CA6DF6.1	86021	0	898.993	2	0	76.41	29
4	Traes_3DL_CB9CA6DF6.1	86022	0	898.993	2	0	78.42	29
4	Traes_3DL_CB9CA6DF6.1	86023	0	898.993	2	0	56.59	29
4	Traes_3DL_CB9CA6DF6.1	86026	0	898.996	2	0	52.51	30
4	Traes_3DL_CB9CA6DF6.1	86027	0	898.997	2	0	73.88	30
4	Traes_3DL_CB9CA6DF6.1	86028	0	898.997	2	0	73.29	30
4	Traes_3DL_CB9CA6DF6.1	86029	0	898.997	2	0	71.7	30
4	Traes_3DL_CB9CA6DF6.1	104742	0	652.725	3	0	63.4	29
4	Traes_3DL_CB9CA6DF6.1	104743	0	652.725	3	0	66.41	29
4	Traes_3DL_CB9CA6DF6.1	104746	0	652.729	3	0	53.63	28
4	Traes_3DL_CB9CA6DF6.1	104747	0	652.729	3	0	60.91	28
4	Traes_3DL_CB9CA6DF6.1	20877	0	983.995	2	0	69.59	26
4	Traes_3DL_CB9CA6DF6.1	106009	0	983.995	2	0	77.84	26
4	Traes_3DL_CB9CA6DF6.1	106010	0	983.995	2	0	72.29	26
4	Traes_3DL_CB9CA6DF6.1	106011	0	983.995	2	0	78.92	26
4	Traes_3DL_CB9CA6DF6.1	106012	0	983.995	2	0	68.14	26
4	Traes_3DL_CB9CA6DF6.1	106013	0	983.995	2	0	51.39	26
4	Traes_3DL_CB9CA6DF6.1	106015	0	983.996	2	0	55.61	27
4	Traes_3DL_CB9CA6DF6.1	106016	0	983.999	2	0	53.1	27
4	Traes_3DL_CB9CA6DF6.1	106017	0	983.999	2	0	64.82	27
4	Traes_3DL_CB9CA6DF6.1	106018	0	983.999	2	0	64.1	27
4	Traes_3DL_CB9CA6DF6.1	106019	0	984.001	2	0	63.34	27
4	Traes_3DL_CB9CA6DF6.1	106727	0	986.549	2	0	70.69	30
4	Traes_3DL_CB9CA6DF6.1	106728	0	986.549	2	0	79.78	30
4	Traes_3DL_CB9CA6DF6.1	106736	0	986.552	2	0	38.65	30
4	Traes_3DL_CB9CA6DF6.1	106737	0	986.552	2	0	77.92	30
4	Traes_3DL_CB9CA6DF6.1	106738	0	986.552	2	0	89.95	30
4	Traes_3DL_CB9CA6DF6.1	107930	0	991.991	2	0	36.8	25	Oxidation (M)
4	Traes_3DL_CB9CA6DF6.1	107931	0	991.991	2	0	41.07	25	Oxidation (M)
4	Traes_3DL_CB9CA6DF6.1	107932	0	991.991	2	0	61.79	25	Oxidation (M)
4	Traes_3DL_CB9CA6DF6.1	107933	0	991.992	2	0	43.03	25	Oxidation (M)
4	Traes_3DL_CB9CA6DF6.1	107934	0	991.992	2	0	54.68	25	Oxidation (M)
4	Traes_3DL_CB9CA6DF6.1	107935	0	991.993	2	0	39.6	25	Oxidation (M)
4	Traes_3DL_CB9CA6DF6.1	107936	0	991.993	2	0	42.78	25	Oxidation (M)
4	Traes_3DL_CB9CA6DF6.1	21220	0	991.996	2	0	59.22	26	Oxidation (M)
4	Traes_3DL_CB9CA6DF6.1	107938	0	991.997	2	0	30.41	26	Oxidation (M)
4	Traes_3DL_CB9CA6DF6.1	107939	0	991.997	2	0	27.75	26	Oxidation (M)
4	Traes_3DL_CB9CA6DF6.1	21221	0	992.003	2	0	44.53	27	Oxidation (M)
4	Traes_3DL_CB9CA6DF6.1	117781	0	1033.63	2	0	85.43	27
4	Traes_3DL_CB9CA6DF6.1	117782	0	1033.63	2	0	85.39	27
4	Traes_3DL_CB9CA6DF6.1	119711	0	1041.62	2	0	61.53	29	Oxidation (M)
4	Traes_3DL_CB9CA6DF6.1	119712	0	1041.63	2	0	71.69	29	Oxidation (M)
4	Traes_3DL_CB9CA6DF6.1	119713	0	1041.63	2	0	48.8	29	Oxidation (M)
4	Traes_3DL_CB9CA6DF6.1	121844	1	525.776	4	0	37.2	28
4	Traes_3DL_CB9CA6DF6.1	121845	1	525.776	4	0	58.05	28
4	Traes_3DL_CB9CA6DF6.1	121849	1	525.777	4	0	82.65	28
4	Traes_3DL_CB9CA6DF6.1	121850	1	525.777	4	0	64.99	28
4	Traes_3DL_CB9CA6DF6.1	123686	1	529.777	4	0	58.57	27	Oxidation (M)
4	Traes_3DL_CB9CA6DF6.1	123690	1	529.777	4	0	21.38	28	Oxidation (M)
4	Traes_3DL_CB9CA6DF6.1	123691	1	529.777	4	0	71.14	28	Oxidation (M)
4	Traes_3DL_CB9CA6DF6.1	129603	0	1085.07	2	0	46.34	28
4	Traes_3DL_CB9CA6DF6.1	129617	0	1085.08	2	0	59.5	29
4	Traes_3DL_CB9CA6DF6.1	129620	0	1085.08	2	0	90.66	29
4	Traes_3DL_CB9CA6DF6.1	148147	0	1174.63	2	0	43.01	29	Gln->pyro-Glu (N-term Q); iTRAQ8plex (Y)
4	Traes_3DL_CB9CA6DF6.1	149720	0	1183.13	2	0	68.67	30
4	Traes_3DL_CB9CA6DF6.1	149729	0	1183.13	2	0	83.26	30
4	Traes_3DL_CB9CA6DF6.1	149730	0	1183.13	2	0	74.93	30
4	Traes_3DL_CB9CA6DF6.1	149733	0	1183.14	2	0	76.93	30
4	Traes_3DL_CB9CA6DF6.1	149734	0	1183.14	2	0	80.14	30
4	Traes_3DL_CB9CA6DF6.1	149735	0	1183.14	2	0	81.85	30
4	Traes_3DL_CB9CA6DF6.1	149736	0	1183.14	2	0	80.39	30
4	Traes_3DL_CB9CA6DF6.1	149737	0	1183.14	2	0	74.7	30
4	Traes_3DL_CB9CA6DF6.1	149741	0	1183.14	2	0	31.53	30
4	Traes_3DL_CB9CA6DF6.1	149743	0	1183.14	2	0	82.42	30
4	Traes_3DL_CB9CA6DF6.1	149745	0	1183.14	2	0	81.29	30
4	Traes_3DL_CB9CA6DF6.1	149746	0	1183.14	2	0	81.71	30
4	Traes_3DL_CB9CA6DF6.1	149747	0	1183.14	2	0	78.89	30
4	Traes_3DL_CB9CA6DF6.1	149748	0	1183.14	2	0	84.83	30
4	Traes_3DL_CB9CA6DF6.1	149749	0	1183.14	2	0	79.6	30
4	Traes_3DL_CB9CA6DF6.1	149750	0	1183.14	2	0	75.47	30
4	Traes_3DL_CB9CA6DF6.1	149751	0	1183.14	2	0	83.67	30
4	Traes_3DL_CB9CA6DF6.1	149752	0	1183.14	2	0	74.79	30
4	Traes_3DL_CB9CA6DF6.1	30238	0	1183.15	2	0	44.57	30
4	Traes_3DL_CB9CA6DF6.1	30239	0	1183.15	2	0	42.6	30
4	Traes_3DL_CB9CA6DF6.1	152154	1	598.095	4	1	27.47	29
4	Traes_3DL_CB9CA6DF6.1	152157	1	797.125	3	1	32.79	29
4	Traes_3DL_CB9CA6DF6.1	152158	1	797.125	3	1	32.54	29
4	Traes_3DL_CB9CA6DF6.1	157980	0	821.109	3	1	41.65	29
4	Traes_3DL_CB9CA6DF6.1	157982	0	821.109	3	1	33.6	29
4	Traes_3DL_CB9CA6DF6.1	160115	0	830.785	3	0	23.93	30
4	Traes_3DL_CB9CA6DF6.1	160116	0	1245.67	2	0	42.16	30
4	Traes_3DL_CB9CA6DF6.1	160117	0	1245.67	2	0	40.66	30
4	Traes_3DL_CB9CA6DF6.1	33141	0	1245.68	2	0	50.15	33
4	Traes_3DL_CB9CA6DF6.1	160120	0	1245.68	2	0	31.59	30
4	Traes_3DL_CB9CA6DF6.1	160121	0	1245.68	2	0	49.91	30
4	Traes_3DL_CB9CA6DF6.1	160122	0	830.789	3	0	35.85	30
4	Traes_3DL_CB9CA6DF6.1	160123	0	830.789	3	0	54.44	30
4	Traes_3DL_CB9CA6DF6.1	160124	0	830.789	3	0	55.77	30
4	Traes_3DL_CB9CA6DF6.1	160125	0	830.789	3	0	52.33	30
4	Traes_3DL_CB9CA6DF6.1	160130	0	1245.68	2	0	50.59	30
4	Traes_3DL_CB9CA6DF6.1	160131	0	1245.68	2	0	54.22	30
4	Traes_3DL_CB9CA6DF6.1	160132	0	1245.68	2	0	55.4	30
4	Traes_3DL_CB9CA6DF6.1	160133	0	1245.68	2	0	40.47	30
4	Traes_3DL_CB9CA6DF6.1	160136	0	1245.69	2	0	66.61	30
4	Traes_3DL_CB9CA6DF6.1	160137	0	1245.69	2	0	61.96	30
4	Traes_3DL_CB9CA6DF6.1	160138	0	1245.69	2	0	59.47	30
4	Traes_3DL_CB9CA6DF6.1	160139	0	1245.69	2	0	49.66	30
4	Traes_3DL_CB9CA6DF6.1	160140	0	1245.69	2	0	55.36	30
4	Traes_3DL_CB9CA6DF6.1	160141	0	1245.69	2	0	55.08	30
4	Traes_3DL_CB9CA6DF6.1	160142	0	1245.69	2	0	55.23	30
4	Traes_3DL_CB9CA6DF6.1	160143	0	1245.69	2	0	51.13	30
4	Traes_3DL_CB9CA6DF6.1	170718	0	890.492	3	0	31.19	30	iTRAQ8plex (Y)
4	Traes_3DL_CB9CA6DF6.1	16174	0	890.496	3	0	22.23	33	iTRAQ8plex (Y)
4	Traes_3DL_CB9CA6DF6.1	170721	0	890.497	3	0	20.83	30	iTRAQ8plex (Y)
4	Traes_3DL_CB9CA6DF6.1	170725	0	890.497	3	0	19.32	30	iTRAQ8plex (Y)
4	Traes_3DL_CB9CA6DF6.1	170727	0	890.498	3	0	26.32	30	iTRAQ8plex (Y)
4	Traes_3DL_CB9CA6DF6.1	170728	0	890.498	3	0	38.84	30	iTRAQ8plex (Y)
4	Traes_3DL_CB9CA6DF6.1	170948	0	669.154	4	1	19.41	26
4	Traes_3DL_CB9CA6DF6.1	170949	0	669.154	4	1	28.74	26
4	Traes_3DL_CB9CA6DF6.1	170950	0	669.154	4	1	27.19	26
4	Traes_3DL_CB9CA6DF6.1	170953	0	669.157	4	1	19.11	25
4	Traes_3DL_CB9CA6DF6.1	170958	0	669.157	4	1	35.58	25
4	Traes_3DL_CB9CA6DF6.1	170959	0	669.157	4	1	33.53	25
4	Traes_3DL_CB9CA6DF6.1	170960	0	669.157	4	1	28.69	25
4	Traes_3DL_CB9CA6DF6.1	170961	0	669.157	4	1	28.96	25
4	Traes_3DL_CB9CA6DF6.1	170962	0	669.157	4	1	28.78	25
4	Traes_3DL_CB9CA6DF6.1	170964	0	669.159	4	1	24.33	24
4	Traes_3DL_CB9CA6DF6.1	170965	0	669.159	4	1	28.7	24
4	Traes_3DL_CB9CA6DF6.1	170966	0	669.159	4	1	28.87	24
4	Traes_3DL_CB9CA6DF6.1	170967	0	669.159	4	1	26.66	24
4	Traes_3DL_CB9CA6DF6.1	170969	0	891.879	3	1	18.98	24
4	Traes_3DL_CB9CA6DF6.1	170970	0	891.879	3	1	20.08	24
4	Traes_3DL_CB9CA6DF6.1	176703	0	927.521	3	0	43.01	30
4	Traes_3DL_CB9CA6DF6.1	176705	0	927.522	3	0	40.99	30
4	Traes_3DL_CB9CA6DF6.1	176706	0	927.522	3	0	48.33	30
4	Traes_3DL_CB9CA6DF6.1	18113	0	927.522	3	0	38.75	34
4	Traes_3DL_CB9CA6DF6.1	176707	0	927.523	3	0	93.54	30
4	Traes_3DL_CB9CA6DF6.1	176708	0	927.523	3	0	93.47	30
4	Traes_3DL_CB9CA6DF6.1	176709	0	927.523	3	0	93.34	30
4	Traes_3DL_CB9CA6DF6.1	176710	0	927.523	3	0	93.6	30
4	Traes_3DL_CB9CA6DF6.1	176711	0	927.523	3	0	46.16	30
4	Traes_3DL_CB9CA6DF6.1	18114	0	927.523	3	0	35.55	34
4	Traes_3DL_CB9CA6DF6.1	176712	0	927.523	3	0	59.49	30
4	Traes_3DL_CB9CA6DF6.1	176713	0	927.523	3	0	82.54	30
4	Traes_3DL_CB9CA6DF6.1	176714	0	927.523	3	0	66.46	30
4	Traes_3DL_CB9CA6DF6.1	176715	0	927.523	3	0	82.85	30
4	Traes_3DL_CB9CA6DF6.1	176716	0	927.523	3	0	44.88	30
4	Traes_3DL_CB9CA6DF6.1	176717	0	927.523	3	0	38.63	30
4	Traes_3DL_CB9CA6DF6.1	176719	0	927.524	3	0	51.86	30
4	Traes_3DL_CB9CA6DF6.1	176720	0	695.895	4	0	66.58	30
4	Traes_3DL_CB9CA6DF6.1	18115	0	927.525	3	0	23.36	34
4	Traes_3DL_CB9CA6DF6.1	18116	0	927.526	3	0	87.59	34
4	Traes_3DL_CB9CA6DF6.1	18117	0	927.527	3	0	58.19	34
4	Traes_3DL_CB9CA6DF6.1	176723	0	927.528	3	0	88.74	29
4	Traes_3DL_CB9CA6DF6.1	176724	0	927.528	3	0	82.8	29
4	Traes_3DL_CB9CA6DF6.1	176725	0	927.528	3	0	93.63	29
4	Traes_3DL_CB9CA6DF6.1	176726	0	927.528	3	0	93.49	29
4	Traes_3DL_CB9CA6DF6.1	176727	0	927.528	3	0	82.46	29
4	Traes_3DL_CB9CA6DF6.1	18119	0	927.529	3	0	46.32	34
4	Traes_3DL_CB9CA6DF6.1	176729	0	927.531	3	0	96.36	29
4	Traes_3DL_CB9CA6DF6.1	18123	0	927.532	3	0	34.93	34
4	Traes_3DL_CB9CA6DF6.1	177386	0	932.19	3	0	37.71	30	iTRAQ8plex (Y)
4	Traes_3DL_CB9CA6DF6.1	177388	0	932.19	3	0	34.08	30	iTRAQ8plex (Y)
4	Traes_3DL_CB9CA6DF6.1	177390	0	932.19	3	0	49.27	30	iTRAQ8plex (Y)
4	Traes_3DL_CB9CA6DF6.1	177391	0	932.19	3	0	43.91	30	iTRAQ8plex (Y)
4	Traes_3DL_CB9CA6DF6.1	18368	0	932.193	3	0	32.57	29	iTRAQ8plex (Y)
4	Traes_3DL_CB9CA6DF6.1	177396	0	932.195	3	0	42.42	29	iTRAQ8plex (Y)
4	Traes_3DL_CB9CA6DF6.1	26267	1	1094.25	3	1	17.82	29
4	Traes_3DL_CB9CA6DF6.1	194835	1	1094.26	3	1	53.37	29
4	Traes_3DL_CB9CA6DF6.1	194838	1	1094.26	3	1	36.69	29
4	Traes_3DL_CB9CA6DF6.1	194839	1	1094.27	3	1	33.74	29
4	Traes_3DL_CB9CA6DF6.1	194840	1	1094.27	3	1	48.68	29
4	Traes_3DL_CB9CA6DF6.1	26268	1	1094.27	3	1	48.68	29
4	Traes_3DL_CB9CA6DF6.1	194841	1	1094.27	3	1	69.11	29
4	Traes_3DL_CB9CA6DF6.1	26269	1	1094.27	3	1	57.25	29
4	Traes_3DL_CB9CA6DF6.1	26270	1	1094.27	3	1	38.76	29
4	Traes_3DL_CB9CA6DF6.1	26272	1	1094.27	3	1	41.68	29
4	Traes_3DL_CB9CA6DF6.1	26273	1	1094.28	3	1	46.86	28
4	Traes_3DL_CB9CA6DF6.1	200126	0	888.232	4	1	55.52	29
4	Traes_3DL_CB9CA6DF6.1	207566	0	1113.61	4	1	60.97	27
4	Traes_3DL_CB9CA6DF6.1	208566	0	951.927	5	1	30.41	26	iTRAQ8plex (Y)
4	Traes_3DL_CB9CA6DF6.1	208567	0	951.927	5	1	31.31	26	iTRAQ8plex (Y)
4	Traes_3DL_CB9CA6DF6.1	208572	0	951.931	5	1	26.74	26	iTRAQ8plex (Y)
5	Traes_1AL_52E56C8D3.1	8827	0	739.428	2	0	19.19	33
5	Traes_1AL_52E56C8D3.1	48141	0	739.43	2	0	29.31	29
5	Traes_1AL_52E56C8D3.1	48142	0	739.43	2	0	32.78	29
5	Traes_1AL_52E56C8D3.1	48143	0	739.43	2	0	29.05	29
5	Traes_1AL_52E56C8D3.1	48152	0	739.432	2	0	30.31	29
5	Traes_1AL_52E56C8D3.1	48154	0	739.432	2	0	36.23	29
5	Traes_1AL_52E56C8D3.1	48155	0	739.432	2	0	34.23	29
5	Traes_1AL_52E56C8D3.1	48156	0	739.432	2	0	34.3	29
5	Traes_1AL_52E56C8D3.1	48157	0	739.432	2	0	34.47	29
5	Traes_1AL_52E56C8D3.1	48160	0	739.432	2	0	32.95	29
5	Traes_1AL_52E56C8D3.1	48161	0	739.433	2	0	28.45	29
5	Traes_1AL_52E56C8D3.1	48162	0	739.433	2	0	31.19	29
5	Traes_1AL_52E56C8D3.1	48163	0	739.433	2	0	34.35	29
5	Traes_1AL_52E56C8D3.1	48164	0	739.433	2	0	34.42	29
5	Traes_1AL_52E56C8D3.1	48180	0	739.434	2	0	30.15	29
5	Traes_1AL_52E56C8D3.1	48181	0	739.434	2	0	35.1	29
5	Traes_1AL_52E56C8D3.1	48182	0	739.434	2	0	34.45	29
5	Traes_1AL_52E56C8D3.1	48183	0	739.434	2	0	34.6	29
5	Traes_1AL_52E56C8D3.1	48185	0	739.436	2	0	33.34	29
5	Traes_1AL_52E56C8D3.1	48186	0	739.436	2	0	33.95	29
5	Traes_1AL_52E56C8D3.1	48187	0	739.436	2	0	37.77	29
5	Traes_1AL_52E56C8D3.1	8834	0	739.44	2	0	34.27	35
5	Traes_1AL_52E56C8D3.1	11369	0	792.48	2	0	42.2	34
5	Traes_1AL_52E56C8D3.1	60911	0	528.656	3	0	47.11	30
5	Traes_1AL_52E56C8D3.1	60914	0	528.657	3	0	57.75	30
5	Traes_1AL_52E56C8D3.1	60918	0	792.484	2	0	53.04	30
5	Traes_1AL_52E56C8D3.1	60920	0	792.484	2	0	51.14	30
5	Traes_1AL_52E56C8D3.1	60921	0	792.484	2	0	50.58	30
5	Traes_1AL_52E56C8D3.1	60922	0	792.484	2	0	60.95	30
5	Traes_1AL_52E56C8D3.1	60923	0	792.484	2	0	59.73	30
5	Traes_1AL_52E56C8D3.1	60924	0	792.484	2	0	46.22	30
5	Traes_1AL_52E56C8D3.1	60925	0	792.484	2	0	31.11	30
5	Traes_1AL_52E56C8D3.1	60926	0	792.484	2	0	51.15	30
5	Traes_1AL_52E56C8D3.1	60927	0	792.484	2	0	52.45	30
5	Traes_1AL_52E56C8D3.1	60928	0	792.484	2	0	52.46	30
5	Traes_1AL_52E56C8D3.1	60929	0	792.484	2	0	50.89	30
5	Traes_1AL_52E56C8D3.1	60930	0	792.484	2	0	50.92	30
5	Traes_1AL_52E56C8D3.1	60931	0	792.485	2	0	58.07	30
5	Traes_1AL_52E56C8D3.1	60932	0	792.485	2	0	35.67	30
5	Traes_1AL_52E56C8D3.1	60933	0	792.485	2	0	31.13	30
5	Traes_1AL_52E56C8D3.1	60934	0	792.485	2	0	35.02	30
5	Traes_1AL_52E56C8D3.1	60936	0	792.486	2	0	56.16	30
5	Traes_1AL_52E56C8D3.1	60937	0	792.486	2	0	50.47	30
5	Traes_1AL_52E56C8D3.1	60938	0	792.486	2	0	49.35	30
5	Traes_1AL_52E56C8D3.1	60939	0	792.487	2	0	44.93	30
5	Traes_1AL_52E56C8D3.1	60940	0	792.487	2	0	51.28	30
5	Traes_1AL_52E56C8D3.1	60941	0	792.487	2	0	51.13	30
5	Traes_1AL_52E56C8D3.1	60942	0	792.487	2	0	50.79	30
5	Traes_1AL_52E56C8D3.1	60943	0	792.487	2	0	51.15	30
5	Traes_1AL_52E56C8D3.1	60944	0	792.487	2	0	65.05	30
5	Traes_1AL_52E56C8D3.1	60945	0	792.488	2	0	42.35	30
5	Traes_1AL_52E56C8D3.1	11371	0	792.489	2	0	38.61	34
5	Traes_1AL_52E56C8D3.1	64585	0	538.647	3	0	35.25	31
5	Traes_1AL_52E56C8D3.1	66685	0	543.979	3	0	32.68	30	Oxidation (M)
5	Traes_1AL_52E56C8D3.1	74016	0	565.631	3	0	50.58	28
5	Traes_1AL_52E56C8D3.1	74018	0	565.631	3	0	54.85	28
5	Traes_1AL_52E56C8D3.1	74019	0	565.632	3	0	72.57	28
5	Traes_1AL_52E56C8D3.1	74020	0	565.632	3	0	60.73	28
5	Traes_1AL_52E56C8D3.1	74021	0	565.632	3	0	73.82	28
5	Traes_1AL_52E56C8D3.1	74022	0	565.632	3	0	60.53	28
5	Traes_1AL_52E56C8D3.1	74023	0	565.632	3	0	73.55	28
5	Traes_1AL_52E56C8D3.1	74024	0	565.632	3	0	66.91	28
5	Traes_1AL_52E56C8D3.1	74030	0	565.633	3	0	55.04	28
5	Traes_1AL_52E56C8D3.1	74031	0	565.633	3	0	77.5	28
5	Traes_1AL_52E56C8D3.1	74032	0	565.633	3	0	49.65	28
5	Traes_1AL_52E56C8D3.1	74033	0	565.633	3	0	63.31	28
5	Traes_1AL_52E56C8D3.1	74034	0	565.634	3	0	50.34	28
5	Traes_1AL_52E56C8D3.1	74035	0	565.634	3	0	72.24	28
5	Traes_1AL_52E56C8D3.1	74036	0	565.634	3	0	56.8	28
5	Traes_1AL_52E56C8D3.1	74039	0	565.634	3	0	76.72	28
5	Traes_1AL_52E56C8D3.1	74040	0	565.634	3	0	71.76	28
5	Traes_1AL_52E56C8D3.1	74041	0	565.634	3	0	77.66	28
5	Traes_1AL_52E56C8D3.1	74043	0	565.634	3	0	65.25	28
5	Traes_1AL_52E56C8D3.1	74044	0	565.634	3	0	54.34	28
5	Traes_1AL_52E56C8D3.1	74045	0	565.635	3	0	46.03	28
5	Traes_1AL_52E56C8D3.1	74047	0	565.635	3	0	66.18	28
5	Traes_1AL_52E56C8D3.1	74048	0	565.635	3	0	50.36	29
5	Traes_1AL_52E56C8D3.1	74049	0	565.635	3	0	61.15	29
5	Traes_1AL_52E56C8D3.1	74056	0	565.636	3	0	36.99	29
5	Traes_1AL_52E56C8D3.1	74059	0	847.951	2	0	38.56	29
5	Traes_1AL_52E56C8D3.1	75127	0	568.658	3	0	55.1	29
5	Traes_1AL_52E56C8D3.1	75128	0	568.658	3	0	82.39	29
5	Traes_1AL_52E56C8D3.1	75129	0	568.658	3	0	69.59	29
5	Traes_1AL_52E56C8D3.1	75130	0	568.658	3	0	48.71	29
5	Traes_1AL_52E56C8D3.1	75132	0	568.658	3	0	76.14	29
5	Traes_1AL_52E56C8D3.1	75133	0	568.658	3	0	71.86	29
5	Traes_1AL_52E56C8D3.1	75134	0	568.659	3	0	53.25	30
5	Traes_1AL_52E56C8D3.1	75135	0	568.659	3	0	73.95	30
5	Traes_1AL_52E56C8D3.1	75136	0	568.659	3	0	80.96	30
5	Traes_1AL_52E56C8D3.1	84289	0	594.69	3	0	19.13	30	iTRAQ8plex (Y)
5	Traes_1AL_52E56C8D3.1	84290	0	594.69	3	0	38	30	iTRAQ8plex (Y)
5	Traes_1AL_52E56C8D3.1	84291	0	594.69	3	0	40.83	30	iTRAQ8plex (Y)
5	Traes_1AL_52E56C8D3.1	84292	0	594.69	3	0	41.11	30	iTRAQ8plex (Y)
5	Traes_1AL_52E56C8D3.1	84295	0	594.693	3	0	41.35	30	iTRAQ8plex (Y)
5	Traes_1AL_52E56C8D3.1	84296	0	594.693	3	0	28.65	30	iTRAQ8plex (Y)
5	Traes_1AL_52E56C8D3.1	84297	0	594.693	3	0	20.05	30	iTRAQ8plex (Y)
5	Traes_1AL_52E56C8D3.1	86009	0	898.989	2	0	58.86	29
5	Traes_1AL_52E56C8D3.1	86010	0	898.989	2	0	70.05	29
5	Traes_1AL_52E56C8D3.1	86011	0	898.989	2	0	76.76	29
5	Traes_1AL_52E56C8D3.1	86019	0	898.993	2	0	74.82	29
5	Traes_1AL_52E56C8D3.1	86020	0	898.993	2	0	75.04	29
5	Traes_1AL_52E56C8D3.1	86021	0	898.993	2	0	76.41	29
5	Traes_1AL_52E56C8D3.1	86022	0	898.993	2	0	78.42	29
5	Traes_1AL_52E56C8D3.1	86023	0	898.993	2	0	56.59	29
5	Traes_1AL_52E56C8D3.1	86026	0	898.996	2	0	52.51	30
5	Traes_1AL_52E56C8D3.1	86027	0	898.997	2	0	73.88	30
5	Traes_1AL_52E56C8D3.1	86028	0	898.997	2	0	73.29	30
5	Traes_1AL_52E56C8D3.1	86029	0	898.997	2	0	71.7	30
5	Traes_1AL_52E56C8D3.1	104742	0	652.725	3	0	63.4	29
5	Traes_1AL_52E56C8D3.1	104743	0	652.725	3	0	66.41	29
5	Traes_1AL_52E56C8D3.1	104746	0	652.729	3	0	53.63	28
5	Traes_1AL_52E56C8D3.1	104747	0	652.729	3	0	60.91	28
5	Traes_1AL_52E56C8D3.1	20877	0	983.995	2	0	69.59	26
5	Traes_1AL_52E56C8D3.1	106009	0	983.995	2	0	77.84	26
5	Traes_1AL_52E56C8D3.1	106010	0	983.995	2	0	72.29	26
5	Traes_1AL_52E56C8D3.1	106011	0	983.995	2	0	78.92	26
5	Traes_1AL_52E56C8D3.1	106012	0	983.995	2	0	68.14	26
5	Traes_1AL_52E56C8D3.1	106013	0	983.995	2	0	51.39	26
5	Traes_1AL_52E56C8D3.1	106015	0	983.996	2	0	55.61	27
5	Traes_1AL_52E56C8D3.1	106016	0	983.999	2	0	53.1	27
5	Traes_1AL_52E56C8D3.1	106017	0	983.999	2	0	64.82	27
5	Traes_1AL_52E56C8D3.1	106018	0	983.999	2	0	64.1	27
5	Traes_1AL_52E56C8D3.1	106019	0	984.001	2	0	63.34	27
5	Traes_1AL_52E56C8D3.1	106727	0	986.549	2	0	70.69	30
5	Traes_1AL_52E56C8D3.1	106728	0	986.549	2	0	79.78	30
5	Traes_1AL_52E56C8D3.1	106736	0	986.552	2	0	38.65	30
5	Traes_1AL_52E56C8D3.1	106737	0	986.552	2	0	77.92	30
5	Traes_1AL_52E56C8D3.1	106738	0	986.552	2	0	89.95	30
5	Traes_1AL_52E56C8D3.1	107930	0	991.991	2	0	36.8	25	Oxidation (M)
5	Traes_1AL_52E56C8D3.1	107931	0	991.991	2	0	41.07	25	Oxidation (M)
5	Traes_1AL_52E56C8D3.1	107932	0	991.991	2	0	61.79	25	Oxidation (M)
5	Traes_1AL_52E56C8D3.1	107933	0	991.992	2	0	43.03	25	Oxidation (M)
5	Traes_1AL_52E56C8D3.1	107934	0	991.992	2	0	54.68	25	Oxidation (M)
5	Traes_1AL_52E56C8D3.1	107935	0	991.993	2	0	39.6	25	Oxidation (M)
5	Traes_1AL_52E56C8D3.1	107936	0	991.993	2	0	42.78	25	Oxidation (M)
5	Traes_1AL_52E56C8D3.1	21220	0	991.996	2	0	59.22	26	Oxidation (M)
5	Traes_1AL_52E56C8D3.1	107938	0	991.997	2	0	30.41	26	Oxidation (M)
5	Traes_1AL_52E56C8D3.1	107939	0	991.997	2	0	27.75	26	Oxidation (M)
5	Traes_1AL_52E56C8D3.1	21221	0	992.003	2	0	44.53	27	Oxidation (M)
5	Traes_1AL_52E56C8D3.1	117781	0	1033.63	2	0	85.43	27
5	Traes_1AL_52E56C8D3.1	117782	0	1033.63	2	0	85.39	27
5	Traes_1AL_52E56C8D3.1	119711	0	1041.62	2	0	61.53	29	Oxidation (M)
5	Traes_1AL_52E56C8D3.1	119712	0	1041.63	2	0	71.69	29	Oxidation (M)
5	Traes_1AL_52E56C8D3.1	119713	0	1041.63	2	0	48.8	29	Oxidation (M)
5	Traes_1AL_52E56C8D3.1	123457	1	529.281	4	0	35.49	29
5	Traes_1AL_52E56C8D3.1	123458	1	529.281	4	0	67.98	29
5	Traes_1AL_52E56C8D3.1	123459	1	529.281	4	0	61.75	29
5	Traes_1AL_52E56C8D3.1	123468	1	705.375	3	0	30.15	29
5	Traes_1AL_52E56C8D3.1	123469	1	705.375	3	0	20.46	29
5	Traes_1AL_52E56C8D3.1	123470	1	705.375	3	0	34.13	29
5	Traes_1AL_52E56C8D3.1	125180	1	533.28	4	0	69.38	28	Oxidation (M)
5	Traes_1AL_52E56C8D3.1	125181	1	533.28	4	0	70.24	28	Oxidation (M)
5	Traes_1AL_52E56C8D3.1	129603	0	1085.07	2	0	46.34	28
5	Traes_1AL_52E56C8D3.1	129617	0	1085.08	2	0	59.5	29
5	Traes_1AL_52E56C8D3.1	129620	0	1085.08	2	0	90.66	29
5	Traes_1AL_52E56C8D3.1	148147	0	1174.63	2	0	43.01	29	Gln->pyro-Glu (N-term Q); iTRAQ8plex (Y)
5	Traes_1AL_52E56C8D3.1	149720	0	1183.13	2	0	68.67	30
5	Traes_1AL_52E56C8D3.1	149729	0	1183.13	2	0	83.26	30
5	Traes_1AL_52E56C8D3.1	149730	0	1183.13	2	0	74.93	30
5	Traes_1AL_52E56C8D3.1	149733	0	1183.14	2	0	76.93	30
5	Traes_1AL_52E56C8D3.1	149734	0	1183.14	2	0	80.14	30
5	Traes_1AL_52E56C8D3.1	149735	0	1183.14	2	0	81.85	30
5	Traes_1AL_52E56C8D3.1	149736	0	1183.14	2	0	80.39	30
5	Traes_1AL_52E56C8D3.1	149737	0	1183.14	2	0	74.7	30
5	Traes_1AL_52E56C8D3.1	149741	0	1183.14	2	0	31.53	30
5	Traes_1AL_52E56C8D3.1	149743	0	1183.14	2	0	82.42	30
5	Traes_1AL_52E56C8D3.1	149745	0	1183.14	2	0	81.29	30
5	Traes_1AL_52E56C8D3.1	149746	0	1183.14	2	0	81.71	30
5	Traes_1AL_52E56C8D3.1	149747	0	1183.14	2	0	78.89	30
5	Traes_1AL_52E56C8D3.1	149748	0	1183.14	2	0	84.83	30
5	Traes_1AL_52E56C8D3.1	149749	0	1183.14	2	0	79.6	30
5	Traes_1AL_52E56C8D3.1	149750	0	1183.14	2	0	75.47	30
5	Traes_1AL_52E56C8D3.1	149751	0	1183.14	2	0	83.67	30
5	Traes_1AL_52E56C8D3.1	149752	0	1183.14	2	0	74.79	30
5	Traes_1AL_52E56C8D3.1	30238	0	1183.15	2	0	44.57	30
5	Traes_1AL_52E56C8D3.1	30239	0	1183.15	2	0	42.6	30
5	Traes_1AL_52E56C8D3.1	153437	1	601.599	4	1	39.18	29
5	Traes_1AL_52E56C8D3.1	153438	1	801.797	3	1	40.98	29
5	Traes_1AL_52E56C8D3.1	153439	1	801.797	3	1	36.92	29
5	Traes_1AL_52E56C8D3.1	153441	1	1202.19	2	1	50.03	29
5	Traes_1AL_52E56C8D3.1	153442	1	601.601	4	1	22.43	29
5	Traes_1AL_52E56C8D3.1	153443	1	601.601	4	1	32.45	29
5	Traes_1AL_52E56C8D3.1	153444	1	601.601	4	1	32.21	29
5	Traes_1AL_52E56C8D3.1	153445	1	801.801	3	1	36.97	29
5	Traes_1AL_52E56C8D3.1	153446	1	801.801	3	1	41.63	29
5	Traes_1AL_52E56C8D3.1	154832	1	605.597	4	1	31.33	30	Oxidation (M)
5	Traes_1AL_52E56C8D3.1	154833	1	605.597	4	1	22.76	30	Oxidation (M)
5	Traes_1AL_52E56C8D3.1	157980	0	821.109	3	1	41.65	29
5	Traes_1AL_52E56C8D3.1	157982	0	821.109	3	1	33.6	29
5	Traes_1AL_52E56C8D3.1	160115	0	830.785	3	0	23.93	30
5	Traes_1AL_52E56C8D3.1	160116	0	1245.67	2	0	42.16	30
5	Traes_1AL_52E56C8D3.1	160117	0	1245.67	2	0	40.66	30
5	Traes_1AL_52E56C8D3.1	33141	0	1245.68	2	0	50.15	33
5	Traes_1AL_52E56C8D3.1	160120	0	1245.68	2	0	31.59	30
5	Traes_1AL_52E56C8D3.1	160121	0	1245.68	2	0	49.91	30
5	Traes_1AL_52E56C8D3.1	160122	0	830.789	3	0	35.85	30
5	Traes_1AL_52E56C8D3.1	160123	0	830.789	3	0	54.44	30
5	Traes_1AL_52E56C8D3.1	160124	0	830.789	3	0	55.77	30
5	Traes_1AL_52E56C8D3.1	160125	0	830.789	3	0	52.33	30
5	Traes_1AL_52E56C8D3.1	160130	0	1245.68	2	0	50.59	30
5	Traes_1AL_52E56C8D3.1	160131	0	1245.68	2	0	54.22	30
5	Traes_1AL_52E56C8D3.1	160132	0	1245.68	2	0	55.4	30
5	Traes_1AL_52E56C8D3.1	160133	0	1245.68	2	0	40.47	30
5	Traes_1AL_52E56C8D3.1	160136	0	1245.69	2	0	66.61	30
5	Traes_1AL_52E56C8D3.1	160137	0	1245.69	2	0	61.96	30
5	Traes_1AL_52E56C8D3.1	160138	0	1245.69	2	0	59.47	30
5	Traes_1AL_52E56C8D3.1	160139	0	1245.69	2	0	49.66	30
5	Traes_1AL_52E56C8D3.1	160140	0	1245.69	2	0	55.36	30
5	Traes_1AL_52E56C8D3.1	160141	0	1245.69	2	0	55.08	30
5	Traes_1AL_52E56C8D3.1	160142	0	1245.69	2	0	55.23	30
5	Traes_1AL_52E56C8D3.1	160143	0	1245.69	2	0	51.13	30
5	Traes_1AL_52E56C8D3.1	170718	0	890.492	3	0	31.19	30	iTRAQ8plex (Y)
5	Traes_1AL_52E56C8D3.1	16174	0	890.496	3	0	22.23	33	iTRAQ8plex (Y)
5	Traes_1AL_52E56C8D3.1	170721	0	890.497	3	0	20.83	30	iTRAQ8plex (Y)
5	Traes_1AL_52E56C8D3.1	170725	0	890.497	3	0	19.32	30	iTRAQ8plex (Y)
5	Traes_1AL_52E56C8D3.1	170727	0	890.498	3	0	26.32	30	iTRAQ8plex (Y)
5	Traes_1AL_52E56C8D3.1	170728	0	890.498	3	0	38.84	30	iTRAQ8plex (Y)
5	Traes_1AL_52E56C8D3.1	170948	0	669.154	4	1	19.41	26
5	Traes_1AL_52E56C8D3.1	170949	0	669.154	4	1	28.74	26
5	Traes_1AL_52E56C8D3.1	170950	0	669.154	4	1	27.19	26
5	Traes_1AL_52E56C8D3.1	170953	0	669.157	4	1	19.11	25
5	Traes_1AL_52E56C8D3.1	170958	0	669.157	4	1	35.58	25
5	Traes_1AL_52E56C8D3.1	170959	0	669.157	4	1	33.53	25
5	Traes_1AL_52E56C8D3.1	170960	0	669.157	4	1	28.69	25
5	Traes_1AL_52E56C8D3.1	170961	0	669.157	4	1	28.96	25
5	Traes_1AL_52E56C8D3.1	170962	0	669.157	4	1	28.78	25
5	Traes_1AL_52E56C8D3.1	170964	0	669.159	4	1	24.33	24
5	Traes_1AL_52E56C8D3.1	170965	0	669.159	4	1	28.7	24
5	Traes_1AL_52E56C8D3.1	170966	0	669.159	4	1	28.87	24
5	Traes_1AL_52E56C8D3.1	170967	0	669.159	4	1	26.66	24
5	Traes_1AL_52E56C8D3.1	170969	0	891.879	3	1	18.98	24
5	Traes_1AL_52E56C8D3.1	170970	0	891.879	3	1	20.08	24
5	Traes_1AL_52E56C8D3.1	176703	0	927.521	3	0	43.01	30
5	Traes_1AL_52E56C8D3.1	176705	0	927.522	3	0	40.99	30
5	Traes_1AL_52E56C8D3.1	176706	0	927.522	3	0	48.33	30
5	Traes_1AL_52E56C8D3.1	18113	0	927.522	3	0	38.75	34
5	Traes_1AL_52E56C8D3.1	176707	0	927.523	3	0	93.54	30
5	Traes_1AL_52E56C8D3.1	176708	0	927.523	3	0	93.47	30
5	Traes_1AL_52E56C8D3.1	176709	0	927.523	3	0	93.34	30
5	Traes_1AL_52E56C8D3.1	176710	0	927.523	3	0	93.6	30
5	Traes_1AL_52E56C8D3.1	176711	0	927.523	3	0	46.16	30
5	Traes_1AL_52E56C8D3.1	18114	0	927.523	3	0	35.55	34
5	Traes_1AL_52E56C8D3.1	176712	0	927.523	3	0	59.49	30
5	Traes_1AL_52E56C8D3.1	176713	0	927.523	3	0	82.54	30
5	Traes_1AL_52E56C8D3.1	176714	0	927.523	3	0	66.46	30
5	Traes_1AL_52E56C8D3.1	176715	0	927.523	3	0	82.85	30
5	Traes_1AL_52E56C8D3.1	176716	0	927.523	3	0	44.88	30
5	Traes_1AL_52E56C8D3.1	176717	0	927.523	3	0	38.63	30
5	Traes_1AL_52E56C8D3.1	176719	0	927.524	3	0	51.86	30
5	Traes_1AL_52E56C8D3.1	176720	0	695.895	4	0	66.58	30
5	Traes_1AL_52E56C8D3.1	18115	0	927.525	3	0	23.36	34
5	Traes_1AL_52E56C8D3.1	18116	0	927.526	3	0	87.59	34
5	Traes_1AL_52E56C8D3.1	18117	0	927.527	3	0	58.19	34
5	Traes_1AL_52E56C8D3.1	176723	0	927.528	3	0	88.74	29
5	Traes_1AL_52E56C8D3.1	176724	0	927.528	3	0	82.8	29
5	Traes_1AL_52E56C8D3.1	176725	0	927.528	3	0	93.63	29
5	Traes_1AL_52E56C8D3.1	176726	0	927.528	3	0	93.49	29
5	Traes_1AL_52E56C8D3.1	176727	0	927.528	3	0	82.46	29
5	Traes_1AL_52E56C8D3.1	18119	0	927.529	3	0	46.32	34
5	Traes_1AL_52E56C8D3.1	176729	0	927.531	3	0	96.36	29
5	Traes_1AL_52E56C8D3.1	18123	0	927.532	3	0	34.93	34
5	Traes_1AL_52E56C8D3.1	177386	0	932.19	3	0	37.71	30	iTRAQ8plex (Y)
5	Traes_1AL_52E56C8D3.1	177388	0	932.19	3	0	34.08	30	iTRAQ8plex (Y)
5	Traes_1AL_52E56C8D3.1	177390	0	932.19	3	0	49.27	30	iTRAQ8plex (Y)
5	Traes_1AL_52E56C8D3.1	177391	0	932.19	3	0	43.91	30	iTRAQ8plex (Y)
5	Traes_1AL_52E56C8D3.1	18368	0	932.193	3	0	32.57	29	iTRAQ8plex (Y)
5	Traes_1AL_52E56C8D3.1	177396	0	932.195	3	0	42.42	29	iTRAQ8plex (Y)
5	Traes_1AL_52E56C8D3.1	26564	1	1100.24	3	1	35.09	29
5	Traes_1AL_52E56C8D3.1	26566	1	1100.24	3	1	46.32	29
5	Traes_1AL_52E56C8D3.1	195259	1	1100.25	3	1	69.49	29
5	Traes_1AL_52E56C8D3.1	195260	1	1100.25	3	1	59.06	29
5	Traes_1AL_52E56C8D3.1	195261	1	1100.25	3	1	41	29
5	Traes_1AL_52E56C8D3.1	195264	1	1100.25	3	1	38.9	29
5	Traes_1AL_52E56C8D3.1	195265	1	1100.25	3	1	59.19	29
5	Traes_1AL_52E56C8D3.1	26570	1	1100.25	3	1	46.07	29
5	Traes_1AL_52E56C8D3.1	195266	1	1100.25	3	1	53.58	29
5	Traes_1AL_52E56C8D3.1	195267	1	1100.25	3	1	30.01	29
5	Traes_1AL_52E56C8D3.1	195269	1	1100.25	3	1	54.73	29
5	Traes_1AL_52E56C8D3.1	195270	1	1100.25	3	1	37.27	29
5	Traes_1AL_52E56C8D3.1	195272	1	1100.25	3	1	49.78	29
5	Traes_1AL_52E56C8D3.1	26571	1	1100.25	3	1	53.85	29
5	Traes_1AL_52E56C8D3.1	195281	1	1100.26	3	1	37.34	29
5	Traes_1AL_52E56C8D3.1	26573	1	1100.26	3	1	33.63	29
5	Traes_1AL_52E56C8D3.1	26574	1	1100.27	3	1	67.21	29
5	Traes_1AL_52E56C8D3.1	26576	1	1100.27	3	1	54.29	29
5	Traes_1AL_52E56C8D3.1	200126	0	888.232	4	1	55.52	29
5	Traes_1AL_52E56C8D3.1	207566	0	1113.61	4	1	60.97	27
5	Traes_1AL_52E56C8D3.1	208566	0	951.927	5	1	30.41	26	iTRAQ8plex (Y)
5	Traes_1AL_52E56C8D3.1	208567	0	951.927	5	1	31.31	26	iTRAQ8plex (Y)
5	Traes_1AL_52E56C8D3.1	208572	0	951.931	5	1	26.74	26	iTRAQ8plex (Y)	*	A1_1_113-VS-B1_116	1.016	34	[1.716]		A1_1_113-VS-B2_117	1.172	33	1.537	*	A1_1_113-VS-B3_118	1.378	33	1.554	*	B1_116-VS-A1_1_113	0.984	34	[1.716]		B2_117-VS-A2_114	1.002	34	[1.524]		B3_118-VS-A3_115	0.957	34	[1.452]		A2_114-VS-A3_115	1.028	34	[1.512]		B1_116-VS-B2_117	1.189	33	[1.526]
5	Traes_1DL_DA9B5CFC6.1	8827	0	739.428	2	0	19.19	33
5	Traes_1DL_DA9B5CFC6.1	48141	0	739.43	2	0	29.31	29
5	Traes_1DL_DA9B5CFC6.1	48142	0	739.43	2	0	32.78	29
5	Traes_1DL_DA9B5CFC6.1	48143	0	739.43	2	0	29.05	29
5	Traes_1DL_DA9B5CFC6.1	48152	0	739.432	2	0	30.31	29
5	Traes_1DL_DA9B5CFC6.1	48154	0	739.432	2	0	36.23	29
5	Traes_1DL_DA9B5CFC6.1	48155	0	739.432	2	0	34.23	29
5	Traes_1DL_DA9B5CFC6.1	48156	0	739.432	2	0	34.3	29
5	Traes_1DL_DA9B5CFC6.1	48157	0	739.432	2	0	34.47	29
5	Traes_1DL_DA9B5CFC6.1	48160	0	739.432	2	0	32.95	29
5	Traes_1DL_DA9B5CFC6.1	48161	0	739.433	2	0	28.45	29
5	Traes_1DL_DA9B5CFC6.1	48162	0	739.433	2	0	31.19	29
5	Traes_1DL_DA9B5CFC6.1	48163	0	739.433	2	0	34.35	29
5	Traes_1DL_DA9B5CFC6.1	48164	0	739.433	2	0	34.42	29
5	Traes_1DL_DA9B5CFC6.1	48180	0	739.434	2	0	30.15	29
5	Traes_1DL_DA9B5CFC6.1	48181	0	739.434	2	0	35.1	29
5	Traes_1DL_DA9B5CFC6.1	48182	0	739.434	2	0	34.45	29
5	Traes_1DL_DA9B5CFC6.1	48183	0	739.434	2	0	34.6	29
5	Traes_1DL_DA9B5CFC6.1	48185	0	739.436	2	0	33.34	29
5	Traes_1DL_DA9B5CFC6.1	48186	0	739.436	2	0	33.95	29
5	Traes_1DL_DA9B5CFC6.1	48187	0	739.436	2	0	37.77	29
5	Traes_1DL_DA9B5CFC6.1	8834	0	739.44	2	0	34.27	35
5	Traes_1DL_DA9B5CFC6.1	11369	0	792.48	2	0	42.2	34
5	Traes_1DL_DA9B5CFC6.1	60911	0	528.656	3	0	47.11	30
5	Traes_1DL_DA9B5CFC6.1	60914	0	528.657	3	0	57.75	30
5	Traes_1DL_DA9B5CFC6.1	60918	0	792.484	2	0	53.04	30
5	Traes_1DL_DA9B5CFC6.1	60920	0	792.484	2	0	51.14	30
5	Traes_1DL_DA9B5CFC6.1	60921	0	792.484	2	0	50.58	30
5	Traes_1DL_DA9B5CFC6.1	60922	0	792.484	2	0	60.95	30
5	Traes_1DL_DA9B5CFC6.1	60923	0	792.484	2	0	59.73	30
5	Traes_1DL_DA9B5CFC6.1	60924	0	792.484	2	0	46.22	30
5	Traes_1DL_DA9B5CFC6.1	60925	0	792.484	2	0	31.11	30
5	Traes_1DL_DA9B5CFC6.1	60926	0	792.484	2	0	51.15	30
5	Traes_1DL_DA9B5CFC6.1	60927	0	792.484	2	0	52.45	30
5	Traes_1DL_DA9B5CFC6.1	60928	0	792.484	2	0	52.46	30
5	Traes_1DL_DA9B5CFC6.1	60929	0	792.484	2	0	50.89	30
5	Traes_1DL_DA9B5CFC6.1	60930	0	792.484	2	0	50.92	30
5	Traes_1DL_DA9B5CFC6.1	60931	0	792.485	2	0	58.07	30
5	Traes_1DL_DA9B5CFC6.1	60932	0	792.485	2	0	35.67	30
5	Traes_1DL_DA9B5CFC6.1	60933	0	792.485	2	0	31.13	30
5	Traes_1DL_DA9B5CFC6.1	60934	0	792.485	2	0	35.02	30
5	Traes_1DL_DA9B5CFC6.1	60936	0	792.486	2	0	56.16	30
5	Traes_1DL_DA9B5CFC6.1	60937	0	792.486	2	0	50.47	30
5	Traes_1DL_DA9B5CFC6.1	60938	0	792.486	2	0	49.35	30
5	Traes_1DL_DA9B5CFC6.1	60939	0	792.487	2	0	44.93	30
5	Traes_1DL_DA9B5CFC6.1	60940	0	792.487	2	0	51.28	30
5	Traes_1DL_DA9B5CFC6.1	60941	0	792.487	2	0	51.13	30
5	Traes_1DL_DA9B5CFC6.1	60942	0	792.487	2	0	50.79	30
5	Traes_1DL_DA9B5CFC6.1	60943	0	792.487	2	0	51.15	30
5	Traes_1DL_DA9B5CFC6.1	60944	0	792.487	2	0	65.05	30
5	Traes_1DL_DA9B5CFC6.1	60945	0	792.488	2	0	42.35	30
5	Traes_1DL_DA9B5CFC6.1	11371	0	792.489	2	0	38.61	34
5	Traes_1DL_DA9B5CFC6.1	64585	0	538.647	3	0	35.25	31
5	Traes_1DL_DA9B5CFC6.1	66685	0	543.979	3	0	32.68	30	Oxidation (M)
5	Traes_1DL_DA9B5CFC6.1	74016	0	565.631	3	0	50.58	28
5	Traes_1DL_DA9B5CFC6.1	74018	0	565.631	3	0	54.85	28
5	Traes_1DL_DA9B5CFC6.1	74019	0	565.632	3	0	72.57	28
5	Traes_1DL_DA9B5CFC6.1	74020	0	565.632	3	0	60.73	28
5	Traes_1DL_DA9B5CFC6.1	74021	0	565.632	3	0	73.82	28
5	Traes_1DL_DA9B5CFC6.1	74022	0	565.632	3	0	60.53	28
5	Traes_1DL_DA9B5CFC6.1	74023	0	565.632	3	0	73.55	28
5	Traes_1DL_DA9B5CFC6.1	74024	0	565.632	3	0	66.91	28
5	Traes_1DL_DA9B5CFC6.1	74030	0	565.633	3	0	55.04	28
5	Traes_1DL_DA9B5CFC6.1	74031	0	565.633	3	0	77.5	28
5	Traes_1DL_DA9B5CFC6.1	74032	0	565.633	3	0	49.65	28
5	Traes_1DL_DA9B5CFC6.1	74033	0	565.633	3	0	63.31	28
5	Traes_1DL_DA9B5CFC6.1	74034	0	565.634	3	0	50.34	28
5	Traes_1DL_DA9B5CFC6.1	74035	0	565.634	3	0	72.24	28
5	Traes_1DL_DA9B5CFC6.1	74036	0	565.634	3	0	56.8	28
5	Traes_1DL_DA9B5CFC6.1	74039	0	565.634	3	0	76.72	28
5	Traes_1DL_DA9B5CFC6.1	74040	0	565.634	3	0	71.76	28
5	Traes_1DL_DA9B5CFC6.1	74041	0	565.634	3	0	77.66	28
5	Traes_1DL_DA9B5CFC6.1	74043	0	565.634	3	0	65.25	28
5	Traes_1DL_DA9B5CFC6.1	74044	0	565.634	3	0	54.34	28
5	Traes_1DL_DA9B5CFC6.1	74045	0	565.635	3	0	46.03	28
5	Traes_1DL_DA9B5CFC6.1	74047	0	565.635	3	0	66.18	28
5	Traes_1DL_DA9B5CFC6.1	74048	0	565.635	3	0	50.36	29
5	Traes_1DL_DA9B5CFC6.1	74049	0	565.635	3	0	61.15	29
5	Traes_1DL_DA9B5CFC6.1	74056	0	565.636	3	0	36.99	29
5	Traes_1DL_DA9B5CFC6.1	74059	0	847.951	2	0	38.56	29
5	Traes_1DL_DA9B5CFC6.1	75127	0	568.658	3	0	55.1	29
5	Traes_1DL_DA9B5CFC6.1	75128	0	568.658	3	0	82.39	29
5	Traes_1DL_DA9B5CFC6.1	75129	0	568.658	3	0	69.59	29
5	Traes_1DL_DA9B5CFC6.1	75130	0	568.658	3	0	48.71	29
5	Traes_1DL_DA9B5CFC6.1	75132	0	568.658	3	0	76.14	29
5	Traes_1DL_DA9B5CFC6.1	75133	0	568.658	3	0	71.86	29
5	Traes_1DL_DA9B5CFC6.1	75134	0	568.659	3	0	53.25	30
5	Traes_1DL_DA9B5CFC6.1	75135	0	568.659	3	0	73.95	30
5	Traes_1DL_DA9B5CFC6.1	75136	0	568.659	3	0	80.96	30
5	Traes_1DL_DA9B5CFC6.1	84289	0	594.69	3	0	19.13	30	iTRAQ8plex (Y)
5	Traes_1DL_DA9B5CFC6.1	84290	0	594.69	3	0	38	30	iTRAQ8plex (Y)
5	Traes_1DL_DA9B5CFC6.1	84291	0	594.69	3	0	40.83	30	iTRAQ8plex (Y)
5	Traes_1DL_DA9B5CFC6.1	84292	0	594.69	3	0	41.11	30	iTRAQ8plex (Y)
5	Traes_1DL_DA9B5CFC6.1	84295	0	594.693	3	0	41.35	30	iTRAQ8plex (Y)
5	Traes_1DL_DA9B5CFC6.1	84296	0	594.693	3	0	28.65	30	iTRAQ8plex (Y)
5	Traes_1DL_DA9B5CFC6.1	84297	0	594.693	3	0	20.05	30	iTRAQ8plex (Y)
5	Traes_1DL_DA9B5CFC6.1	86009	0	898.989	2	0	58.86	29
5	Traes_1DL_DA9B5CFC6.1	86010	0	898.989	2	0	70.05	29
5	Traes_1DL_DA9B5CFC6.1	86011	0	898.989	2	0	76.76	29
5	Traes_1DL_DA9B5CFC6.1	86019	0	898.993	2	0	74.82	29
5	Traes_1DL_DA9B5CFC6.1	86020	0	898.993	2	0	75.04	29
5	Traes_1DL_DA9B5CFC6.1	86021	0	898.993	2	0	76.41	29
5	Traes_1DL_DA9B5CFC6.1	86022	0	898.993	2	0	78.42	29
5	Traes_1DL_DA9B5CFC6.1	86023	0	898.993	2	0	56.59	29
5	Traes_1DL_DA9B5CFC6.1	86026	0	898.996	2	0	52.51	30
5	Traes_1DL_DA9B5CFC6.1	86027	0	898.997	2	0	73.88	30
5	Traes_1DL_DA9B5CFC6.1	86028	0	898.997	2	0	73.29	30
5	Traes_1DL_DA9B5CFC6.1	86029	0	898.997	2	0	71.7	30
5	Traes_1DL_DA9B5CFC6.1	104742	0	652.725	3	0	63.4	29
5	Traes_1DL_DA9B5CFC6.1	104743	0	652.725	3	0	66.41	29
5	Traes_1DL_DA9B5CFC6.1	104746	0	652.729	3	0	53.63	28
5	Traes_1DL_DA9B5CFC6.1	104747	0	652.729	3	0	60.91	28
5	Traes_1DL_DA9B5CFC6.1	20877	0	983.995	2	0	69.59	26
5	Traes_1DL_DA9B5CFC6.1	106009	0	983.995	2	0	77.84	26
5	Traes_1DL_DA9B5CFC6.1	106010	0	983.995	2	0	72.29	26
5	Traes_1DL_DA9B5CFC6.1	106011	0	983.995	2	0	78.92	26
5	Traes_1DL_DA9B5CFC6.1	106012	0	983.995	2	0	68.14	26
5	Traes_1DL_DA9B5CFC6.1	106013	0	983.995	2	0	51.39	26
5	Traes_1DL_DA9B5CFC6.1	106015	0	983.996	2	0	55.61	27
5	Traes_1DL_DA9B5CFC6.1	106016	0	983.999	2	0	53.1	27
5	Traes_1DL_DA9B5CFC6.1	106017	0	983.999	2	0	64.82	27
5	Traes_1DL_DA9B5CFC6.1	106018	0	983.999	2	0	64.1	27
5	Traes_1DL_DA9B5CFC6.1	106019	0	984.001	2	0	63.34	27
5	Traes_1DL_DA9B5CFC6.1	106727	0	986.549	2	0	70.69	30
5	Traes_1DL_DA9B5CFC6.1	106728	0	986.549	2	0	79.78	30
5	Traes_1DL_DA9B5CFC6.1	106736	0	986.552	2	0	38.65	30
5	Traes_1DL_DA9B5CFC6.1	106737	0	986.552	2	0	77.92	30
5	Traes_1DL_DA9B5CFC6.1	106738	0	986.552	2	0	89.95	30
5	Traes_1DL_DA9B5CFC6.1	107930	0	991.991	2	0	36.8	25	Oxidation (M)
5	Traes_1DL_DA9B5CFC6.1	107931	0	991.991	2	0	41.07	25	Oxidation (M)
5	Traes_1DL_DA9B5CFC6.1	107932	0	991.991	2	0	61.79	25	Oxidation (M)
5	Traes_1DL_DA9B5CFC6.1	107933	0	991.992	2	0	43.03	25	Oxidation (M)
5	Traes_1DL_DA9B5CFC6.1	107934	0	991.992	2	0	54.68	25	Oxidation (M)
5	Traes_1DL_DA9B5CFC6.1	107935	0	991.993	2	0	39.6	25	Oxidation (M)
5	Traes_1DL_DA9B5CFC6.1	107936	0	991.993	2	0	42.78	25	Oxidation (M)
5	Traes_1DL_DA9B5CFC6.1	21220	0	991.996	2	0	59.22	26	Oxidation (M)
5	Traes_1DL_DA9B5CFC6.1	107938	0	991.997	2	0	30.41	26	Oxidation (M)
5	Traes_1DL_DA9B5CFC6.1	107939	0	991.997	2	0	27.75	26	Oxidation (M)
5	Traes_1DL_DA9B5CFC6.1	21221	0	992.003	2	0	44.53	27	Oxidation (M)
5	Traes_1DL_DA9B5CFC6.1	117781	0	1033.63	2	0	85.43	27
5	Traes_1DL_DA9B5CFC6.1	117782	0	1033.63	2	0	85.39	27
5	Traes_1DL_DA9B5CFC6.1	119711	0	1041.62	2	0	61.53	29	Oxidation (M)
5	Traes_1DL_DA9B5CFC6.1	119712	0	1041.63	2	0	71.69	29	Oxidation (M)
5	Traes_1DL_DA9B5CFC6.1	119713	0	1041.63	2	0	48.8	29	Oxidation (M)
5	Traes_1DL_DA9B5CFC6.1	123457	1	529.281	4	0	35.49	29
5	Traes_1DL_DA9B5CFC6.1	123458	1	529.281	4	0	67.98	29
5	Traes_1DL_DA9B5CFC6.1	123459	1	529.281	4	0	61.75	29
5	Traes_1DL_DA9B5CFC6.1	123468	1	705.375	3	0	30.15	29
5	Traes_1DL_DA9B5CFC6.1	123469	1	705.375	3	0	20.46	29
5	Traes_1DL_DA9B5CFC6.1	123470	1	705.375	3	0	34.13	29
5	Traes_1DL_DA9B5CFC6.1	125180	1	533.28	4	0	69.38	28	Oxidation (M)
5	Traes_1DL_DA9B5CFC6.1	125181	1	533.28	4	0	70.24	28	Oxidation (M)
5	Traes_1DL_DA9B5CFC6.1	129603	0	1085.07	2	0	46.34	28
5	Traes_1DL_DA9B5CFC6.1	129617	0	1085.08	2	0	59.5	29
5	Traes_1DL_DA9B5CFC6.1	129620	0	1085.08	2	0	90.66	29
5	Traes_1DL_DA9B5CFC6.1	148147	0	1174.63	2	0	43.01	29	Gln->pyro-Glu (N-term Q); iTRAQ8plex (Y)
5	Traes_1DL_DA9B5CFC6.1	149720	0	1183.13	2	0	68.67	30
5	Traes_1DL_DA9B5CFC6.1	149729	0	1183.13	2	0	83.26	30
5	Traes_1DL_DA9B5CFC6.1	149730	0	1183.13	2	0	74.93	30
5	Traes_1DL_DA9B5CFC6.1	149733	0	1183.14	2	0	76.93	30
5	Traes_1DL_DA9B5CFC6.1	149734	0	1183.14	2	0	80.14	30
5	Traes_1DL_DA9B5CFC6.1	149735	0	1183.14	2	0	81.85	30
5	Traes_1DL_DA9B5CFC6.1	149736	0	1183.14	2	0	80.39	30
5	Traes_1DL_DA9B5CFC6.1	149737	0	1183.14	2	0	74.7	30
5	Traes_1DL_DA9B5CFC6.1	149741	0	1183.14	2	0	31.53	30
5	Traes_1DL_DA9B5CFC6.1	149743	0	1183.14	2	0	82.42	30
5	Traes_1DL_DA9B5CFC6.1	149745	0	1183.14	2	0	81.29	30
5	Traes_1DL_DA9B5CFC6.1	149746	0	1183.14	2	0	81.71	30
5	Traes_1DL_DA9B5CFC6.1	149747	0	1183.14	2	0	78.89	30
5	Traes_1DL_DA9B5CFC6.1	149748	0	1183.14	2	0	84.83	30
5	Traes_1DL_DA9B5CFC6.1	149749	0	1183.14	2	0	79.6	30
5	Traes_1DL_DA9B5CFC6.1	149750	0	1183.14	2	0	75.47	30
5	Traes_1DL_DA9B5CFC6.1	149751	0	1183.14	2	0	83.67	30
5	Traes_1DL_DA9B5CFC6.1	149752	0	1183.14	2	0	74.79	30
5	Traes_1DL_DA9B5CFC6.1	30238	0	1183.15	2	0	44.57	30
5	Traes_1DL_DA9B5CFC6.1	30239	0	1183.15	2	0	42.6	30
5	Traes_1DL_DA9B5CFC6.1	153437	1	601.599	4	1	39.18	29
5	Traes_1DL_DA9B5CFC6.1	153438	1	801.797	3	1	40.98	29
5	Traes_1DL_DA9B5CFC6.1	153439	1	801.797	3	1	36.92	29
5	Traes_1DL_DA9B5CFC6.1	153441	1	1202.19	2	1	50.03	29
5	Traes_1DL_DA9B5CFC6.1	153442	1	601.601	4	1	22.43	29
5	Traes_1DL_DA9B5CFC6.1	153443	1	601.601	4	1	32.45	29
5	Traes_1DL_DA9B5CFC6.1	153444	1	601.601	4	1	32.21	29
5	Traes_1DL_DA9B5CFC6.1	153445	1	801.801	3	1	36.97	29
5	Traes_1DL_DA9B5CFC6.1	153446	1	801.801	3	1	41.63	29
5	Traes_1DL_DA9B5CFC6.1	154832	1	605.597	4	1	31.33	30	Oxidation (M)
5	Traes_1DL_DA9B5CFC6.1	154833	1	605.597	4	1	22.76	30	Oxidation (M)
5	Traes_1DL_DA9B5CFC6.1	157980	0	821.109	3	1	41.65	29
5	Traes_1DL_DA9B5CFC6.1	157982	0	821.109	3	1	33.6	29
5	Traes_1DL_DA9B5CFC6.1	160115	0	830.785	3	0	23.93	30
5	Traes_1DL_DA9B5CFC6.1	160116	0	1245.67	2	0	42.16	30
5	Traes_1DL_DA9B5CFC6.1	160117	0	1245.67	2	0	40.66	30
5	Traes_1DL_DA9B5CFC6.1	33141	0	1245.68	2	0	50.15	33
5	Traes_1DL_DA9B5CFC6.1	160120	0	1245.68	2	0	31.59	30
5	Traes_1DL_DA9B5CFC6.1	160121	0	1245.68	2	0	49.91	30
5	Traes_1DL_DA9B5CFC6.1	160122	0	830.789	3	0	35.85	30
5	Traes_1DL_DA9B5CFC6.1	160123	0	830.789	3	0	54.44	30
5	Traes_1DL_DA9B5CFC6.1	160124	0	830.789	3	0	55.77	30
5	Traes_1DL_DA9B5CFC6.1	160125	0	830.789	3	0	52.33	30
5	Traes_1DL_DA9B5CFC6.1	160130	0	1245.68	2	0	50.59	30
5	Traes_1DL_DA9B5CFC6.1	160131	0	1245.68	2	0	54.22	30
5	Traes_1DL_DA9B5CFC6.1	160132	0	1245.68	2	0	55.4	30
5	Traes_1DL_DA9B5CFC6.1	160133	0	1245.68	2	0	40.47	30
5	Traes_1DL_DA9B5CFC6.1	160136	0	1245.69	2	0	66.61	30
5	Traes_1DL_DA9B5CFC6.1	160137	0	1245.69	2	0	61.96	30
5	Traes_1DL_DA9B5CFC6.1	160138	0	1245.69	2	0	59.47	30
5	Traes_1DL_DA9B5CFC6.1	160139	0	1245.69	2	0	49.66	30
5	Traes_1DL_DA9B5CFC6.1	160140	0	1245.69	2	0	55.36	30
5	Traes_1DL_DA9B5CFC6.1	160141	0	1245.69	2	0	55.08	30
5	Traes_1DL_DA9B5CFC6.1	160142	0	1245.69	2	0	55.23	30
5	Traes_1DL_DA9B5CFC6.1	160143	0	1245.69	2	0	51.13	30
5	Traes_1DL_DA9B5CFC6.1	170718	0	890.492	3	0	31.19	30	iTRAQ8plex (Y)
5	Traes_1DL_DA9B5CFC6.1	16174	0	890.496	3	0	22.23	33	iTRAQ8plex (Y)
5	Traes_1DL_DA9B5CFC6.1	170721	0	890.497	3	0	20.83	30	iTRAQ8plex (Y)
5	Traes_1DL_DA9B5CFC6.1	170725	0	890.497	3	0	19.32	30	iTRAQ8plex (Y)
5	Traes_1DL_DA9B5CFC6.1	170727	0	890.498	3	0	26.32	30	iTRAQ8plex (Y)
5	Traes_1DL_DA9B5CFC6.1	170728	0	890.498	3	0	38.84	30	iTRAQ8plex (Y)
5	Traes_1DL_DA9B5CFC6.1	170948	0	669.154	4	1	19.41	26
5	Traes_1DL_DA9B5CFC6.1	170949	0	669.154	4	1	28.74	26
5	Traes_1DL_DA9B5CFC6.1	170950	0	669.154	4	1	27.19	26
5	Traes_1DL_DA9B5CFC6.1	170953	0	669.157	4	1	19.11	25
5	Traes_1DL_DA9B5CFC6.1	170958	0	669.157	4	1	35.58	25
5	Traes_1DL_DA9B5CFC6.1	170959	0	669.157	4	1	33.53	25
5	Traes_1DL_DA9B5CFC6.1	170960	0	669.157	4	1	28.69	25
5	Traes_1DL_DA9B5CFC6.1	170961	0	669.157	4	1	28.96	25
5	Traes_1DL_DA9B5CFC6.1	170962	0	669.157	4	1	28.78	25
5	Traes_1DL_DA9B5CFC6.1	170964	0	669.159	4	1	24.33	24
5	Traes_1DL_DA9B5CFC6.1	170965	0	669.159	4	1	28.7	24
5	Traes_1DL_DA9B5CFC6.1	170966	0	669.159	4	1	28.87	24
5	Traes_1DL_DA9B5CFC6.1	170967	0	669.159	4	1	26.66	24
5	Traes_1DL_DA9B5CFC6.1	170969	0	891.879	3	1	18.98	24
5	Traes_1DL_DA9B5CFC6.1	170970	0	891.879	3	1	20.08	24
5	Traes_1DL_DA9B5CFC6.1	176703	0	927.521	3	0	43.01	30
5	Traes_1DL_DA9B5CFC6.1	176705	0	927.522	3	0	40.99	30
5	Traes_1DL_DA9B5CFC6.1	176706	0	927.522	3	0	48.33	30
5	Traes_1DL_DA9B5CFC6.1	18113	0	927.522	3	0	38.75	34
5	Traes_1DL_DA9B5CFC6.1	176707	0	927.523	3	0	93.54	30
5	Traes_1DL_DA9B5CFC6.1	176708	0	927.523	3	0	93.47	30
5	Traes_1DL_DA9B5CFC6.1	176709	0	927.523	3	0	93.34	30
5	Traes_1DL_DA9B5CFC6.1	176710	0	927.523	3	0	93.6	30
5	Traes_1DL_DA9B5CFC6.1	176711	0	927.523	3	0	46.16	30
5	Traes_1DL_DA9B5CFC6.1	18114	0	927.523	3	0	35.55	34
5	Traes_1DL_DA9B5CFC6.1	176712	0	927.523	3	0	59.49	30
5	Traes_1DL_DA9B5CFC6.1	176713	0	927.523	3	0	82.54	30
5	Traes_1DL_DA9B5CFC6.1	176714	0	927.523	3	0	66.46	30
5	Traes_1DL_DA9B5CFC6.1	176715	0	927.523	3	0	82.85	30
5	Traes_1DL_DA9B5CFC6.1	176716	0	927.523	3	0	44.88	30
5	Traes_1DL_DA9B5CFC6.1	176717	0	927.523	3	0	38.63	30
5	Traes_1DL_DA9B5CFC6.1	176719	0	927.524	3	0	51.86	30
5	Traes_1DL_DA9B5CFC6.1	176720	0	695.895	4	0	66.58	30
5	Traes_1DL_DA9B5CFC6.1	18115	0	927.525	3	0	23.36	34
5	Traes_1DL_DA9B5CFC6.1	18116	0	927.526	3	0	87.59	34
5	Traes_1DL_DA9B5CFC6.1	18117	0	927.527	3	0	58.19	34
5	Traes_1DL_DA9B5CFC6.1	176723	0	927.528	3	0	88.74	29
5	Traes_1DL_DA9B5CFC6.1	176724	0	927.528	3	0	82.8	29
5	Traes_1DL_DA9B5CFC6.1	176725	0	927.528	3	0	93.63	29
5	Traes_1DL_DA9B5CFC6.1	176726	0	927.528	3	0	93.49	29
5	Traes_1DL_DA9B5CFC6.1	176727	0	927.528	3	0	82.46	29
5	Traes_1DL_DA9B5CFC6.1	18119	0	927.529	3	0	46.32	34
5	Traes_1DL_DA9B5CFC6.1	176729	0	927.531	3	0	96.36	29
5	Traes_1DL_DA9B5CFC6.1	18123	0	927.532	3	0	34.93	34
5	Traes_1DL_DA9B5CFC6.1	177386	0	932.19	3	0	37.71	30	iTRAQ8plex (Y)
5	Traes_1DL_DA9B5CFC6.1	177388	0	932.19	3	0	34.08	30	iTRAQ8plex (Y)
5	Traes_1DL_DA9B5CFC6.1	177390	0	932.19	3	0	49.27	30	iTRAQ8plex (Y)
5	Traes_1DL_DA9B5CFC6.1	177391	0	932.19	3	0	43.91	30	iTRAQ8plex (Y)
5	Traes_1DL_DA9B5CFC6.1	18368	0	932.193	3	0	32.57	29	iTRAQ8plex (Y)
5	Traes_1DL_DA9B5CFC6.1	177396	0	932.195	3	0	42.42	29	iTRAQ8plex (Y)
5	Traes_1DL_DA9B5CFC6.1	26564	1	1100.24	3	1	35.09	29
5	Traes_1DL_DA9B5CFC6.1	26566	1	1100.24	3	1	46.32	29
5	Traes_1DL_DA9B5CFC6.1	195259	1	1100.25	3	1	69.49	29
5	Traes_1DL_DA9B5CFC6.1	195260	1	1100.25	3	1	59.06	29
5	Traes_1DL_DA9B5CFC6.1	195261	1	1100.25	3	1	41	29
5	Traes_1DL_DA9B5CFC6.1	195264	1	1100.25	3	1	38.9	29
5	Traes_1DL_DA9B5CFC6.1	195265	1	1100.25	3	1	59.19	29
5	Traes_1DL_DA9B5CFC6.1	26570	1	1100.25	3	1	46.07	29
5	Traes_1DL_DA9B5CFC6.1	195266	1	1100.25	3	1	53.58	29
5	Traes_1DL_DA9B5CFC6.1	195267	1	1100.25	3	1	30.01	29
5	Traes_1DL_DA9B5CFC6.1	195269	1	1100.25	3	1	54.73	29
5	Traes_1DL_DA9B5CFC6.1	195270	1	1100.25	3	1	37.27	29
5	Traes_1DL_DA9B5CFC6.1	195272	1	1100.25	3	1	49.78	29
5	Traes_1DL_DA9B5CFC6.1	26571	1	1100.25	3	1	53.85	29
5	Traes_1DL_DA9B5CFC6.1	195281	1	1100.26	3	1	37.34	29
5	Traes_1DL_DA9B5CFC6.1	26573	1	1100.26	3	1	33.63	29
5	Traes_1DL_DA9B5CFC6.1	26574	1	1100.27	3	1	67.21	29
5	Traes_1DL_DA9B5CFC6.1	26576	1	1100.27	3	1	54.29	29
5	Traes_1DL_DA9B5CFC6.1	200126	0	888.232	4	1	55.52	29
5	Traes_1DL_DA9B5CFC6.1	207566	0	1113.61	4	1	60.97	27
5	Traes_1DL_DA9B5CFC6.1	208566	0	951.927	5	1	30.41	26	iTRAQ8plex (Y)
5	Traes_1DL_DA9B5CFC6.1	208567	0	951.927	5	1	31.31	26	iTRAQ8plex (Y)
5	Traes_1DL_DA9B5CFC6.1	208572	0	951.931	5	1	26.74	26	iTRAQ8plex (Y)
8	Traes_6AL_150E13EA1.1	2313	0	538.323	2	0	24.39	33
8	Traes_6AL_150E13EA1.1	25393	0	538.326	2	0	29.22	30
8	Traes_6AL_150E13EA1.1	2315	0	538.328	2	0	30.99	33
8	Traes_6AL_150E13EA1.1	28038	0	566.829	2	0	22.34	30
8	Traes_6AL_150E13EA1.1	30316	0	593.299	2	0	28.92	24
8	Traes_6AL_150E13EA1.1	39577	0	685.854	2	0	30.45	26
8	Traes_6AL_150E13EA1.1	39578	0	685.854	2	0	29.31	26
8	Traes_6AL_150E13EA1.1	52342	0	757.913	2	0	26.69	29
8	Traes_6AL_150E13EA1.1	52343	0	757.913	2	0	49.74	29
8	Traes_6AL_150E13EA1.1	52349	0	757.917	2	0	44.03	29
8	Traes_6AL_150E13EA1.1	52351	0	757.918	2	0	37.3	29
8	Traes_6AL_150E13EA1.1	52356	0	757.919	2	0	58.2	29
8	Traes_6AL_150E13EA1.1	9741	0	757.921	2	0	52.4	30
8	Traes_6AL_150E13EA1.1	66191	0	813.45	2	1	28.7	28	Gln->pyro-Glu (N-term Q)
8	Traes_6AL_150E13EA1.1	66192	0	813.45	2	1	30.72	28	Gln->pyro-Glu (N-term Q)
8	Traes_6AL_150E13EA1.1	73815	0	564.966	3	0	54.39	28
8	Traes_6AL_150E13EA1.1	73817	0	564.967	3	0	32.53	28
8	Traes_6AL_150E13EA1.1	73820	0	564.967	3	0	53.25	28
8	Traes_6AL_150E13EA1.1	75728	0	570.297	3	0	56.32	28	Oxidation (M)
8	Traes_6AL_150E13EA1.1	75729	0	570.297	3	0	39.21	28	Oxidation (M)
8	Traes_6AL_150E13EA1.1	75730	0	570.297	3	0	53.68	28	Oxidation (M)
8	Traes_6AL_150E13EA1.1	75731	0	570.297	3	0	51.9	28	Oxidation (M)
8	Traes_6AL_150E13EA1.1	75734	0	570.298	3	0	43.46	28	Oxidation (M)
8	Traes_6AL_150E13EA1.1	75735	0	570.298	3	0	51.56	28	Oxidation (M)
8	Traes_6AL_150E13EA1.1	75737	0	570.299	3	0	42.19	28	Oxidation (M)
8	Traes_6AL_150E13EA1.1	75738	0	570.299	3	0	32.72	28	Oxidation (M)
8	Traes_6AL_150E13EA1.1	75739	0	854.946	2	0	36.33	28	Oxidation (M)
8	Traes_6AL_150E13EA1.1	86599	0	901.496	2	0	33.16	30
8	Traes_6AL_150E13EA1.1	101309	1	643.708	3	0	48.41	30
8	Traes_6AL_150E13EA1.1	101310	1	643.708	3	0	57.07	30
8	Traes_6AL_150E13EA1.1	101311	1	643.709	3	0	46.78	30
8	Traes_6AL_150E13EA1.1	101314	1	965.06	2	0	62.47	30
8	Traes_6AL_150E13EA1.1	101323	1	965.062	2	0	80.2	30
8	Traes_6AL_150E13EA1.1	101324	1	965.062	2	0	87.2	30
8	Traes_6AL_150E13EA1.1	101325	1	965.063	2	0	86.91	30
8	Traes_6AL_150E13EA1.1	101326	1	965.063	2	0	86.74	30
8	Traes_6AL_150E13EA1.1	101327	1	643.711	3	0	47.22	30
8	Traes_6AL_150E13EA1.1	101336	1	965.069	2	0	86.99	29
8	Traes_6AL_150E13EA1.1	101337	1	965.069	2	0	89.68	29
8	Traes_6AL_150E13EA1.1	101338	1	965.069	2	0	89.59	29
8	Traes_6AL_150E13EA1.1	101339	1	965.069	2	0	65.59	29
8	Traes_6AL_150E13EA1.1	103636	0	974.067	2	1	39.06	29
8	Traes_6AL_150E13EA1.1	103637	0	649.714	3	1	40.48	29
8	Traes_6AL_150E13EA1.1	104378	0	651.711	3	0	21.13	30
8	Traes_6AL_150E13EA1.1	104379	0	651.711	3	0	56.98	30
8	Traes_6AL_150E13EA1.1	104380	0	651.711	3	0	58.94	30
8	Traes_6AL_150E13EA1.1	104386	0	977.066	2	0	54.37	30
8	Traes_6AL_150E13EA1.1	104388	0	977.066	2	0	73.4	30
8	Traes_6AL_150E13EA1.1	104389	0	977.066	2	0	73.36	30
8	Traes_6AL_150E13EA1.1	104391	0	651.714	3	0	62	30
8	Traes_6AL_150E13EA1.1	104395	0	977.069	2	0	58.76	30
8	Traes_6AL_150E13EA1.1	104396	0	977.069	2	0	68.01	30
8	Traes_6AL_150E13EA1.1	104397	0	977.069	2	0	69.82	30
8	Traes_6AL_150E13EA1.1	104408	0	977.074	2	0	67.88	30
8	Traes_6AL_150E13EA1.1	106379	0	657.042	3	0	50.24	30	Oxidation (M)
8	Traes_6AL_150E13EA1.1	106399	0	657.046	3	0	62.18	31	Oxidation (M)
8	Traes_6AL_150E13EA1.1	106400	0	657.046	3	0	63.79	31	Oxidation (M)
8	Traes_6AL_150E13EA1.1	111873	0	1009.07	2	1	25.99	30
8	Traes_6AL_150E13EA1.1	111902	0	1009.08	2	1	22.22	30
8	Traes_6AL_150E13EA1.1	116489	0	685.719	3	0	56.45	30
8	Traes_6AL_150E13EA1.1	116497	0	1028.08	2	0	54.05	30
8	Traes_6AL_150E13EA1.1	133810	0	1104.1	2	1	30.48	30
8	Traes_6AL_150E13EA1.1	146863	0	779.097	3	0	58.03	30
8	Traes_6AL_150E13EA1.1	10635	0	779.097	3	0	47.18	30
8	Traes_6AL_150E13EA1.1	146864	0	779.097	3	0	73.16	30
8	Traes_6AL_150E13EA1.1	146865	0	779.098	3	0	88.67	30
8	Traes_6AL_150E13EA1.1	146866	0	779.098	3	0	58.59	30
8	Traes_6AL_150E13EA1.1	10636	0	779.098	3	0	80.59	30
8	Traes_6AL_150E13EA1.1	146867	0	779.098	3	0	57.61	30
8	Traes_6AL_150E13EA1.1	146868	0	779.098	3	0	56.38	30
8	Traes_6AL_150E13EA1.1	146869	0	779.098	3	0	67.47	30
8	Traes_6AL_150E13EA1.1	146870	0	779.098	3	0	63.83	30
8	Traes_6AL_150E13EA1.1	146871	0	779.098	3	0	72.45	30
8	Traes_6AL_150E13EA1.1	10637	0	779.098	3	0	81.48	30
8	Traes_6AL_150E13EA1.1	146872	0	779.098	3	0	58.61	30
8	Traes_6AL_150E13EA1.1	146873	0	779.099	3	0	72.87	30
8	Traes_6AL_150E13EA1.1	146875	0	779.099	3	0	76.44	30
8	Traes_6AL_150E13EA1.1	146876	0	779.099	3	0	72.69	30
8	Traes_6AL_150E13EA1.1	146877	0	779.099	3	0	72.65	30
8	Traes_6AL_150E13EA1.1	146878	0	779.099	3	0	87.06	30
8	Traes_6AL_150E13EA1.1	146880	0	779.099	3	0	69.45	30
8	Traes_6AL_150E13EA1.1	146881	0	779.099	3	0	67.46	30
8	Traes_6AL_150E13EA1.1	146883	0	779.099	3	0	64.12	30
8	Traes_6AL_150E13EA1.1	146884	0	779.099	3	0	58.48	30
8	Traes_6AL_150E13EA1.1	146886	0	779.099	3	0	88.77	30
8	Traes_6AL_150E13EA1.1	146887	0	779.099	3	0	70.76	30
8	Traes_6AL_150E13EA1.1	146889	0	779.099	3	0	75.92	30
8	Traes_6AL_150E13EA1.1	146890	0	779.099	3	0	68.16	30
8	Traes_6AL_150E13EA1.1	146891	0	779.099	3	0	81.2	30
8	Traes_6AL_150E13EA1.1	146892	0	779.099	3	0	59.17	30
8	Traes_6AL_150E13EA1.1	146893	0	779.099	3	0	78.82	30
8	Traes_6AL_150E13EA1.1	146895	0	779.1	3	0	80.89	30
8	Traes_6AL_150E13EA1.1	146896	0	1168.15	2	0	26.91	30
8	Traes_6AL_150E13EA1.1	146897	0	1168.15	2	0	26.94	30
8	Traes_6AL_150E13EA1.1	146898	0	779.1	3	0	70	30
8	Traes_6AL_150E13EA1.1	146899	0	779.1	3	0	68.53	30
8	Traes_6AL_150E13EA1.1	146904	0	1168.15	2	0	40.62	30
8	Traes_6AL_150E13EA1.1	146905	0	779.1	3	0	63.61	30
8	Traes_6AL_150E13EA1.1	146906	0	779.1	3	0	72.71	30
8	Traes_6AL_150E13EA1.1	146907	0	779.1	3	0	48.08	30
8	Traes_6AL_150E13EA1.1	10638	0	779.1	3	0	81.21	30
8	Traes_6AL_150E13EA1.1	146908	0	1168.15	2	0	57.28	30
8	Traes_6AL_150E13EA1.1	146910	0	1168.15	2	0	45.05	30
8	Traes_6AL_150E13EA1.1	146911	0	1168.15	2	0	26.03	30
8	Traes_6AL_150E13EA1.1	146912	0	1168.15	2	0	92.68	30
8	Traes_6AL_150E13EA1.1	146913	0	1168.15	2	0	93.15	30
8	Traes_6AL_150E13EA1.1	146914	0	1168.15	2	0	67.72	30
8	Traes_6AL_150E13EA1.1	146915	0	1168.15	2	0	78	30
8	Traes_6AL_150E13EA1.1	146916	0	1168.15	2	0	92.5	30
8	Traes_6AL_150E13EA1.1	146917	0	1168.15	2	0	23.52	30
8	Traes_6AL_150E13EA1.1	146918	0	1168.15	2	0	45.68	30
8	Traes_6AL_150E13EA1.1	146919	0	1168.15	2	0	21.66	30
8	Traes_6AL_150E13EA1.1	146920	0	1168.15	2	0	33.8	30
8	Traes_6AL_150E13EA1.1	146925	0	1168.15	2	0	20.7	30
8	Traes_6AL_150E13EA1.1	146926	0	1168.15	2	0	52.14	30
8	Traes_6AL_150E13EA1.1	146927	0	1168.15	2	0	76.39	30
8	Traes_6AL_150E13EA1.1	146928	0	1168.15	2	0	29.83	30
8	Traes_6AL_150E13EA1.1	146929	0	1168.15	2	0	25.94	30
8	Traes_6AL_150E13EA1.1	146931	0	1168.15	2	0	81.77	30
8	Traes_6AL_150E13EA1.1	146932	0	1168.15	2	0	60.08	30
8	Traes_6AL_150E13EA1.1	146933	0	1168.15	2	0	25.22	30
8	Traes_6AL_150E13EA1.1	146934	0	1168.15	2	0	44.44	30
8	Traes_6AL_150E13EA1.1	146935	0	779.104	3	0	35.82	30
8	Traes_6AL_150E13EA1.1	10639	0	779.104	3	0	69.31	30
8	Traes_6AL_150E13EA1.1	10641	0	779.105	3	0	38.72	30
8	Traes_6AL_150E13EA1.1	146944	0	1168.15	2	0	100.54	30
8	Traes_6AL_150E13EA1.1	146945	0	1168.15	2	0	14.45	30
8	Traes_6AL_150E13EA1.1	146946	0	1168.16	2	0	42.26	30
8	Traes_6AL_150E13EA1.1	148399	0	1176.14	2	0	89.89	30	Oxidation (M)
8	Traes_6AL_150E13EA1.1	148408	0	1176.15	2	0	38.86	30	Oxidation (M)
8	Traes_6AL_150E13EA1.1	149189	0	590.591	4	0	32.12	29	iTRAQ8plex (Y)
8	Traes_6AL_150E13EA1.1	149190	0	787.12	3	0	41.58	29	iTRAQ8plex (Y)
8	Traes_6AL_150E13EA1.1	149191	0	787.12	3	0	29.6	29	iTRAQ8plex (Y)
8	Traes_6AL_150E13EA1.1	149195	0	787.121	3	0	34.65	29	iTRAQ8plex (Y)
8	Traes_6AL_150E13EA1.1	149197	0	787.122	3	0	29.34	29	iTRAQ8plex (Y)
8	Traes_6AL_150E13EA1.1	149198	0	787.122	3	0	34.65	29	iTRAQ8plex (Y)
8	Traes_6AL_150E13EA1.1	149199	0	787.122	3	0	41.09	29	iTRAQ8plex (Y)
8	Traes_6AL_150E13EA1.1	159674	0	621.879	4	1	28.1	26
8	Traes_6AL_150E13EA1.1	159675	0	1242.75	2	1	35.12	26
8	Traes_6AL_150E13EA1.1	159677	0	828.839	3	1	55.63	26
8	Traes_6AL_150E13EA1.1	162397	1	842.161	3	1	32.47	28
8	Traes_6AL_150E13EA1.1	162400	1	842.163	3	1	32.42	28
8	Traes_6AL_150E13EA1.1	162401	1	842.164	3	1	17.3	28
8	Traes_6AL_150E13EA1.1	162402	1	842.164	3	1	32.2	28
8	Traes_6AL_150E13EA1.1	162403	1	842.164	3	1	31.17	28
8	Traes_6AL_150E13EA1.1	18020	0	926.193	3	0	86.98	29
8	Traes_6AL_150E13EA1.1	176441	0	926.195	3	0	99.84	28
8	Traes_6AL_150E13EA1.1	176442	0	926.195	3	0	96.57	28
8	Traes_6AL_150E13EA1.1	176443	0	926.195	3	0	96.9	28
8	Traes_6AL_150E13EA1.1	176446	0	926.195	3	0	79.58	28
8	Traes_6AL_150E13EA1.1	176448	0	926.195	3	0	111.02	28
8	Traes_6AL_150E13EA1.1	176449	0	926.195	3	0	88.11	28
8	Traes_6AL_150E13EA1.1	176450	0	926.196	3	0	89.72	28
8	Traes_6AL_150E13EA1.1	176451	0	926.196	3	0	16.34	28
8	Traes_6AL_150E13EA1.1	176452	0	926.196	3	0	76.44	28
8	Traes_6AL_150E13EA1.1	176453	0	926.196	3	0	88.31	28
8	Traes_6AL_150E13EA1.1	176454	0	926.196	3	0	75.4	28
8	Traes_6AL_150E13EA1.1	176456	0	926.196	3	0	84.12	28
8	Traes_6AL_150E13EA1.1	176458	0	926.197	3	0	80.45	28
8	Traes_6AL_150E13EA1.1	176459	0	926.197	3	0	81.38	28
8	Traes_6AL_150E13EA1.1	176460	0	926.197	3	0	49.32	28
8	Traes_6AL_150E13EA1.1	176461	0	926.197	3	0	83.13	28
8	Traes_6AL_150E13EA1.1	176462	0	926.197	3	0	82.27	28
8	Traes_6AL_150E13EA1.1	176464	0	926.197	3	0	69.51	28
8	Traes_6AL_150E13EA1.1	176465	0	926.197	3	0	85.37	28
8	Traes_6AL_150E13EA1.1	176466	0	926.197	3	0	81.84	28
8	Traes_6AL_150E13EA1.1	176467	0	926.197	3	0	81.09	28
8	Traes_6AL_150E13EA1.1	18021	0	926.197	3	0	51.8	28
8	Traes_6AL_150E13EA1.1	176469	0	926.197	3	0	95.14	28
8	Traes_6AL_150E13EA1.1	176471	0	926.197	3	0	67.77	28
8	Traes_6AL_150E13EA1.1	176472	0	926.197	3	0	105.48	28
8	Traes_6AL_150E13EA1.1	176473	0	926.197	3	0	88.69	28
8	Traes_6AL_150E13EA1.1	176474	0	926.197	3	0	75.49	28
8	Traes_6AL_150E13EA1.1	176475	0	926.197	3	0	76.09	28
8	Traes_6AL_150E13EA1.1	176476	0	926.197	3	0	86.42	28
8	Traes_6AL_150E13EA1.1	176478	0	926.197	3	0	81.81	28
8	Traes_6AL_150E13EA1.1	176479	0	926.197	3	0	86.64	28
8	Traes_6AL_150E13EA1.1	176480	0	926.197	3	0	78.35	28
8	Traes_6AL_150E13EA1.1	176481	0	926.197	3	0	82.61	28
8	Traes_6AL_150E13EA1.1	176482	0	926.197	3	0	83.05	28
8	Traes_6AL_150E13EA1.1	176483	0	926.198	3	0	100.84	28
8	Traes_6AL_150E13EA1.1	176484	0	926.198	3	0	83.46	28
8	Traes_6AL_150E13EA1.1	176486	0	926.198	3	0	73.41	28
8	Traes_6AL_150E13EA1.1	176487	0	926.199	3	0	32.85	28
8	Traes_6AL_150E13EA1.1	176488	0	926.2	3	0	68.36	28
8	Traes_6AL_150E13EA1.1	176489	0	926.2	3	0	58.64	28
8	Traes_6AL_150E13EA1.1	176490	0	926.2	3	0	65.94	28
8	Traes_6AL_150E13EA1.1	176491	0	926.201	3	0	66.36	28
8	Traes_6AL_150E13EA1.1	176492	0	926.201	3	0	69.75	28
8	Traes_6AL_150E13EA1.1	18022	0	926.201	3	0	89.87	28
8	Traes_6AL_150E13EA1.1	176494	0	926.201	3	0	74.55	28
8	Traes_6AL_150E13EA1.1	176495	0	926.201	3	0	91.75	28
8	Traes_6AL_150E13EA1.1	18023	0	926.202	3	0	79.46	28
8	Traes_6AL_150E13EA1.1	176496	0	926.203	3	0	66.01	28
8	Traes_6AL_150E13EA1.1	18024	0	926.205	3	0	79.28	28
8	Traes_6AL_150E13EA1.1	189711	0	1027.6	3	0	38.05	26	iTRAQ8plex (Y)
8	Traes_6AL_150E13EA1.1	25148	0	1070.29	3	1	87.25	27
8	Traes_6AL_150E13EA1.1	25149	0	1070.29	3	1	32.36	26
8	Traes_6AL_150E13EA1.1	25150	0	1070.29	3	1	46.81	26
8	Traes_6AL_150E13EA1.1	193235	0	802.973	4	1	35.64	26
8	Traes_6AL_150E13EA1.1	193237	0	1070.29	3	1	58.71	26
8	Traes_6AL_150E13EA1.1	25151	0	1070.29	3	1	56.59	26
8	Traes_6AL_150E13EA1.1	193239	0	1070.29	3	1	58.24	26
8	Traes_6AL_150E13EA1.1	193243	0	1070.3	3	1	51.22	26
8	Traes_6AL_150E13EA1.1	193249	0	1070.3	3	1	65.74	26
8	Traes_6AL_150E13EA1.1	193250	0	1070.3	3	1	56.39	26
8	Traes_6AL_150E13EA1.1	193251	0	1070.3	3	1	73.67	26
8	Traes_6AL_150E13EA1.1	193252	0	1070.3	3	1	43.92	26
8	Traes_6AL_150E13EA1.1	193253	0	1070.3	3	1	45.34	26
8	Traes_6AL_150E13EA1.1	25153	0	1070.3	3	1	77.34	26
8	Traes_6AL_150E13EA1.1	193254	0	1070.3	3	1	50.51	26
8	Traes_6AL_150E13EA1.1	193255	0	802.975	4	1	28.38	26
8	Traes_6AL_150E13EA1.1	193256	0	1070.3	3	1	60.92	26
8	Traes_6AL_150E13EA1.1	193257	0	1070.3	3	1	51.22	26
8	Traes_6AL_150E13EA1.1	193259	0	802.976	4	1	34.4	26
8	Traes_6AL_150E13EA1.1	193260	0	1070.3	3	1	59.9	25
8	Traes_6AL_150E13EA1.1	193261	0	1070.3	3	1	37.04	25
8	Traes_6AL_150E13EA1.1	25155	0	1070.3	3	1	38.74	24		*	A1_1_113-VS-B1_116	0.914	14	1.108	*	A1_1_113-VS-B2_117	1.15	17	1.238	*	A1_1_113-VS-B3_118	1.394	17	[1.437]		B1_116-VS-A1_1_113	1.095	14	1.108	*	B2_117-VS-A2_114	0.995	17	1.238		B3_118-VS-A3_115	1.039	17	[1.497]		A2_114-VS-A3_115	1.142	17	1.101	*	B1_116-VS-B2_117	1.256	17	1.274
8	Traes_6DL_A2EEFE47E.1	2313	0	538.323	2	0	24.39	33
8	Traes_6DL_A2EEFE47E.1	25393	0	538.326	2	0	29.22	30
8	Traes_6DL_A2EEFE47E.1	2315	0	538.328	2	0	30.99	33
8	Traes_6DL_A2EEFE47E.1	28038	0	566.829	2	0	22.34	30
8	Traes_6DL_A2EEFE47E.1	30316	0	593.299	2	0	28.92	24
8	Traes_6DL_A2EEFE47E.1	39577	0	685.854	2	0	30.45	26
8	Traes_6DL_A2EEFE47E.1	39578	0	685.854	2	0	29.31	26
8	Traes_6DL_A2EEFE47E.1	52342	0	757.913	2	0	26.69	29
8	Traes_6DL_A2EEFE47E.1	52343	0	757.913	2	0	49.74	29
8	Traes_6DL_A2EEFE47E.1	52349	0	757.917	2	0	44.03	29
8	Traes_6DL_A2EEFE47E.1	52351	0	757.918	2	0	37.3	29
8	Traes_6DL_A2EEFE47E.1	52356	0	757.919	2	0	58.2	29
8	Traes_6DL_A2EEFE47E.1	9741	0	757.921	2	0	52.4	30
8	Traes_6DL_A2EEFE47E.1	66191	0	813.45	2	1	28.7	28	Gln->pyro-Glu (N-term Q)
8	Traes_6DL_A2EEFE47E.1	66192	0	813.45	2	1	30.72	28	Gln->pyro-Glu (N-term Q)
8	Traes_6DL_A2EEFE47E.1	73815	0	564.966	3	0	54.39	28
8	Traes_6DL_A2EEFE47E.1	73817	0	564.967	3	0	32.53	28
8	Traes_6DL_A2EEFE47E.1	73820	0	564.967	3	0	53.25	28
8	Traes_6DL_A2EEFE47E.1	75728	0	570.297	3	0	56.32	28	Oxidation (M)
8	Traes_6DL_A2EEFE47E.1	75729	0	570.297	3	0	39.21	28	Oxidation (M)
8	Traes_6DL_A2EEFE47E.1	75730	0	570.297	3	0	53.68	28	Oxidation (M)
8	Traes_6DL_A2EEFE47E.1	75731	0	570.297	3	0	51.9	28	Oxidation (M)
8	Traes_6DL_A2EEFE47E.1	75734	0	570.298	3	0	43.46	28	Oxidation (M)
8	Traes_6DL_A2EEFE47E.1	75735	0	570.298	3	0	51.56	28	Oxidation (M)
8	Traes_6DL_A2EEFE47E.1	75737	0	570.299	3	0	42.19	28	Oxidation (M)
8	Traes_6DL_A2EEFE47E.1	75738	0	570.299	3	0	32.72	28	Oxidation (M)
8	Traes_6DL_A2EEFE47E.1	75739	0	854.946	2	0	36.33	28	Oxidation (M)
8	Traes_6DL_A2EEFE47E.1	86599	0	901.496	2	0	33.16	30
8	Traes_6DL_A2EEFE47E.1	101309	1	643.708	3	0	48.41	30
8	Traes_6DL_A2EEFE47E.1	101310	1	643.708	3	0	57.07	30
8	Traes_6DL_A2EEFE47E.1	101311	1	643.709	3	0	46.78	30
8	Traes_6DL_A2EEFE47E.1	101314	1	965.06	2	0	62.47	30
8	Traes_6DL_A2EEFE47E.1	101323	1	965.062	2	0	80.2	30
8	Traes_6DL_A2EEFE47E.1	101324	1	965.062	2	0	87.2	30
8	Traes_6DL_A2EEFE47E.1	101325	1	965.063	2	0	86.91	30
8	Traes_6DL_A2EEFE47E.1	101326	1	965.063	2	0	86.74	30
8	Traes_6DL_A2EEFE47E.1	101327	1	643.711	3	0	47.22	30
8	Traes_6DL_A2EEFE47E.1	101336	1	965.069	2	0	86.99	29
8	Traes_6DL_A2EEFE47E.1	101337	1	965.069	2	0	89.68	29
8	Traes_6DL_A2EEFE47E.1	101338	1	965.069	2	0	89.59	29
8	Traes_6DL_A2EEFE47E.1	101339	1	965.069	2	0	65.59	29
8	Traes_6DL_A2EEFE47E.1	103636	0	974.067	2	1	39.06	29
8	Traes_6DL_A2EEFE47E.1	103637	0	649.714	3	1	40.48	29
8	Traes_6DL_A2EEFE47E.1	104378	0	651.711	3	0	21.13	30
8	Traes_6DL_A2EEFE47E.1	104379	0	651.711	3	0	56.98	30
8	Traes_6DL_A2EEFE47E.1	104380	0	651.711	3	0	58.94	30
8	Traes_6DL_A2EEFE47E.1	104386	0	977.066	2	0	54.37	30
8	Traes_6DL_A2EEFE47E.1	104388	0	977.066	2	0	73.4	30
8	Traes_6DL_A2EEFE47E.1	104389	0	977.066	2	0	73.36	30
8	Traes_6DL_A2EEFE47E.1	104391	0	651.714	3	0	62	30
8	Traes_6DL_A2EEFE47E.1	104395	0	977.069	2	0	58.76	30
8	Traes_6DL_A2EEFE47E.1	104396	0	977.069	2	0	68.01	30
8	Traes_6DL_A2EEFE47E.1	104397	0	977.069	2	0	69.82	30
8	Traes_6DL_A2EEFE47E.1	104408	0	977.074	2	0	67.88	30
8	Traes_6DL_A2EEFE47E.1	106379	0	657.042	3	0	50.24	30	Oxidation (M)
8	Traes_6DL_A2EEFE47E.1	106399	0	657.046	3	0	62.18	31	Oxidation (M)
8	Traes_6DL_A2EEFE47E.1	106400	0	657.046	3	0	63.79	31	Oxidation (M)
8	Traes_6DL_A2EEFE47E.1	111873	0	1009.07	2	1	25.99	30
8	Traes_6DL_A2EEFE47E.1	111902	0	1009.08	2	1	22.22	30
8	Traes_6DL_A2EEFE47E.1	116489	0	685.719	3	0	56.45	30
8	Traes_6DL_A2EEFE47E.1	116497	0	1028.08	2	0	54.05	30
8	Traes_6DL_A2EEFE47E.1	133810	0	1104.1	2	1	30.48	30
8	Traes_6DL_A2EEFE47E.1	146863	0	779.097	3	0	58.03	30
8	Traes_6DL_A2EEFE47E.1	10635	0	779.097	3	0	47.18	30
8	Traes_6DL_A2EEFE47E.1	146864	0	779.097	3	0	73.16	30
8	Traes_6DL_A2EEFE47E.1	146865	0	779.098	3	0	88.67	30
8	Traes_6DL_A2EEFE47E.1	146866	0	779.098	3	0	58.59	30
8	Traes_6DL_A2EEFE47E.1	10636	0	779.098	3	0	80.59	30
8	Traes_6DL_A2EEFE47E.1	146867	0	779.098	3	0	57.61	30
8	Traes_6DL_A2EEFE47E.1	146868	0	779.098	3	0	56.38	30
8	Traes_6DL_A2EEFE47E.1	146869	0	779.098	3	0	67.47	30
8	Traes_6DL_A2EEFE47E.1	146870	0	779.098	3	0	63.83	30
8	Traes_6DL_A2EEFE47E.1	146871	0	779.098	3	0	72.45	30
8	Traes_6DL_A2EEFE47E.1	10637	0	779.098	3	0	81.48	30
8	Traes_6DL_A2EEFE47E.1	146872	0	779.098	3	0	58.61	30
8	Traes_6DL_A2EEFE47E.1	146873	0	779.099	3	0	72.87	30
8	Traes_6DL_A2EEFE47E.1	146875	0	779.099	3	0	76.44	30
8	Traes_6DL_A2EEFE47E.1	146876	0	779.099	3	0	72.69	30
8	Traes_6DL_A2EEFE47E.1	146877	0	779.099	3	0	72.65	30
8	Traes_6DL_A2EEFE47E.1	146878	0	779.099	3	0	87.06	30
8	Traes_6DL_A2EEFE47E.1	146880	0	779.099	3	0	69.45	30
8	Traes_6DL_A2EEFE47E.1	146881	0	779.099	3	0	67.46	30
8	Traes_6DL_A2EEFE47E.1	146883	0	779.099	3	0	64.12	30
8	Traes_6DL_A2EEFE47E.1	146884	0	779.099	3	0	58.48	30
8	Traes_6DL_A2EEFE47E.1	146886	0	779.099	3	0	88.77	30
8	Traes_6DL_A2EEFE47E.1	146887	0	779.099	3	0	70.76	30
8	Traes_6DL_A2EEFE47E.1	146889	0	779.099	3	0	75.92	30
8	Traes_6DL_A2EEFE47E.1	146890	0	779.099	3	0	68.16	30
8	Traes_6DL_A2EEFE47E.1	146891	0	779.099	3	0	81.2	30
8	Traes_6DL_A2EEFE47E.1	146892	0	779.099	3	0	59.17	30
8	Traes_6DL_A2EEFE47E.1	146893	0	779.099	3	0	78.82	30
8	Traes_6DL_A2EEFE47E.1	146895	0	779.1	3	0	80.89	30
8	Traes_6DL_A2EEFE47E.1	146896	0	1168.15	2	0	26.91	30
8	Traes_6DL_A2EEFE47E.1	146897	0	1168.15	2	0	26.94	30
8	Traes_6DL_A2EEFE47E.1	146898	0	779.1	3	0	70	30
8	Traes_6DL_A2EEFE47E.1	146899	0	779.1	3	0	68.53	30
8	Traes_6DL_A2EEFE47E.1	146904	0	1168.15	2	0	40.62	30
8	Traes_6DL_A2EEFE47E.1	146905	0	779.1	3	0	63.61	30
8	Traes_6DL_A2EEFE47E.1	146906	0	779.1	3	0	72.71	30
8	Traes_6DL_A2EEFE47E.1	146907	0	779.1	3	0	48.08	30
8	Traes_6DL_A2EEFE47E.1	10638	0	779.1	3	0	81.21	30
8	Traes_6DL_A2EEFE47E.1	146908	0	1168.15	2	0	57.28	30
8	Traes_6DL_A2EEFE47E.1	146910	0	1168.15	2	0	45.05	30
8	Traes_6DL_A2EEFE47E.1	146911	0	1168.15	2	0	26.03	30
8	Traes_6DL_A2EEFE47E.1	146912	0	1168.15	2	0	92.68	30
8	Traes_6DL_A2EEFE47E.1	146913	0	1168.15	2	0	93.15	30
8	Traes_6DL_A2EEFE47E.1	146914	0	1168.15	2	0	67.72	30
8	Traes_6DL_A2EEFE47E.1	146915	0	1168.15	2	0	78	30
8	Traes_6DL_A2EEFE47E.1	146916	0	1168.15	2	0	92.5	30
8	Traes_6DL_A2EEFE47E.1	146917	0	1168.15	2	0	23.52	30
8	Traes_6DL_A2EEFE47E.1	146918	0	1168.15	2	0	45.68	30
8	Traes_6DL_A2EEFE47E.1	146919	0	1168.15	2	0	21.66	30
8	Traes_6DL_A2EEFE47E.1	146920	0	1168.15	2	0	33.8	30
8	Traes_6DL_A2EEFE47E.1	146925	0	1168.15	2	0	20.7	30
8	Traes_6DL_A2EEFE47E.1	146926	0	1168.15	2	0	52.14	30
8	Traes_6DL_A2EEFE47E.1	146927	0	1168.15	2	0	76.39	30
8	Traes_6DL_A2EEFE47E.1	146928	0	1168.15	2	0	29.83	30
[truncated: 63,536 more rows]
[truncated: 6 more columns]

## Sheet: Table S1 header
Table S1 iTRAQ quantitative analysis report
prot_hit_num	The group number of Mascot search result , a discontinuous number
prot_accession	Protein accession number
pep_query	Peptide spectrum number
pep_isunique	Whether the spectrum is a unique peptide, 1 is unique, and 0 is non-unique
pep_exp_mz	Mass-to-charge ratio of the peptides measured by the experiment
pep_exp_z	Charge of the peptides
pep_miss	The number of peptides that were missed when they were enzyme digestion
pep_score	Peptide Mascot score
pep_ident	Identification score threshold of peptide
pep_var_mod	The modification of peptides
