# Supplementary material for: Identification of Proteins Involved in Carbohydrate Metabolism and Energy Metabolism Pathways and Their Regulation of Cytoplasmic Male Sterility in Wheat
Source: Int J Mol Sci. 2018 Jan 23;19(2):324. doi: 10.3390/ijms19020324 (PMC5855548; doi:10.3390/ijms19020324)
Supplement: Supplementary file 1 [file ijms-19-00324-s001.zip › Suplementary Materials/Supplementary Table/Table S3.xlsx]

## Sheet: Table S3-1
Table S3-1:Differentially expressed proteins identified of three stages from KTM3315A and TM3315B
Accession	Description
Traes_1AL_74A3AF73C.1	PREDICTED: late embryogenesis abundant protein Lea5-like [Brachypodium distachyon]
Traes_1BL_B9D587850.1	PREDICTED: late embryogenesis abundant protein Lea5-like [Brachypodium distachyon]
TRAES3BF077900070CFD_t1	pectinesterase inhibitor domain containing protein [Zea mays]
TRAES3BF023000060CFD_t1	Rop guanine nucleotide exchange factor 1 [Aegilops tauschii]
Traes_7DL_5B4B21BA0.1	Exopolygalacturonase [Aegilops tauschii]
Traes_1AS_DDCA5C83F.1	Os05g0283200 [Oryza sativa Japonica Group]
Traes_1BS_7C281FB50.1	Os05g0283200 [Oryza sativa Japonica Group]
Traes_1DS_142AEBA11.1	Os05g0283200 [Oryza sativa Japonica Group]
Traes_5BS_C6C5774B8.1	PREDICTED: pectinesterase 3-like [Zea mays]
Traes_5BS_A4B629458.1	PREDICTED: probable pectinesterase 53 [Setaria italica]
Traes_5DS_5A72A7F18.1	PREDICTED: probable pectinesterase 53 [Setaria italica]
Traes_4BL_507C53073.1	expansin B4 F5-1 [Secale cereale x Triticum turgidum subsp. durum]
Traes_7AL_2C088C7C61.2	Exopolygalacturonase [Triticum urartu]
Traes_7DL_307932DF0.1	Exopolygalacturonase [Aegilops tauschii]
Traes_5BL_3B001813B.1	Os03g0829600 [Oryza sativa Japonica Group]
Traes_2AL_2A29F5945.1	Pectinesterase inhibitor [Triticum urartu]
Traes_2BL_817E86589.1	pectin methyl esterase inhibitor [Triticum turgidum subsp. durum]
Traes_1BL_C62273BD9.2	KH domain-containing protein [Aegilops tauschii]
Traes_1AL_BCCDA86671.1	hypothetical protein TRIUR3_00868 [Triticum urartu]
Traes_4DS_00A066C3D.1	Pollen allergen Phl p 5a [Triticum urartu]
TRAES3BF093600010CFD_t1	Alpha-amylase [Aegilops tauschii]
Traes_1AL_6E8D63113.1	L-ascorbate oxidase-like protein [Aegilops tauschii]
Traes_3AL_F1F9EAB1B.1	endo-beta-1,3-glucanase [Triticum aestivum]
Traes_7DL_CD8514472.1	Reticuline oxidase-like protein [Aegilops tauschii]
Traes_6DL_261D8EB95.1	PREDICTED: probable protein phosphatase 2C 13 [Brachypodium distachyon]
Traes_5BL_2C0496270.1	PREDICTED: cell wall / vacuolar inhibitor of fructosidase 2-like [Brachypodium distachyon]
TRAES3BF073600080CFD_t1	Os01g0677000 [Oryza sativa Japonica Group]
Traes_4AL_E9E72DEE2.1	PREDICTED: subtilisin-like protease-like [Oryza brachyantha]
Traes_5BL_A416D5654.2	PREDICTED: subtilisin-like protease-like [Oryza brachyantha]
Traes_5DL_292B9CA4C.1	PREDICTED: subtilisin-like protease-like [Oryza brachyantha]
Traes_7AS_48F030E21.2	Oxysterol-binding protein-like protein OBPa [Aegilops tauschii]
Traes_7DS_6E0632339.2	Oxysterol-binding protein-like protein OBPa [Aegilops tauschii]
Traes_5DL_1396DAA58.1	hypothetical protein F775_29195 [Aegilops tauschii]
Traes_6AL_557F07059.1	Pollen-specific protein SF3 [Aegilops tauschii]
Traes_6BL_D08076F58.2	Pollen-specific protein SF3 [Aegilops tauschii]
Traes_6DL_C032299B8.1	Pollen-specific protein SF3 [Aegilops tauschii]
Traes_7AS_41A62DBFD.1	PREDICTED: peroxidase 5-like [Brachypodium distachyon]
Traes_2DS_84C394872.1	PREDICTED: pectinesterase-like [Brachypodium distachyon]
Traes_7AL_9812088EB.2	Carbonic anhydrase, chloroplastic [Aegilops tauschii]
Traes_4DL_E3AE59EA9.2	Os03g0100150 [Oryza sativa Japonica Group]
Traes_3AL_3994AF842.1	Os01g0774500 [Oryza sativa Japonica Group]
Traes_6AS_3EAE33D2D.1	PREDICTED: protein ENHANCED DISEASE RESISTANCE 2-like [Brachypodium distachyon]
Traes_6BS_EA1DF4148.1	PREDICTED: protein ENHANCED DISEASE RESISTANCE 2-like [Brachypodium distachyon]
Traes_6DS_26464DCAD.2	PREDICTED: protein ENHANCED DISEASE RESISTANCE 2-like [Brachypodium distachyon]
Traes_1AL_14DCD6020.1	Mitogen-activated protein kinase 17 [Triticum urartu]
Traes_1DL_52D511CDD.1	mitogen activated protein kinase 21-1 [Triticum aestivum]
Traes_6AS_CF0AB9BAB.1	Major pollen allergen Lol p 5a [Triticum urartu]
TRAES3BF279000120CFD_t1	PREDICTED: myosin-3-like [Brachypodium distachyon]
Traes_2AL_5F5086416.1	Endo-1,4-beta-xylanase C [Triticum urartu]
Traes_2BL_5943C59CB.1	Endo-1,4-beta-xylanase C [Triticum urartu]
Traes_6BS_0AFE47E4B.1	PREDICTED: UTP--glucose-1-phosphate uridylyltransferase-like [Brachypodium distachyon]
Traes_2DL_E008B6B4D.1	pollen-specific protein F8-4 [Secale cereale x Triticum turgidum subsp. durum]
Traes_7AS_F25C21D35.1	Cycloartenol synthase [Aegilops tauschii]
Traes_5BL_E065DEAB6.1	PREDICTED: nudix hydrolase 16, mitochondrial-like [Brachypodium distachyon]
Traes_5DL_F9CAE8155.1	PREDICTED: nudix hydrolase 16, mitochondrial-like [Brachypodium distachyon]
Traes_7DL_EBF393F0D.1	pollen allergen Tri a 4, partial [Triticum aestivum]
Traes_7DL_20408494C.1	Reticuline oxidase-like protein [Triticum urartu]
Traes_6AS_945E4CFF9.1	Os02g0200800, partial [Oryza sativa Japonica Group]
Traes_6DS_BEEC80AAF.2	Os02g0200800, partial [Oryza sativa Japonica Group]
Traes_1DL_B77A2876F.1	PREDICTED: L-ascorbate oxidase homolog [Musa acuminata subsp. malaccensis]
Traes_5BL_0E4566F3E.1	Os07g0247000 [Oryza sativa Japonica Group]
Traes_5DL_2DB82B833.2	Os07g0247000 [Oryza sativa Japonica Group]
Traes_2BL_A11909D20.2	Polyadenylate-binding protein 2 [Aegilops tauschii]
Traes_1AL_126D96CD7.1	L-ascorbate oxidase-like protein [Triticum urartu]
Traes_1BL_94FBC2CD5.1	L-ascorbate oxidase-like protein [Triticum urartu]
Traes_7BL_43EC8F84D.1	group 4 grass pollen allergen [Secale cereale x Triticum turgidum subsp. durum]
Traes_4AL_1C63E8B90.1	PREDICTED: probable protein phosphatase 2C 75 [Brachypodium distachyon]
Traes_4AS_1C63E8B90.1	PREDICTED: probable protein phosphatase 2C 75 [Brachypodium distachyon]
TRAES3BF093600200CFD_t1	PREDICTED: ARF guanine-nucleotide exchange factor GNL2 [Brachypodium distachyon]
Traes_1AL_4F69555EE.2	PREDICTED: mitochondrial zinc maintenance protein 1, mitochondrial [Brachypodium distachyon]
Traes_1AL_8328B19F6.1	expansin EXPB5 [Triticum aestivum]
Traes_1BL_CDBA905CE.1	hypothetical protein TRIUR3_26883 [Triticum urartu]
Traes_4AL_DC7AE79F3.1	hypothetical protein TRIUR3_26883 [Triticum urartu]
Traes_2AL_2D420E093.1	Villin-4 [Triticum urartu]
Traes_2BL_2D421C24E1.3	Subtilisin-like protease [Aegilops tauschii]
Traes_7DS_0EDDDAC29.1	Peroxidase 44 [Aegilops tauschii]
Traes_2DL_848E9CC75.1	Peroxidase 1 [Triticum urartu]
Traes_7AL_0E9D7C1C8.1	Reticuline oxidase-like protein [Triticum urartu]
Traes_6AL_D85109FAA.1	Early nodulin-like protein 2 [Aegilops tauschii]
Traes_6DL_98F8D3629.2	Early nodulin-like protein 2 [Aegilops tauschii]
TRAES3BF142600030CFD_t1	Os12g0489300 [Oryza sativa Japonica Group]
Traes_7DL_AD175D669.1	pollen allergen Tri a 4, partial [Triticum aestivum]
Traes_4DL_4F52CA7F0.1	Peroxidase 44 [Aegilops tauschii]
Traes_7DL_6B3257C57.1	pollen allergen Hor v 4, partial [Hordeum vulgare]
Traes_4AS_034F72028.1	Peroxidase 44 [Triticum urartu]
Traes_3DL_151062E9D.1	Profilin-2/4 [Aegilops tauschii]
Traes_5DL_C48A077A1.2	Os07g0247000 [Oryza sativa Japonica Group]
Traes_4DL_6974F47A5.1	starch excess 4 [Hordeum vulgare subsp. vulgare]
Traes_1AL_DEB3A0A18.1	PREDICTED: soluble inorganic pyrophosphatase-like [Brachypodium distachyon]
Traes_2BL_422A30419.1	Ananain [Triticum urartu]
Traes_1AL_C21956F30.1	pollen-specific protein NTP303 precursor [Zea mays]
Traes_3DL_F117C2D8C.1	FK506-binding protein 2-2 [Aegilops tauschii]
Traes_5BL_B6C40E5BE.2	Os12g0164600 [Oryza sativa Japonica Group]
Traes_2BS_A9BF5F962.1	Os07g0592600 [Oryza sativa Japonica Group]
Traes_1BL_FEC031E34.1	PREDICTED: UDP-glucose:glycoprotein glucosyltransferase isoform X2 [Brachypodium distachyon]
Traes_2AL_077301DD9.1	PREDICTED: exopolygalacturonase-like [Brachypodium distachyon]
Traes_1AL_3D9B932C7.1	PREDICTED: ferredoxin-6, chloroplastic-like [Brachypodium distachyon]
Traes_1BL_23349A132.1	ferredoxin precursor [Triticum aestivum]
Traes_1DL_35C20BBE9.1	Ferredoxin-6, chloroplastic [Aegilops tauschii]
Traes_2DL_7A302A688.1	Villin-4 [Triticum urartu]
Traes_6AL_215C7B97E1.2	PREDICTED: probable steroid-binding protein 3 [Brachypodium distachyon]
Traes_2BL_207C535E4.1	La-related protein 7 [Triticum urartu]
Traes_2BL_BF433B971.1	PREDICTED: exopolygalacturonase-like [Brachypodium distachyon]
Traes_1AL_85055D2EE.1	PREDICTED: probable isoprenylcysteine alpha-carbonyl methylesterase ICME [Brachypodium distachyon]
Traes_6BS_063751B25.1	Exopolygalacturonase [Triticum urartu]
Traes_1BL_8B38C3D46.1	PREDICTED: non-specific lipid transfer protein GPI-anchored 2-like [Setaria italica]
Traes_7DS_EA5FA69B3.1	Heparanase-like protein 3 [Aegilops tauschii]
Traes_4AL_0DF0B6152.1	PREDICTED: phosphoglucan, water dikinase, chloroplastic [Brachypodium distachyon]
TRAES3BF081700010CFD_t1	Os01g0249300 [Oryza sativa Japonica Group]
Traes_1AL_41D1791E7.1	Eukaryotic translation initiation factor 3 subunit D [Aegilops tauschii]
Traes_1BL_3138953D6.2	Eukaryotic translation initiation factor 3 subunit D [Aegilops tauschii]
Traes_1DL_9B2498344.1	Eukaryotic translation initiation factor 3 subunit D [Aegilops tauschii]
Traes_3AS_F89F62137.2	Os01g0249300 [Oryza sativa Japonica Group]
Traes_3DS_CAACFE130.1	Os01g0249300 [Oryza sativa Japonica Group]
Traes_6AS_7EC7B8396.1	Os02g0195500 [Oryza sativa Japonica Group]
Traes_6BS_3B0B43D19.1	Os02g0195500 [Oryza sativa Japonica Group]
Traes_6DS_DEA7921C6.1	Os02g0195500 [Oryza sativa Japonica Group]
Traes_5BL_D7139B3B1.1	PREDICTED: LOW QUALITY PROTEIN: stomatin-like protein 2, mitochondrial [Brachypodium distachyon]
Traes_4BL_F8586F807.1	PREDICTED: NADH dehydrogenase [ubiquinone] 1 alpha subcomplex subunit 8-A-like [Brachypodium distachyon]
Traes_4BL_F8586F8071.1	PREDICTED: NADH dehydrogenase [ubiquinone] 1 alpha subcomplex subunit 8-A-like [Brachypodium distachyon]
Traes_6AS_03DE950D5.1	Subtilisin-like protease [Aegilops tauschii]
Traes_7AL_33F0E8FBE.1	PREDICTED: triacylglycerol lipase 2-like isoform X1 [Brachypodium distachyon]
Traes_7BL_723EEA404.1	PREDICTED: triacylglycerol lipase 2-like isoform X1 [Brachypodium distachyon]
Traes_7DL_7F2F3A0D5.1	PREDICTED: triacylglycerol lipase 2-like isoform X1 [Brachypodium distachyon]
Traes_2AL_BBB5A17EE.1	Phosphate carrier protein, mitochondrial [Aegilops tauschii]
Traes_5DS_81917280C.1	PREDICTED: chaperone protein ClpC2, chloroplastic [Brachypodium distachyon]
Traes_7BS_5B31DD2DD.1	PREDICTED: peroxidase 5-like [Brachypodium distachyon]
Traes_1BL_9F0C578EF.1	Alpha-glucan water dikinase, chloroplastic [Triticum urartu]
TRAES3BF094400120CFD_t1	Os01g0817000 [Oryza sativa Japonica Group]
Traes_4BS_928889630.1	PREDICTED: costars family protein [Elaeis guineensis]
Traes_4BS_9E3DC85E4.1	PREDICTED: costars family protein [Setaria italica]
Traes_2BL_AFF8E770F.1	plasma membrane intrinsic protein [Triticum aestivum]
Traes_2DL_8D783CC36.2	aquaporin, partial [Triticum aestivum]
Traes_5BS_F6A5EDA08.1	aquaporin 8 [Triticum aestivum]
Traes_6BL_3DB248F4B.2	PREDICTED: aquaporin PIP1-2 isoform X2 [Malus domestica]
Traes_6DL_368E5ECD5.1	aquaporin [Triticum aestivum]
Traes_7DL_8146A9A21.1	Aquaporin PIP1-3/PIP1-4 [Aegilops tauschii]
Traes_5BL_2299D59A3.1	Exopolygalacturonase [Triticum urartu]
Traes_6DS_FCD6604EA.1	Subtilisin-like protease [Aegilops tauschii]
Traes_2AS_3C5CB1C2C.1	disproportionating enzyme [Triticum aestivum]
Traes_2BS_8D01B66C0.1	disproportionating enzyme [Aegilops tauschii]
Traes_2DS_D6FC51893.1	disproportionating enzyme [Aegilops tauschii]
Traes_2AL_6763597E0.1	PREDICTED: LIM domain-containing protein PLIM2b-like [Brachypodium distachyon]
Traes_2BL_7EEB04C4B.1	PREDICTED: pollen-specific protein SF3-like [Oryza brachyantha]
Traes_2DL_E5188AACC.1	PREDICTED: LIM domain-containing protein PLIM2b-like [Brachypodium distachyon]
Traes_7DL_CB2751EB7.1	PREDICTED: probable methyltransferase PMT25 [Brachypodium distachyon]
Traes_6AL_D060E9FD6.1	PREDICTED: mitochondrial import inner membrane translocase subunit Tim13-like [Oryza brachyantha]
Traes_5BL_154422B7A.1	cell wall invertase [Triticum aestivum]
Traes_4AL_46A48F3BF.1	PREDICTED: probable methyltransferase PMT26-like [Oryza brachyantha]
Traes_4BS_03C92B3D7.1	PREDICTED: probable methyltransferase PMT26-like [Oryza brachyantha]
Traes_4DS_0575837D6.2	PREDICTED: probable methyltransferase PMT26-like [Oryza brachyantha]
Traes_4AL_464720845.1	Glycine-rich RNA-binding protein 2 [Aegilops tauschii]
Traes_4BS_DB47471FB.1	Glycine-rich RNA-binding protein 2 [Aegilops tauschii]
Traes_4DS_0EAC519C1.2	Glycine-rich RNA-binding protein 2 [Aegilops tauschii]
TRAES3BF064700010CFD_t1	PREDICTED: Golgi to ER traffic protein 4 homolog [Brachypodium distachyon]
Traes_2AS_29F0516EB.1	PREDICTED: rapid alkalinization factor-like [Brachypodium distachyon]
Traes_2DS_1077D5E37.1	PREDICTED: rapid alkalinization factor-like [Brachypodium distachyon]
Traes_4BS_EA3A30FBE.2	Os11g0167600 [Oryza sativa Japonica Group]
Traes_4DS_E3F346B9B1.1	Os11g0167600 [Oryza sativa Japonica Group]
Traes_2DL_48377B698.1	OSJNBa0041A02.14 [Oryza sativa Japonica Group]
Traes_5BL_58C4A08F1.2	PREDICTED: F-box/WD repeat-containing protein 7-like [Brachypodium distachyon]
Traes_5DL_318AFB6A2.1	PREDICTED: cell wall / vacuolar inhibitor of fructosidase 2-like [Brachypodium distachyon]
Traes_2AL_1F6605694.2	Os04g0513000, partial [Oryza sativa Japonica Group]
Traes_2BL_64327F222.1	Os04g0513000, partial [Oryza sativa Japonica Group]
Traes_7AL_B1E569AA8.1	Alpha-soluble NSF attachment protein [Aegilops tauschii]
Traes_7DL_ED84C65D4.1	Os11g0475600 [Oryza sativa Japonica Group]
Traes_7DS_70D328BCE.1	Alpha-soluble NSF attachment protein [Aegilops tauschii]
Traes_1AS_24BE95EF5.2	Ras-related protein Rab11C [Triticum urartu]
Traes_1BL_12E87565E.1	Os10g0377400 [Oryza sativa Japonica Group]
Traes_1DL_236A8E072.1	V-type proton ATPase subunit E [Triticum urartu]
Traes_1DL_293FC1196.1	Os10g0377400 [Oryza sativa Japonica Group]
Traes_5DS_4875C7B73.1	expressed protein [Oryza sativa Japonica Group]
Traes_6BS_C59326A9D.1	expressed protein [Oryza sativa Japonica Group]
Traes_5AS_1DD35548B.1	GDP dissociation inhibitor protein [Hordeum vulgare]
Traes_1DS_0435E9A1F.2	Glucose-6-phosphate isomerase, cytosolic [Aegilops tauschii]
Traes_7AS_8C68491B3.2	limit dextrinase type starch debranching enzyme [Triticum aestivum]
TRAES3BF031200030CFD_t1	Os01g0264500 [Oryza sativa Japonica Group]
Traes_3AS_D788E7B17.1	Os01g0264500 [Oryza sativa Japonica Group]
Traes_1AL_2858B56A7.1	V-type proton ATPase subunit E [Triticum urartu]
TRAES3BF086500120CFD_t1	External NADH-ubiquinone oxidoreductase 1, mitochondrial [Triticum urartu]
Traes_1AL_DB4D32ABB.2	Expansin-B4 [Triticum urartu]
Traes_2AL_282256289.2	HBS1-like protein [Triticum urartu]
Traes_2DL_1227A48DF.1	HBS1-like protein [Aegilops tauschii]
Traes_4AS_5C9FBF27B.1	PREDICTED: GRF1-interacting factor 2-like isoform X1 [Brachypodium distachyon]
Traes_4DL_A52217698.1	PREDICTED: villin-2-like [Brachypodium distachyon]
Traes_2BL_E80C4EE41.1	Phosphate carrier protein, mitochondrial [Aegilops tauschii]
Traes_2AL_0245ACA71.1	Ananain [Triticum urartu]
Traes_1AS_A3300ED18.1	Os05g0171200 [Oryza sativa Japonica Group]
Traes_3DL_C84C0BCBC.3	Os12g0489300 [Oryza sativa Japonica Group]
TRAES3BF075900020CFD_t1	FVE [Triticum aestivum]
Traes_2AL_77B875554.1	GDSL esterase/lipase EXL3 [Triticum urartu]
Traes_3AL_3CDB7E5FA.1	Profilin-2/4 [Triticum urartu]
Traes_3AS_CFF1B48E8.1	66 kDa stress protein [Triticum urartu]
Traes_7AS_C8A53B2DA.1	Heparanase-like protein 3 [Triticum urartu]
Traes_4BS_A3149ED88.1	PREDICTED: villin-2-like [Brachypodium distachyon]
Traes_5BS_A5DF610DD.2	PREDICTED: haloacid dehalogenase-like hydrolase domain-containing protein At3g48420 [Brachypodium distachyon]
Traes_5DS_2E06A1F03.1	PREDICTED: haloacid dehalogenase-like hydrolase domain-containing protein At3g48420 [Brachypodium distachyon]
Traes_1BL_F2B61F8AA.1	V-type proton ATPase subunit C [Aegilops tauschii]
Traes_1DL_8CBF971B7.1	V-type proton ATPase subunit C [Aegilops tauschii]
Traes_7DL_494A7D0A8.1	PREDICTED: probable methyltransferase PMT25 [Brachypodium distachyon]
Traes_1AL_FCD002830.2	Os01g0700200 [Oryza sativa Japonica Group]
Traes_1BL_DD7D021A7.2	Os01g0700200 [Oryza sativa Japonica Group]
Traes_6BS_682497935.1	PREDICTED: citrate synthase 4, mitochondrial-like [Brachypodium distachyon]
Traes_6AL_1F81F2854.1	ACC oxidase [Hordeum vulgare]
Traes_6DL_4A51CCD6C.1	Peroxidase 65 [Triticum urartu]
Traes_7AL_2FF386F35.1	Glutaredoxin-C8 [Triticum urartu]
Traes_7DL_6D84217D0.2	Glutaredoxin-C8 [Triticum urartu]
Traes_5BS_4A820ABB2.1	thaumatin-like protein TLP5 [Hordeum vulgare]
Traes_5BS_DCB2B616C.1	thaumatin-like protein TLP5 [Hordeum vulgare]
Traes_1BL_693AAEFE5.1	3-hydroxyisobutyryl-CoA hydrolase, mitochondrial [Aegilops tauschii]
Traes_1DL_47F625603.1	3-hydroxyisobutyryl-CoA hydrolase, mitochondrial [Aegilops tauschii]
Traes_2BL_8966330D2.1	Os04g0498200 [Oryza sativa Japonica Group]
Traes_2DL_897F1B62B.1	Os04g0498200 [Oryza sativa Japonica Group]
Traes_7DL_F990AAAF9.1	PREDICTED: fasciclin-like arabinogalactan protein 10-like [Oryza brachyantha]
TRAES3BF020100140CFD_t1	PREDICTED: RNA-binding protein FUS [Setaria italica]
Traes_4BS_0F228DCB1.1	Mitochondrial import inner membrane translocase subunit Tim8 [Triticum urartu]
Traes_1BL_9908E325A.2	Pyruvate kinase isozyme G, chloroplastic [Aegilops tauschii]
Traes_1DL_C49D3DA38.1	Pyruvate kinase isozyme G, chloroplastic [Aegilops tauschii]
TRAES3BF044000030CFD_t1	Fructose-bisphosphate aldolase cytoplasmic isozyme [Aegilops tauschii]
Traes_6DL_71DBEA7D1.1	beta-D-xylosidase [Hordeum vulgare]
Traes_5BL_38D5C4BE1.2	PREDICTED: probable sarcosine oxidase [Brachypodium distachyon]
Traes_5DL_49795C4EE.1	isoamylase 3 [Triticum aestivum]
Traes_2AS_DCACC5AF9.3	PREDICTED: probable UMP/CMP kinase 3 [Brachypodium distachyon]
Traes_2BS_C9C1D03CE.2	PREDICTED: probable UMP/CMP kinase 3 [Brachypodium distachyon]
Traes_2DS_F722A52EA.5	PREDICTED: probable UMP/CMP kinase 3 [Brachypodium distachyon]
Traes_5BL_EC24EEA67.1	D-protein [Hordeum vulgare]
Traes_1BL_4BC57373A.1	PREDICTED: 28S ribosomal protein S29, mitochondrial-like [Oryza brachyantha]
Traes_4AL_0D04E2FD3.1	PREDICTED: huntingtin-interacting protein K [Brachypodium distachyon]
Traes_5BL_7F239CB31.1	PREDICTED: huntingtin-interacting protein K [Brachypodium distachyon]
Traes_6AL_56A5F98E3.1	Replication factor C subunit 5 [Triticum urartu]
Traes_7AL_353A69D0F.1	Adenylate kinase, chloroplastic [Aegilops tauschii]
Traes_6AL_D304A3C3B.1	High mobility group B protein 9 [Triticum urartu]
Traes_6BL_936B5B999.2	High mobility group B protein 9 [Triticum urartu]
Traes_6DL_E6E385C31.1	AT-rich interactive domain-containing protein 2 [Aegilops tauschii]
Traes_1DS_486DB7BFE.1	NADP-dependent malic enzyme [Triticum aestivum]
Traes_4DS_BD04D4260.1	sucrose-phosphate synthase [Triticum aestivum]
TRAES3BF076000090CFD_t1	Os01g0709400 [Oryza sativa Japonica Group]
TRAES3BF076700010CFD_t1	Os01g0709400 [Oryza sativa Japonica Group]
Traes_3B_FC09F8277.1	Os01g0709400 [Oryza sativa Japonica Group]
Traes_5AL_5D542B354.2	isoamylase 3 [Triticum aestivum]
Traes_1AL_496ED013C.1	TBC1 domain family member 8B [Aegilops tauschii]
Traes_1BS_15C828137.2	PREDICTED: dihydrolipoyl dehydrogenase 1, mitochondrial-like [Brachypodium distachyon]
Traes_4BS_70617473F.1	PREDICTED: phosphatidylinositol 4-kinase alpha 1 [Brachypodium distachyon]
Traes_4DS_4B325101D.1	PREDICTED: phosphatidylinositol 4-kinase alpha 1 [Brachypodium distachyon]
TRAES3BF002300120CFD_t1	Cytochrome c [Triticum urartu]
Traes_3B_EB4EF9F7C2.1	Cytochrome c [Triticum urartu]
Traes_6AS_0DED4DD5A.1	Os02g0104800 [Oryza sativa Japonica Group]
Traes_7DL_D2014BC3D.1	Os01g0611000, partial [Oryza sativa Japonica Group]
Traes_1DL_5FCB2E80C.1	alpha-glucan water dikinase, partial [Hordeum vulgare subsp. vulgare]
Traes_1AL_1DD0385D1.2	PREDICTED: tobamovirus multiplication protein 2A-like [Oryza brachyantha]
Traes_1BS_B630A9080.2	PREDICTED: tobamovirus multiplication protein 2A-like [Brachypodium distachyon]
Traes_1DS_474BD1144.1	PREDICTED: tobamovirus multiplication protein 2A-like [Oryza brachyantha]
Traes_1AL_4C3A67755.1	PREDICTED: mitochondrial adenine nucleotide transporter ADNT1 [Brachypodium distachyon]
TRAES3BF171700060CFD_t1	PREDICTED: LOW QUALITY PROTEIN: 66 kDa stress protein-like [Brachypodium distachyon]
Traes_4BL_B9D1E9C99.1	RNA-binding protein Musashi-like protein 2 [Triticum urartu]
Traes_4BS_B9D1E9C99.1	RNA-binding protein Musashi-like protein 2 [Triticum urartu]
Traes_2BS_24B01ABC4.1	Prostaglandin E synthase 2 [Aegilops tauschii]
Traes_2DS_46AF4C8FE.1	Prostaglandin E synthase 2 [Aegilops tauschii]
Traes_6AS_606F61E8B.1	PREDICTED: chloroplast stem-loop binding protein of 41 kDa a, chloroplastic [Brachypodium distachyon]
Traes_6DS_BE3605A23.1	PREDICTED: chloroplast stem-loop binding protein of 41 kDa a, chloroplastic [Brachypodium distachyon]
TRAES3BF091400360CFD_t1	alpha-glucosidase [Hordeum vulgare subsp. vulgare]
Traes_1DS_A23800206.1	Peroxidase 2 [Triticum urartu]
TRAES3BF028000060CFD_t1	50S ribosomal protein L12-2, chloroplastic [Aegilops tauschii]
Traes_3AS_A3CE60E4F.1	66 kDa stress protein [Triticum urartu]
Traes_5DL_0DD5BCE63.1	Aspartyl aminopeptidase [Triticum urartu]
Traes_4AS_C420DEB6D.1	30S ribosomal protein S1, chloroplastic [Triticum urartu]
Traes_4BL_C3C6C11C4.1	30S ribosomal protein S1, chloroplastic [Triticum urartu]
Traes_5BL_C66D2A645.3	PREDICTED: trafficking protein particle complex subunit 6B-like [Brachypodium distachyon]
Traes_5DL_3A1F6A0F1.2	PREDICTED: trafficking protein particle complex subunit 6B-like [Brachypodium distachyon]
Traes_4AL_E5FEC54B3.3	gamma-type tonoplast intrinsic protein [Triticum aestivum]
Traes_4DL_A379ABAE9.1	aquaporin [Triticum aestivum]
Traes_7AS_D47C4302C.2	PREDICTED: exocyst complex component SEC8 [Brachypodium distachyon]
Traes_7DS_326830125.2	PREDICTED: exocyst complex component SEC8 [Brachypodium distachyon]
Traes_1DL_2FC3C0384.1	PREDICTED: ubiquitin-40S ribosomal protein S27a-like [Brachypodium distachyon]
Traes_2BL_DD0425EB5.1	PREDICTED: 2-oxoglutarate-dependent dioxygenase DAO-like [Brachypodium distachyon]
Traes_2BL_F43F59BFF.1	PREDICTED: 2-oxoglutarate-dependent dioxygenase DAO-like [Brachypodium distachyon]
Traes_4BL_554B7CDD0.1	Chaperonin CPN60-2, mitochondrial [Triticum urartu]
Traes_4AS_17881114F.2	PREDICTED: villin-2-like [Brachypodium distachyon]
Traes_6AL_F616C2473.1	PREDICTED: probable ADP-ribosylation factor GTPase-activating protein AGD11 [Brachypodium distachyon]
Traes_6DL_EBDB8209B.1	PREDICTED: probable rhamnose biosynthetic enzyme 1 [Brachypodium distachyon]
Traes_4AL_D34690DFF.2	Os06g0149500 [Oryza sativa Japonica Group]
Traes_7AS_6EB9366BA.1	Os06g0149500 [Oryza sativa Japonica Group]
Traes_1AS_C19CF8831.1	PREDICTED: proline synthase co-transcribed bacterial homolog protein [Brachypodium distachyon]
Traes_1BS_D2A1CAFAA.2	PREDICTED: proline synthase co-transcribed bacterial homolog protein [Brachypodium distachyon]
Traes_1DS_1CFF68DA8.1	PREDICTED: proline synthase co-transcribed bacterial homolog protein [Brachypodium distachyon]
Traes_1DS_1CFF68DA81.1	PREDICTED: proline synthase co-transcribed bacterial homolog protein [Brachypodium distachyon]
Traes_7AS_AAB8ACBF5.1	Tetratricopeptide repeat protein 7A [Aegilops tauschii]
Traes_7DS_1BD4C7F2B.1	Tetratricopeptide repeat protein 7A [Aegilops tauschii]
Traes_1AL_DEFECD430.1	Fruit bromelain [Triticum urartu]
Traes_2DL_E3E6A2E77.1	PREDICTED: wound-induced basic protein [Brachypodium distachyon]
Traes_5BL_EBD050E21.2	beta tubulin 5 [Hordeum vulgare subsp. vulgare]
Traes_5DL_24E161E8F.1	beta tubulin 5 [Hordeum vulgare subsp. vulgare]
Traes_2AL_90AC53EFF.1	Aldose 1-epimerase [Aegilops tauschii]
Traes_6DS_8E81EA463.2	Endoglucanase 11 [Aegilops tauschii]
Traes_1AL_6F832D98C.1	PREDICTED: protein transport protein sec24 [Brachypodium distachyon]
Traes_1BL_BB3DC8F7C.1	PREDICTED: protein transport protein sec24 [Brachypodium distachyon]
Traes_1DL_F1F0C70E4.1	Protein transport protein Sec24C [Triticum urartu]
Traes_6DS_2207A3BC4.2	PREDICTED: LOW QUALITY PROTEIN: polyadenylate-binding protein-interacting protein 4-like [Brachypodium distachyon]
Traes_4AS_E2173AB1D.1	Pyruvate kinase, cytosolic isozyme [Triticum urartu]
Traes_4DL_7AAB94AC2.1	Pyruvate kinase, cytosolic isozyme [Aegilops tauschii]
Traes_6DS_1C754D431.1	PREDICTED: citrate synthase 4, mitochondrial-like [Brachypodium distachyon]
Traes_1AL_4F3CAE982.2	vacuolar proton-ATPase C subunit [Triticum aestivum]
Traes_6AS_5027732B8.1	Dihydrolipoyllysine-residue acetyltransferase component 3 of pyruvate dehydrogenase complex, mitochondrial [Triticum urartu]
Traes_6BS_C9B216D97.1	Dihydrolipoyllysine-residue acetyltransferase component 3 of pyruvate dehydrogenase complex, mitochondrial [Triticum urartu]
Traes_5DL_1DBDCFB87.1	PREDICTED: ervatamin-B-like [Brachypodium distachyon]
Traes_2AS_BDB406ADE.1	4-alpha-glucanotransferase DPE2 [Triticum urartu]
Traes_4BL_FD212A495.1	PREDICTED: O-acetyl-ADP-ribose deacetylase MACROD2 [Brachypodium distachyon]
Traes_5BL_3D33C7483.1	PREDICTED: exocyst complex component EXO70B1-like [Zea mays]
Traes_5DL_02DC1BE45.2	Cytochrome b-c1 complex subunit 7 [Aegilops tauschii]
Traes_4AS_EF5C93EB5.1	Os03g0152800 [Oryza sativa Japonica Group]
Traes_4BL_9B1FD32C6.1	Os03g0152800 [Oryza sativa Japonica Group]
Traes_4DS_AFB7DD996.1	BnaC01g09100D [Brassica napus]
Traes_6AL_56964CC95.1	PREDICTED: 40S ribosomal protein S30 [Brachypodium distachyon]
Traes_6BL_E1FDBDB34.1	PREDICTED: 40S ribosomal protein S30 [Brachypodium distachyon]
Traes_6DL_6BBA963FA.1	PREDICTED: 40S ribosomal protein S30 [Brachypodium distachyon]
Traes_7AS_2EB9E44921.1	PREDICTED: 40S ribosomal protein S30 [Brachypodium distachyon]
Traes_7DS_05E345FE4.1	PREDICTED: 40S ribosomal protein S30 [Brachypodium distachyon]
Traes_5DS_EDA1C856E.1	enolase [Triticum aestivum]
Traes_1AL_999A02D6C.1	ubiquinol-cytochrome c reductase complex protein, partial [Zea mays]
Traes_1BL_080DAF2F1.1	ubiquinol-cytochrome c reductase complex protein, partial [Zea mays]
Traes_4AL_FF377A215.2	beta tubulin 7 [Hordeum vulgare subsp. vulgare]
Traes_4DS_138E9F824.1	beta-tubulin 6, partial [Triticum aestivum]
TRAES3BF048900200CFD_t1	PREDICTED: ribose-phosphate pyrophosphokinase 3, chloroplastic-like [Brachypodium distachyon]
Traes_3AL_C53F22896.1	Glycine-rich RNA-binding protein 2, mitochondrial [Triticum urartu]
Traes_2AL_F215A8C60.2	PREDICTED: isocitrate dehydrogenase [NAD] regulatory subunit 1, mitochondrial-like isoform X1 [Brachypodium distachyon]
Traes_2BL_99D8E10C4.2	PREDICTED: isocitrate dehydrogenase [NAD] regulatory subunit 1, mitochondrial-like isoform X1 [Brachypodium distachyon]
Traes_2DL_AA319AB9D.1	Isocitrate dehydrogenase [NAD] regulatory subunit 1, mitochondrial [Triticum urartu]
Traes_2AL_6DEEE3C3E.2	PREDICTED: beta-fructofuranosidase, insoluble isoenzyme 1-like [Oryza brachyantha]
Traes_4AL_EE269B066.1	Beta-amylase 2, chloroplastic [Triticum urartu]
Traes_4BS_CAEB4EC73.1	Beta-amylase 2, chloroplastic [Triticum urartu]
Traes_4DS_9509649D6.1	Beta-amylase 2, chloroplastic [Triticum urartu]
Traes_5BL_16679C6FC.1	PREDICTED: CDGSH iron-sulfur domain-containing protein NEET [Brachypodium distachyon]
Traes_5DL_6090C2D74.1	PREDICTED: CDGSH iron-sulfur domain-containing protein NEET [Brachypodium distachyon]
Traes_2AL_0BD6646BA.1	aminotransferase [Triticum aestivum]
Traes_5AL_321A1699E.2	6-phosphofructokinase 5, chloroplastic [Aegilops tauschii]
Traes_5BL_D12151D1D.1	6-phosphofructokinase 5, chloroplastic [Aegilops tauschii]
Traes_5DL_27372150C.2	6-phosphofructokinase 5, chloroplastic [Aegilops tauschii]
Traes_6DS_08F52DEBD.1	mitochondrial ATP synthase precursor [Triticum aestivum]
Traes_4BS_5D060446C.1	Adenylyl cyclase-associated protein [Triticum urartu]
Traes_7AS_D5FAE55F5.2	PREDICTED: heat shock factor-binding protein 1 [Brachypodium distachyon]
Traes_7BS_F69278E31.1	PREDICTED: heat shock factor-binding protein 1 [Brachypodium distachyon]
Traes_7DS_EE84072E9.1	PREDICTED: heat shock factor-binding protein 1 [Brachypodium distachyon]
Traes_7DL_2D9B5BD66.1	cell Division Protein AAA ATPase family [Zea mays]
Traes_7DL_FED4780F5.2	Os08g0117400 [Oryza sativa Japonica Group]
Traes_1AS_C70D49E2E.4	Peroxidase 12 [Triticum urartu]
Traes_1BS_9DE1487A4.2	Peroxidase 12 [Triticum urartu]
Traes_1DS_E3419AD8F.1	Peroxidase 4 [Aegilops tauschii]
Traes_4AL_0EEC0D1D5.1	Oligomeric Golgi complex subunit 2 [Triticum urartu]
TRAES3BF046300080CFD_t1	ATP synthase subunit epsilon, mitochondrial [Aegilops tauschii]
Traes_1AL_0C24CBB55.1	Cysteine proteinase RD21a [Triticum urartu]
Traes_1BL_611DF0433.1	Cysteine proteinase RD21a [Triticum urartu]
Traes_1DL_F9213AB33.1	Cysteine proteinase RD21a [Triticum urartu]
Traes_2AS_D9D9A9ADB.2	[Pyruvate dehydrogenase [lipoamide]] kinase, mitochondrial [Triticum urartu]
Traes_2DS_69E67704C.2	Pyruvate dehydrogenase kinase, mitochondrial [Aegilops tauschii]
Traes_4AS_2DCA42965.1	Fumarate hydratase 2, chloroplastic [Triticum urartu]
Traes_4BL_C3267759F.2	Fumarate hydratase 2, chloroplastic [Triticum urartu]
Traes_1BS_85C7EF9D4.1	Phospholipase D alpha 1 [Aegilops tauschii]
Traes_6AL_24A5FC5D9.1	Succinyl-CoA ligase [ADP-forming] subunit beta, mitochondrial [Triticum urartu]
Traes_6BL_CD5BDF8F7.2	Succinyl-CoA ligase [ADP-forming] subunit beta, mitochondrial [Triticum urartu]
Traes_6DL_1654E6688.1	Succinyl-CoA ligase [ADP-forming] subunit beta, mitochondrial [Triticum urartu]
Traes_7DL_BBAFCA51F.2	alpha-glucosidase [Hordeum vulgare subsp. vulgare]
Traes_1DS_9E3C7E2CE.1	Phospholipase D alpha 1 [Aegilops tauschii]
Traes_1DS_9E3C7E2CE1.1	Phospholipase D alpha 1 [Aegilops tauschii]
Traes_3B_3E4412094.1	Receptor-like protein kinase ANXUR1 [Aegilops tauschii]
Traes_5BL_68C95B396.1	Mitochondrial import inner membrane translocase subunit Tim10 [Aegilops tauschii]
Traes_5DL_935C409FC.1	Mitochondrial import inner membrane translocase subunit Tim10 [Aegilops tauschii]
Traes_3AS_4C36F7DA9.1	hypothetical protein TRIUR3_01693 [Triticum urartu]
Traes_7AL_4EFFD9BDF.1	PREDICTED: external alternative NAD(P)H-ubiquinone oxidoreductase B2, mitochondrial-like [Brachypodium distachyon]
Traes_1AL_20886CABD.2	Thymus-specific serine protease [Aegilops tauschii]
Traes_1BL_D62755E8A.1	Thymus-specific serine protease [Aegilops tauschii]
Traes_1DL_0BF851CF6.1	Thymus-specific serine protease [Aegilops tauschii]
Traes_5AS_4125EE078.2	PREDICTED: protein tesmin/TSO1-like CXC 3 [Brachypodium distachyon]
Traes_5BS_F9D2C42AB.1	PREDICTED: protein tesmin/TSO1-like CXC 3 [Brachypodium distachyon]
Traes_5DS_44A8E7C76.1	PREDICTED: protein tesmin/TSO1-like CXC 3 [Brachypodium distachyon]
Traes_1BS_C2E3780CB.1	Phosphatidylinositide phosphatase SAC1 [Triticum urartu]
Traes_1DS_8965FF182.2	Phosphatidylinositide phosphatase SAC1 [Triticum urartu]
Traes_1AL_BB3D071F8.1	NADPH dehydrogenase [Hordeum vulgare]
Traes_5AS_238F990CC.2	PREDICTED: syntaxin-52-like [Oryza brachyantha]
Traes_5BS_4833CA0C2.1	PREDICTED: syntaxin-52-like [Oryza brachyantha]
Traes_5DS_03D8C8288.1	PREDICTED: syntaxin-52-like [Oryza brachyantha]
Traes_7AS_AD936D17A.1	Acyl-CoA-binding protein [Aegilops tauschii]
Traes_7DS_595FB94A0.1	Acyl-CoA-binding protein [Aegilops tauschii]
Traes_2DS_22C1F133C.1	Os04g0117100 [Oryza sativa Japonica Group]
Traes_1AL_197423E8E.1	PREDICTED: hexokinase-5 [Setaria italica]
Traes_1BL_FFEA08837.1	PREDICTED: hexokinase-5 [Setaria italica]
Traes_4AL_7CC1A63D3.1	UTP--glucose-1-phosphate uridylyltransferase [Triticum urartu]
Traes_5DL_014BC41D5.1	PREDICTED: UPF0664 stress-induced protein C29B12.11c [Brachypodium distachyon]
Traes_6DL_3070121FB.1	PREDICTED: protein CYPRO4-like [Brachypodium distachyon]
Traes_7DL_3CFC9FA82.2	chloroplast MDAR6 protein [Triticum aestivum]
Traes_4BL_09F303BBB.2	Rab GDP dissociation inhibitor alpha [Aegilops tauschii]
Traes_2AL_BA500D777.1	ATP synthase subunit d, mitochondrial [Triticum urartu]
Traes_2BL_BEDBF4677.1	ATP synthase subunit d, mitochondrial [Aegilops tauschii]
Traes_2DL_24F04DE3B.1	ATP synthase subunit d, mitochondrial [Aegilops tauschii]
Traes_3AS_9CE75153C.2	Acyl-protein thioesterase 2 [Aegilops tauschii]
Traes_3DS_86F16F044.2	Acyl-protein thioesterase 2 [Aegilops tauschii]
Traes_6AS_0FDBBF9E9.1	PREDICTED: ubiquitin thioesterase OTU1 [Brachypodium distachyon]
Traes_6BS_6D541D2C1.1	PREDICTED: ubiquitin thioesterase OTU1 [Brachypodium distachyon]
Traes_6DS_9ED841904.1	PREDICTED: ubiquitin thioesterase OTU1 [Brachypodium distachyon]
Traes_3AL_2ADE43F73.1	PREDICTED: WW domain-binding protein 11-like [Brachypodium distachyon]
Traes_5BL_AA69820C5.1	Beta-glucosidase 30 [Triticum urartu]
Traes_6BL_98F7FF010.2	inorganic pyrophosphotase [Triticum aestivum]
Traes_6DL_20C5D4359.2	inorganic pyrophosphotase [Triticum aestivum]
Traes_6DL_6D224FA36.1	inorganic pyrophosphotase [Triticum aestivum]
Traes_4BS_562685A17.1	PREDICTED: erlin-2-B isoform X1 [Brachypodium distachyon]
Traes_4DL_EF0269A82.1	PREDICTED: erlin-2-B isoform X1 [Brachypodium distachyon]
TRAES3BF155200010CFD_t1	Obg-like ATPase 1 [Triticum urartu]
Traes_4DS_EB7A5C35C.2	PREDICTED: clathrin heavy chain 1-like [Brachypodium distachyon]
TRAES3BF068700080CFD_t1	auxin amidohydrolase [Triticum aestivum]
Traes_5DL_A51C04BEB.1	Heat shock cognate 70 kDa protein 1 [Triticum urartu]
Traes_5AS_33A86266A.1	Importin subunit beta-1 [Aegilops tauschii]
Traes_5BL_305405311.1	LOC100283462 [Zea mays]
Traes_5BS_1D2221052.1	Importin subunit beta-1 [Aegilops tauschii]
Traes_5DL_CD95EFB8F.2	PREDICTED: probable sarcosine oxidase [Brachypodium distachyon]
Traes_4BL_13B3CC649.2	NADH dehydrogenase [ubiquinone] 1 beta subcomplex subunit 7 [Triticum urartu]
Traes_4DL_323E0E63C.1	NADH dehydrogenase [ubiquinone] 1 beta subcomplex subunit 7 [Triticum urartu]
Traes_4AL_198AD99FF.3	Clathrin heavy chain 1 [Triticum urartu]
Traes_2AL_B3C7910DC.1	60S ribosomal protein L13a-4 [Triticum urartu]
Traes_2DL_167A88938.1	60S ribosomal protein L13a-4 [Triticum urartu]
Traes_2AL_57DF7CC48.1	Eukaryotic initiation factor iso-4F subunit p82-34 [Triticum urartu]
Traes_6BL_2546C9F2A.1	TOM1-like protein 2 [Triticum urartu]
Traes_6DL_F1E787360.1	TOM1-like protein 2 [Triticum urartu]
Traes_5DS_E5971A8AB.1	Diaminopimelate epimerase, chloroplastic [Triticum urartu]
Traes_7AS_460CD64C3.1	Caffeoyl-CoA O-methyltransferase 2 [Triticum urartu]
Traes_7AL_F3ED3303D.1	T-complex protein 1 subunit epsilon [Triticum urartu]
Traes_7BL_9FF01A189.1	t complex polypeptide 1 [Avena sativa]
Traes_7DL_7803A2E53.2	T-complex protein 1 subunit epsilon [Triticum urartu]
Traes_7AS_10300DA90.1	ribosomal protein L10A [Triticum aestivum]
Traes_7BS_9318744B2.1	ribosomal protein L10A [Triticum aestivum]
Traes_1AS_A4687B896.1	LOC100283904 [Zea mays]
Traes_4AL_CCF365247.1	H+-ATPase [Avena sativa]
Traes_4BS_AAD6CD6B8.1	H+-ATPase [Avena sativa]
Traes_4DS_AED0FD434.1	H+-ATPase [Avena sativa]
Traes_5AS_A6FEB7DA3.1	V-type proton ATPase 16 kDa proteolipid subunit [Triticum urartu]
Traes_5BL_2983EE249.1	vacuolar ATP synthase 16 kDa proteolipid subunit [Zea mays]
Traes_5BS_2983EE249.1	vacuolar ATP synthase 16 kDa proteolipid subunit [Zea mays]
Traes_5DL_DE7C465BF.2	V-type proton ATPase 16 kDa proteolipid subunit [Triticum urartu]
Traes_6DS_DBB150A6A.1	polyphenol oxidase, partial [Triticum aestivum]
Traes_5BL_5041B968E.2	20 kDa chaperonin, chloroplastic [Aegilops tauschii]
Traes_2AS_48BC4E78D.1	Os07g0570300 [Oryza sativa Japonica Group]
Traes_2AS_D26D32A7C.1	photosystem I subunit N [Hordeum vulgare subsp. vulgare]
Traes_2BS_F10DFB01C.1	photosystem I subunit N [Hordeum vulgare subsp. vulgare]
Traes_2DS_5814764C5.1	photosystem I subunit N [Hordeum vulgare subsp. vulgare]
Traes_3DL_7E980C685.1	Elongation factor 2 [Aegilops tauschii]
Traes_6AS_E5CB6941F.1	Os02g0440000 [Oryza sativa Japonica Group]
Traes_4AL_B6C20BAB9.2	RuBisCO large subunit-binding protein subunit beta, chloroplastic [Aegilops tauschii]
Traes_7AS_3247D97E8.2	RuBisCO large subunit-binding protein subunit beta, chloroplastic [Triticum urartu]
Traes_7DS_7254A96B4.1	RuBisCO large subunit-binding protein subunit beta, chloroplastic [Aegilops tauschii]
Traes_7AS_7D66EF3D3.2	6-phosphogluconate dehydrogenase, decarboxylating [Aegilops tauschii]
Traes_7AS_7D66EF3D31.1	6-phosphogluconate dehydrogenase, decarboxylating [Aegilops tauschii]
Traes_7BL_9A74957CA.1	60S acidic ribosomal protein P0 [Aegilops tauschii]
Traes_7DL_0E95F6220.1	60S acidic ribosomal protein P0 [Aegilops tauschii]
Traes_7AL_9F8C57492.1	PREDICTED: lysine histidine transporter 2-like [Brachypodium distachyon]
Traes_7BL_28C34BF1C.1	PREDICTED: lysine histidine transporter 2-like [Brachypodium distachyon]
Traes_7DL_F631D2D2E.1	PREDICTED: lysine histidine transporter 2-like [Brachypodium distachyon]
Traes_4AS_8ED92AF77.1	cyc07 [Triticum aestivum]
Traes_4DL_A8466BAA8.1	cyc07 [Triticum aestivum]
Traes_7AS_C764FF7FE.1	Os06g0264800 [Oryza sativa Japonica Group]
Traes_7BS_05CBA8DD3.1	Os06g0264800 [Oryza sativa Japonica Group]
Traes_7DS_532F8D0CE.1	Os06g0264800 [Oryza sativa Japonica Group]
TRAES3BF117100050CFD_t1	Os01g0210500 [Oryza sativa Japonica Group]
Traes_4AL_0654BFC06.1	methionine sulfoxide reductase MSRA5 [Triticum aestivum x Lophopyrum elongatum]
Traes_4BL_F2C2A7E02.1	Chaperone protein clpB [Aegilops tauschii]
Traes_4DL_AFE97C149.1	Chaperone protein clpB [Aegilops tauschii]
Traes_7BS_0720C54AF.2	Spermidine synthase 1 [Triticum urartu]
Traes_1AS_6AC8C20AE.1	Heat shock 70 kDa protein 4L [Aegilops tauschii]
Traes_2AS_67EFE0FAE.1	heat shock protein 90 [Triticum aestivum]
Traes_2BS_F828BA5F4.1	heat shock protein 90 [Triticum aestivum]
Traes_2BS_F828BA5F41.1	heat shock protein 90 [Triticum aestivum]
Traes_4DS_CC9F9317E.2	Chlorophyll a-b binding protein CP26, chloroplastic [Aegilops tauschii]
Traes_4AS_CDEB9D532.2	PREDICTED: omega-amidase,chloroplastic [Brachypodium distachyon]
Traes_4BL_14E0D4AEE.1	PREDICTED: omega-amidase,chloroplastic [Brachypodium distachyon]
Traes_5BL_CA33BB947.1	plastid alpha-1,4-glucan phosphorylase [Triticum aestivum]
Traes_7DS_A9BD8001C.1	peroxiredoxin Q [Triticum aestivum]
TRAES3BF026700020CFD_t1	PREDICTED: LOW QUALITY PROTEIN: 50S ribosomal protein L3-2, chloroplastic [Brachypodium distachyon]
Traes_3AS_DF92A1FC5.1	PREDICTED: LOW QUALITY PROTEIN: 50S ribosomal protein L3-2, chloroplastic [Brachypodium distachyon]
Traes_1BL_6F4AB886C.2	Universal stress protein A-like protein [Aegilops tauschii]
Traes_5DS_AC5D29D23.1	Heat shock protein 83 [Aegilops tauschii]
TRAES3BF059300030CFD_t1	PREDICTED: ATP-citrate synthase beta chain protein 1 [Brachypodium distachyon]
TRAES3BF117500090CFD_t1	40S ribosomal protein S15a-1 [Arabidopsis thaliana]
Traes_1AL_A717981EE.1	40S ribosomal protein S15a-1 [Arabidopsis thaliana]
Traes_1BL_8601EC2E0.1	40S ribosomal protein S15a-1 [Arabidopsis thaliana]
Traes_1DL_22BFD4845.1	40S ribosomal protein S15a-1 [Arabidopsis thaliana]
Traes_3AL_7C1A30BD2.2	40S ribosomal protein S15a-1 [Arabidopsis thaliana]
Traes_3DL_2BC4CDDAA.1	40S ribosomal protein S15a-1 [Arabidopsis thaliana]
Traes_3DS_05C39A111.1	PREDICTED: ATP-citrate synthase beta chain protein 1 [Brachypodium distachyon]
Traes_5BL_8601EC2E0.1	40S ribosomal protein S15a-1 [Arabidopsis thaliana]
Traes_7AL_087706730.2	PREDICTED: ATP-citrate synthase beta chain protein 1 [Brachypodium distachyon]
Traes_1BL_F8DDC1D9A1.1	PREDICTED: subtilisin-like protease [Brachypodium distachyon]
Traes_2BL_B17B085F9.1	Adenosylhomocysteinase [Aegilops tauschii]
Traes_7DL_0B4336C25.2	Cell elongation protein DIMINUTO [Aegilops tauschii]
Traes_5DL_683AE36C9.1	PREDICTED: tropinone reductase-like 3 [Brachypodium distachyon]
TRAES3BF151800050CFD_t1	-
Traes_1AL_629D67563.2	40S ribosomal protein S17-4 [Triticum urartu]
Traes_1BL_BEB428D511.1	40S ribosomal protein S17-4 [Triticum urartu]
Traes_1DL_9E700497C.1	40S ribosomal protein S17-4 [Triticum urartu]
Traes_2AL_90299B16F.2	Ras GTPase-activating protein-binding protein 1 [Aegilops tauschii]
Traes_2AS_F485758C1.1	Pyruvate dehydrogenase E1 component subunit alpha [Aegilops tauschii]
Traes_2BL_38A358974.1	Ras GTPase-activating protein-binding protein 1 [Aegilops tauschii]
Traes_2DL_5C1DDA41C.1	Ras GTPase-activating protein-binding protein 1 [Aegilops tauschii]
Traes_2DS_1966D084E.1	Pyruvate dehydrogenase E1 component subunit alpha [Aegilops tauschii]
Traes_7AS_9C283FE66.1	Glutamate-1-semialdehyde 2,1-aminomutase, chloroplastic [Triticum urartu]
TRAES3BF108200020CFD_t1	PREDICTED: N-alpha-acetyltransferase 16, NatA auxiliary subunit isoform X2 [Brachypodium distachyon]
Traes_4AS_8F8B908D3.1	40S ribosomal protein SA [Aegilops tauschii]
Traes_4BL_41FA8C663.1	40S ribosomal protein SA [Aegilops tauschii]
Traes_4DL_FB5D1C901.1	40S ribosomal protein SA [Aegilops tauschii]
Traes_5BL_239C3C584.1	PREDICTED: 3-dehydroquinate synthase, chloroplastic-like [Brachypodium distachyon]
Traes_5DL_7F872A678.1	3-dehydroquinate synthase [Zea mays]
Traes_4AS_1CDA71553.1	glutamine synthetase isoform GSr2 [Triticum aestivum]
Traes_4BL_52F044A40.1	glutamine synthetase isoform GSr1 [Triticum aestivum]
Traes_4DL_CB8E1061C.1	glutamine synthetase isoform GSr2 [Triticum aestivum]
Traes_4AL_0B6B1F05C.1	PREDICTED: uncharacterized abhydrolase domain-containing protein DDB_G0269086 [Brachypodium distachyon]
Traes_4DS_B2986952C.2	PREDICTED: uncharacterized abhydrolase domain-containing protein DDB_G0269086 [Brachypodium distachyon]
Traes_6AL_7C6EE2D46.1	phosphoribulokinase (EC 2.7.1.19) - wheat [Triticum sp.]
Traes_6BL_4660848A8.1	phosphoribulokinase (EC 2.7.1.19) - wheat [Triticum sp.]
Traes_6DL_22C536081.1	phosphoribulokinase (EC 2.7.1.19) - wheat [Triticum sp.]
Traes_6BS_6F8DEF103.1	Calnexin-like protein [Aegilops tauschii]
Traes_3AS_D28CB23A6.2	DEAD-box ATP-dependent RNA helicase 35A [Aegilops tauschii]
Traes_3DS_1D1C66EA4.3	DEAD-box ATP-dependent RNA helicase 35A [Triticum urartu]
Traes_5AL_62E2DE406.1	DEAD-box ATP-dependent RNA helicase 35A [Aegilops tauschii]
Traes_5BL_0FF9F3975.1	DEAD-box ATP-dependent RNA helicase 35A [Aegilops tauschii]
Traes_5DL_AF14CA57E1.1	ATP-dependent RNA helicase DDX41 [Zea mays]
TRAES3BF042100010CFD_t1	PREDICTED: glyoxylate/succinic semialdehyde reductase 2, chloroplastic [Brachypodium distachyon]
Traes_3AL_1D9B2CE84.1	PREDICTED: glyoxylate/succinic semialdehyde reductase 2, chloroplastic [Brachypodium distachyon]
Traes_3DL_E466ACA13.1	PREDICTED: glyoxylate/succinic semialdehyde reductase 2, chloroplastic [Brachypodium distachyon]
TRAES3BF079400020CFD_t1	PREDICTED: calmodulin-3 [Brachypodium distachyon]
Traes_3AS_94E185821.2	PREDICTED: calmodulin-3 [Brachypodium distachyon]
Traes_2BL_8037A2504.1	lipid binding protein precursor [Zea mays]
Traes_2DL_B4FE833BD.1	Os04g0415800 [Oryza sativa Japonica Group]
Traes_5AL_07951DCB6.1	Clathrin heavy chain 1 [Triticum urartu]
Traes_5BL_EF07069FC.2	Clathrin heavy chain 1 [Triticum urartu]
Traes_5DL_25FA5CCA4.2	Clathrin heavy chain 1 [Triticum urartu]
Traes_1AL_147ADC339.1	Stilbene synthase 4 [Triticum urartu]
Traes_6AS_57E2B2AA2.1	Fumarylacetoacetase [Triticum urartu]
Traes_6DS_6115C576B.1	Fumarylacetoacetase [Aegilops tauschii]
Traes_7AS_7F024E361.1	TPA: pyridoxamine 5-phosphate oxidase protein [Zea mays]
Traes_7BS_625C86A8F.1	TPA: pyridoxamine 5-phosphate oxidase protein [Zea mays]
TRAES3BF063600070CFD_t1	glutathione transferase F5 [Triticum aestivum]
Traes_4BL_66E76E6B0.1	40S ribosomal protein, partial [Triticum aestivum]
Traes_4AS_48CB85C72.1	Medium-chain-fatty-acid--CoA ligase [Aegilops tauschii]
Traes_7AL_A1EA63AD2.1	ribosomal protein P1 [Triticum aestivum]
Traes_7DL_300C570AD.2	ribosomal protein P1 [Triticum aestivum]
Traes_3AS_8D29FEB56.1	RING-box protein 1a [Triticum urartu]
Traes_3B_2B45A100D.1	PREDICTED: RING-box protein 1a [Musa acuminata subsp. malaccensis]
Traes_6AL_5B7ABAB4B.1	PREDICTED: RING-box protein 1 [Brachypodium distachyon]
Traes_6BL_FF1B2B0CA.1	PREDICTED: RING-box protein 1 [Brachypodium distachyon]
EPlTAET00000010051	-
Traes_1AL_84549CB3E.1	cytochrome f (chloroplast) [Triticum monococcum]
Traes_1DS_84549CB3E.1	cytochrome f (chloroplast) [Triticum monococcum]
Traes_2AL_84549CB3E.1	cytochrome f (chloroplast) [Triticum monococcum]
Traes_2BL_84549CB3E.1	cytochrome f (chloroplast) [Triticum monococcum]
Traes_2BS_84549CB3E.1	cytochrome f (chloroplast) [Triticum monococcum]
Traes_3AL_84549CB3E.1	cytochrome f (chloroplast) [Triticum monococcum]
Traes_3AS_84549CB3E.1	cytochrome f (chloroplast) [Triticum monococcum]
Traes_3DL_84549CB3E.1	cytochrome f (chloroplast) [Triticum monococcum]
Traes_4AL_84549CB3E.1	cytochrome f (chloroplast) [Triticum monococcum]
Traes_4AL_F10E1A6EE.1	cytochrome f (chloroplast) [Triticum monococcum]
Traes_4AS_F10E1A6EE.1	cytochrome f (chloroplast) [Triticum monococcum]
Traes_4BS_6A3B1EE78.1	cytochrome f (chloroplast) [Triticum aestivum]
Traes_4DS_84549CB3E.1	cytochrome f (chloroplast) [Triticum monococcum]
Traes_4DS_C874E8B66.1	PREDICTED: glycine, alanine and asparagine-rich protein [Setaria italica]
Traes_5AL_BEBCB4723.1	cytochrome f (chloroplast) [Triticum monococcum]
Traes_5AS_84549CB3E.1	cytochrome f (chloroplast) [Triticum monococcum]
Traes_5BL_84549CB3E.1	cytochrome f (chloroplast) [Triticum monococcum]
Traes_5BS_84549CB3E.1	cytochrome f (chloroplast) [Triticum monococcum]
Traes_5DL_84549CB3E.1	cytochrome f (chloroplast) [Triticum monococcum]
Traes_6AS_58B52A630.1	cytochrome f (chloroplast) [Triticum monococcum]
Traes_6BL_6A3B1EE78.1	cytochrome f (chloroplast) [Triticum aestivum]
Traes_6BL_F10E1A6EE.1	cytochrome f (chloroplast) [Triticum monococcum]
Traes_6BS_84549CB3E.1	cytochrome f (chloroplast) [Triticum monococcum]
Traes_6DS_84549CB3E.1	cytochrome f (chloroplast) [Triticum monococcum]
Traes_7AL_84549CB3E.1	cytochrome f (chloroplast) [Triticum monococcum]
Traes_7AS_84549CB3E.1	cytochrome f (chloroplast) [Triticum monococcum]
Traes_7BL_84549CB3E.1	cytochrome f (chloroplast) [Triticum monococcum]
Traes_7BS_84549CB3E.1	cytochrome f (chloroplast) [Triticum monococcum]
Traes_7DL_84549CB3E.1	cytochrome f (chloroplast) [Triticum monococcum]
Traes_1AS_693A87F03.2	60S ribosomal protein L10-2 [Aegilops tauschii]
Traes_1BS_217BCBF47.1	60S ribosomal protein L10-2 [Aegilops tauschii]
Traes_1DS_E21950AD6.1	60S ribosomal protein L10-2 [Aegilops tauschii]
Traes_2AL_9C3A0E71F.1	60S ribosomal protein L14-1 [Aegilops tauschii]
Traes_5BL_B013EB81C.1	Glutathione S-transferase theta-1 [Triticum urartu]
Traes_5DL_63F6E8668.1	Glutathione S-transferase theta-1 [Triticum urartu]
Traes_6AL_FE1447C07.1	60S ribosomal protein L14-1 [Aegilops tauschii]
Traes_6BL_62CC48C2C.1	60S ribosomal protein L14-1 [Aegilops tauschii]
Traes_6DL_03A05A5D7.1	60S ribosomal protein L14-1 [Aegilops tauschii]
Traes_7BS_07D7DA59D.1	Glutathione S-transferase theta-1 [Triticum urartu]
Traes_2AS_1B8504694.2	Aldose 1-epimerase [Triticum urartu]
Traes_5AL_DD1665D87.2	Acetyl-coenzyme A synthetase [Triticum urartu]
Traes_5BL_F00EF60B1.2	Acetyl-coenzyme A synthetase [Aegilops tauschii]
Traes_5DL_20877B6EA.1	Acetyl-coenzyme A synthetase [Aegilops tauschii]
Traes_1AL_0913A6035.2	PREDICTED: oxidoreductase, 2OG-Fe oxygenase family protein isoform X1 [Zea mays]
Traes_1BL_4EB6DE337.1	PREDICTED: oxidoreductase, 2OG-Fe oxygenase family protein isoform X1 [Zea mays]
Traes_1AL_8EF2B803D.1	Serine hydroxymethyltransferase 1 [Triticum urartu]
Traes_2BS_96ECE84C2.1	sucrose synthase type 2-2 [Triticum polonicum]
Traes_6AL_97788AE61.1	PREDICTED: clustered mitochondria protein isoform X2 [Brachypodium distachyon]
Traes_1AS_9D59F9C89.2	glutathione-S-transferase 19E50 [Triticum aestivum]
Traes_1BS_2E8EE06AF.1	glutathione-S-transferase 19E50 [Triticum aestivum]
Traes_1DS_FD8511876.1	glutathione-S-transferase 19E50 [Triticum aestivum]
TRAES3BF074200070CFD_t1	PREDICTED: transcription factor Pur-alpha 1 [Brachypodium distachyon]
Traes_1BL_301F6C93C.1	aspartic proteinase [Triticum aestivum]
Traes_1BL_46DCF8472.1	delta-1-pyrroline-5-carboxylate dehydrogenase [Triticum turgidum]
Traes_1BL_5F5FD0364.1	Monothiol glutaredoxin-S11 [Aegilops tauschii]
Traes_7BS_EF4095248.1	RNA-binding Ras-GAP SH3 binding protein [Triticum aestivum]
Traes_7DS_C906512FB.1	RNA-binding Ras-GAP SH3 binding protein [Triticum aestivum]
Traes_4BS_1D0369514.2	obtusifoliol 14-alpha-demethylase, partial [Triticum aestivum]
Traes_4DS_1554E90CB.2	obtusifoliol 14-alpha-demethylase, partial [Triticum aestivum]
Traes_7AL_5A439334C.2	PREDICTED: clathrin light chain 2-like [Brachypodium distachyon]
Traes_7BL_241070F8C.2	PREDICTED: clathrin light chain 1-like [Citrus sinensis]
Traes_7DL_6B655C9BA.1	PREDICTED: clathrin light chain 2-like [Brachypodium distachyon]
Traes_2AL_3384AED5F.1	PREDICTED: probable signal peptidase complex subunit 2 [Brachypodium distachyon]
Traes_2DL_95BCAF13E.1	PREDICTED: probable signal peptidase complex subunit 2 [Brachypodium distachyon]
Traes_2BS_58E7D5315.1	UDP-D-glucuronate decarboxylase [Hordeum vulgare]
Traes_7BS_1A6D16C6B.1	heat shock protein 90 [Triticum aestivum]
Traes_3AL_F9EA53EDC.1	PREDICTED: serine/threonine-protein phosphatase 6 regulatory subunit 3-like [Brachypodium distachyon]
Traes_3DL_621E77DAE.1	Selenium-binding protein 1 [Triticum urartu]
Traes_2AL_608FCBC83.1	D-3-phosphoglycerate dehydrogenase, chloroplastic [Triticum urartu]
Traes_2BL_3EB1B6A74.1	H0103C06.2 [Oryza sativa Indica Group]
EPlTAET00000010030	photosystem II protein D2 [Festuca ovina]
Traes_1AL_DE32FBCFA.1	PREDICTED: nucleolar protein 56-like [Brachypodium distachyon]
Traes_2AL_C2F94CD5F.1	PREDICTED: methylmalonate-semialdehyde dehydrogenase [acylating], mitochondrial [Brachypodium distachyon]
Traes_3AL_D8A132EFA.9	Os01g0812900 [Oryza sativa Japonica Group]
Traes_5DL_D44FBB27D.1	40S ribosomal protein S18 [Aegilops tauschii]
Traes_2BS_8684E0E15.1	NADP-dependent glyceraldehyde-3-phosphate dehydrogenase [Aegilops tauschii]
Traes_2DS_22500FA4F.1	NADP-dependent glyceraldehyde-3-phosphate dehydrogenase [Aegilops tauschii]
Traes_2AL_2C50DEE4C.1	plasma membrane H+-ATPase [Triticum aestivum]
Traes_2BL_4AEA2109C.2	Plasma membrane ATPase [Aegilops tauschii]
Traes_6AL_28BDFC98C.1	Acyltransferase-like protein [Aegilops tauschii]
Traes_6DL_17F260139.1	Acyltransferase-like protein [Aegilops tauschii]
Traes_2AL_E7B360A43.1	Chlorophyll a-b binding protein CP24 10A, chloroplastic [Aegilops tauschii]
Traes_2BL_7E386E5FA.1	Chlorophyll a-b binding protein CP24 10A, chloroplastic [Aegilops tauschii]
Traes_2DL_E1E8E26E3.1	Chlorophyll a-b binding protein CP24 10A, chloroplastic [Triticum urartu]
Traes_5BS_1AC8D3009.2	O-acetylserine (thiol) lyase [Triticum aestivum]
Traes_2BS_4AE914BE2.1	light-harvesting complex IIa protein [Hordeum vulgare]
Traes_2AL_14B62F6C1.1	Photosystem I reaction center subunit psaK, chloroplastic [Triticum urartu]
Traes_2BL_B614F03D1.1	Photosystem I reaction center subunit psaK, chloroplastic [Triticum urartu]
Traes_2DL_E075C5750.1	Photosystem I reaction center subunit psaK, chloroplastic [Aegilops tauschii]
Traes_4AL_5147AF747.1	PREDICTED: UDP-glucose 6-dehydrogenase 4-like [Brachypodium distachyon]
Traes_4BS_E9F9FE3C5.1	PREDICTED: UDP-glucose 6-dehydrogenase 4-like [Brachypodium distachyon]
Traes_4DS_F56950AC81.3	PREDICTED: UDP-glucose 6-dehydrogenase 4-like [Brachypodium distachyon]
Traes_4BL_FC8629A72.1	Branched-chain-amino-acid aminotransferase 3, chloroplastic [Aegilops tauschii]
TRAES3BF037600010CFD_t1	mitochondrial glycoprotein [Zea mays]
TRAES3BF037900060CFD_t1	mitochondrial glycoprotein [Zea mays]
Traes_3AS_7FE2354C6.1	Os01g0143300 [Oryza sativa Japonica Group]
Traes_3B_425A2F551.1	Os01g0143300 [Oryza sativa Japonica Group]
Traes_3DS_0C467092E.1	Os01g0143300 [Oryza sativa Japonica Group]
Traes_7AS_3B5A02BF4.1	60S ribosomal protein L32-1 [Aegilops tauschii]
Traes_7AS_DD24F4515.1	60S ribosomal protein L32-1 [Aegilops tauschii]
Traes_7BS_5ECCA936B.1	60S ribosomal protein L32-1 [Aegilops tauschii]
Traes_7DS_DFFC5FC96.1	60S ribosomal protein L32-1 [Aegilops tauschii]
TRAES3BF267200040CFD_t1	BnaCnng08290D [Brassica napus]
Traes_3AL_B60854C6F.1	BnaCnng08290D [Brassica napus]
Traes_4BS_9831A28AE.1	Nuclear cap-binding protein subunit 1 [Triticum urartu]
Traes_5BL_5A648D29D.1	PREDICTED: protein TRANSPARENT TESTA 12-like [Brachypodium distachyon]
Traes_5DL_C1BAD23DD.1	PREDICTED: protein TRANSPARENT TESTA 12-like [Brachypodium distachyon]
Traes_4AL_5643E3C32.1	PREDICTED: acylpyruvase FAHD1, mitochondrial-like isoform X1 [Brachypodium distachyon]
Traes_5BL_3AF852D9A.1	PREDICTED: acylpyruvase FAHD1, mitochondrial-like isoform X1 [Brachypodium distachyon]
Traes_5DL_801291D6C.1	PREDICTED: acylpyruvase FAHD1, mitochondrial-like isoform X1 [Brachypodium distachyon]
TRAES3BF003200130CFD_t1	Alpha-1,4-glucan-protein synthase (UDP-forming) [Aegilops tauschii]
Traes_7AL_60C568106.1	mitochondrial acid phosphatase [Triticum aestivum]
Traes_7DL_CDBB76729.1	mitochondrial acid phosphatase [Triticum aestivum]
Traes_5AS_9F681D8F1.1	40S ribosomal protein S9-2 [Triticum urartu]
Traes_5BS_E59F3734C.1	40S ribosomal protein S9-2 [Triticum urartu]
Traes_7BS_BBEC6DD9A.1	Os08g0519400 [Oryza sativa Japonica Group]
Traes_1AS_787535721.1	Acyl-coenzyme A oxidase 4, peroxisomal [Triticum urartu]
Traes_1BS_716EA1208.1	Acyl-coenzyme A oxidase 4, peroxisomal [Aegilops tauschii]
Traes_1DS_5C7C282F6.1	Acyl-coenzyme A oxidase 4, peroxisomal [Aegilops tauschii]
Traes_6DL_F9589C62A.4	S-adenosylmethionine synthase 1 [Triticum urartu]
Traes_1BL_2808D034C.1	PREDICTED: subtilisin-like protease [Brachypodium distachyon]
Traes_4AS_FBD1E9DE9.1	Os02g0828500 [Oryza sativa Japonica Group]
Traes_5AL_8D404614F.1	60S ribosomal protein L32-1 [Triticum urartu]
Traes_5AL_A0A4D2BE7.2	60S ribosomal protein L32-1 [Triticum urartu]
Traes_5BL_B55C18B26.3	60S ribosomal protein L32-1 [Triticum urartu]
Traes_5BL_B59027317.1	60S ribosomal protein L32-1 [Triticum urartu]
Traes_5DL_73C03C686.1	60S ribosomal protein L32-1 [Triticum urartu]
Traes_5DL_876F0FCBE.2	60S ribosomal protein L32-1 [Triticum urartu]
Traes_6AS_475EE0A18.2	RuBisCO large subunit-binding protein subunit beta, chloroplastic [Aegilops tauschii]
Traes_2AS_1475F8BDB.1	PREDICTED: cytochrome b6-f complex iron-sulfur subunit, chloroplastic [Brachypodium distachyon]
Traes_5BL_DD9C2EAB2.2	PREDICTED: proton pump-interactor 1-like [Brachypodium distachyon]
Traes_6DS_AA2D87617.2	Pre-mRNA-processing factor 39 [Aegilops tauschii]
Traes_2AL_396E0F5A3.2	60S ribosomal protein L23a [Aegilops tauschii]
Traes_7AL_4B8348CBB.1	Lactoylglutathione lyase [Aegilops tauschii]
Traes_7DL_7248D8521.1	Lactoylglutathione lyase [Aegilops tauschii]
Traes_2BS_23E0AC565.2	Isoflavone reductase-like protein [Aegilops tauschii]
Traes_3AL_49B41071A.1	PREDICTED: 40S ribosomal protein S10-like [Brachypodium distachyon]
Traes_1AL_5B82FC66C.1	Poly(rC)-binding protein 3 [Triticum urartu]
Traes_1BL_E233C5D1F.1	Poly(rC)-binding protein 3 [Triticum urartu]
Traes_1DL_52B4B9E89.1	Poly(rC)-binding protein 3 [Triticum urartu]
Traes_5DL_A159814E1.2	Bifunctional aspartokinase/homoserine dehydrogenase 2, chloroplastic [Triticum urartu]
Traes_7AL_63D870B5F.1	11S globulin seed storage protein 2 [Triticum urartu]
Traes_7BL_666E46464.1	PREDICTED: glutelin type-A 1-like [Brachypodium distachyon]
Traes_3AL_743458C76.2	60S ribosomal protein L24 [Aegilops tauschii]
Traes_3DL_285B256FD.2	60S ribosomal protein L24 [Aegilops tauschii]
Traes_4DS_D97A96AE5.2	5-methyltetrahydropteroyltriglutamate--homocysteine methyltransferase [Aegilops tauschii]
TRAES3BF032400020CFD_t1	11S globulin seed storage protein 2 [Aegilops tauschii]
Traes_1AS_985BB33A1.2	PREDICTED: MADS-box transcription factor 58-like isoform X1 [Brachypodium distachyon]
Traes_1BS_40F6DB3E3.1	MADS box transcription factor [Triticum aestivum]
Traes_1DS_F22A3DB6A.1	MIKC-type MADS-box transcription factor WM2 [Triticum aestivum]
TRAES3BF091800020CFD_t1	ribosomal protein L36 [Triticum aestivum]
Traes_1AL_D39C4F23A.2	60S ribosomal protein L36-3 [Triticum urartu]
Traes_1BL_0FC423766.2	60S ribosomal protein L36-3 [Triticum urartu]
Traes_3AL_350DFFE84.1	ribosomal protein L36 [Triticum aestivum]
Traes_3DL_F1AA506F4.1	ribosomal protein L36 [Triticum aestivum]
Traes_5BS_26A43A8A0.1	60S ribosomal protein L36-2 [Aegilops tauschii]
Traes_5BL_051A88B95.2	glutathione transferase [Triticum aestivum]
Traes_6AL_42AEB5299.1	Betaine aldehyde dehydrogenase 1, chloroplastic [Aegilops tauschii]
TRAES3BF017000020CFD_t1	Dimethylaniline monooxygenase (N-oxide-forming) 2 [Aegilops tauschii]
Traes_6AS_3753A6F2C.1	cinnamyl alcohol dehydrogenase [Triticum aestivum]
Traes_6DL_BD49C3B26.1	PREDICTED: universal stress protein A-like protein [Brachypodium distachyon]
Traes_1AS_C7E294E15.1	Stromal 70 kDa heat shock-related protein, chloroplastic [Aegilops tauschii]
Traes_5AL_B29005219.1	Indole-3-glycerol phosphate synthase, chloroplastic [Triticum urartu]
Traes_5BL_65DDBA449.1	Indole-3-glycerol phosphate synthase, chloroplastic [Triticum urartu]
Traes_5DL_724B74784.1	Indole-3-glycerol phosphate synthase, chloroplastic [Triticum urartu]
Traes_2AL_8A5AB0B4E.2	Anthranilate synthase component II [Aegilops tauschii]
Traes_2BL_7E87B8320.1	Anthranilate synthase component II [Aegilops tauschii]
Traes_2DL_5FE860D5F.1	Anthranilate synthase component II [Aegilops tauschii]
Traes_4BL_E12FA6C4D.1	PREDICTED: anthranilate phosphoribosyltransferase, chloroplastic [Brachypodium distachyon]
Traes_4DL_D9D130BEE.1	Anthranilate phosphoribosyltransferase, chloroplastic [Triticum urartu]
Traes_3DS_00C7E4F74.1	V-type proton ATPase subunit E [Aegilops tauschii]
Traes_7AL_A71877D6D.2	V-type proton ATPase subunit E [Aegilops tauschii]
Traes_2BL_185ED969B.1	Serine hydroxymethyltransferase 1 [Triticum urartu]
Traes_2AL_0553F7051.1	Os07g0100200 [Oryza sativa Japonica Group]
Traes_2BL_C7F69725E.2	Os07g0100200 [Oryza sativa Japonica Group]
Traes_6DL_CE3BC00AB.1	60S ribosomal protein L35a-3 [Aegilops tauschii]
Traes_5BL_9789C37DD.1	PREDICTED: fructokinase-2-like [Oryza brachyantha]
Traes_4AS_35FB8DB6E.1	PREDICTED: disease resistance protein RPS2-like [Setaria italica]
Traes_5AL_629EDDFC3.2	HSP70, partial [Triticum aestivum]
Traes_6DL_3FD1DA8AA.1	60S ribosomal protein L6 [Aegilops tauschii]
Traes_6AL_A923A5347.1	Oligopeptidase A [Aegilops tauschii]
TRAES3BF086800100CFD_t1	PREDICTED: pentatricopeptide repeat-containing protein At3g13160, mitochondrial-like [Brachypodium distachyon]
TRAES3BF086800110CFD_t1	PREDICTED: pentatricopeptide repeat-containing protein At1g55890, mitochondrial-like isoform X2 [Brachypodium distachyon]
TRAES3BF117200020CFD_t1	PREDICTED: pentatricopeptide repeat-containing protein At1g55890, mitochondrial-like isoform X2 [Brachypodium distachyon]
Traes_2AS_E899EC1A7.1	PREDICTED: transmembrane protein 115-like [Setaria italica]
Traes_3AL_64E215D79.1	PREDICTED: pentatricopeptide repeat-containing protein At3g13160, mitochondrial-like [Brachypodium distachyon]
Traes_3AL_6AA4514CE.1	PREDICTED: pentatricopeptide repeat-containing protein At3g13160, mitochondrial-like [Brachypodium distachyon]
Traes_3AL_D7FCB2871.1	PREDICTED: pentatricopeptide repeat-containing protein At3g13160, mitochondrial-like [Brachypodium distachyon]
Traes_3DL_1E1BAE38E.1	PREDICTED: pentatricopeptide repeat-containing protein At3g13160, mitochondrial-like [Brachypodium distachyon]
Traes_5DS_1BD5492E6.1	5-methyltetrahydropteroyltriglutamate--homocysteine methyltransferase [Triticum urartu]
Traes_5DL_D9722CD9B.1	PREDICTED: probable sarcosine oxidase [Brachypodium distachyon]
Traes_5BL_14C8FE0DE.2	Pyruvate dehydrogenase E1 component subunit beta [Triticum urartu]
Traes_5DL_DD86DDE40.2	PREDICTED: pyruvate dehydrogenase E1 component subunit beta-4, chloroplastic [Brachypodium distachyon]
Traes_2BL_2B45081D4.1	Peroxidase 12 [Triticum urartu]
TRAES3BF065800020CFD_t1	Delta-1-pyrroline-5-carboxylate synthetase [Aegilops tauschii]
Traes_6AL_904D2D9AB.1	small heat shock protein Hsp23.5 [Triticum aestivum]
Traes_6DL_3BCB83718.2	small heat shock protein Hsp23.5 [Triticum aestivum]
Traes_7DL_D54D54535.1	60S ribosomal protein L30 [Triticum urartu]
Traes_4AL_FE0C5AEF4.1	sucrose:fructan 6-fructosyltransferase [Triticum aestivum]
Traes_6AL_B393E6BCC.2	Photosystem II 10 kDa polypeptide, chloroplastic [Triticum urartu]
Traes_6DL_DE5D1D2FD.2	Photosystem II 10 kDa polypeptide, chloroplastic [Aegilops tauschii]
Traes_4AS_880EB5A99.1	PREDICTED: maf-like protein DDB_G0281937 [Brachypodium distachyon]
Traes_4BL_8C0AF2A56.1	PREDICTED: maf-like protein DDB_G0281937 [Setaria italica]
Traes_2AL_FE11B55BA.1	starch branching enzyme IIb [Triticum aestivum]
Traes_5BL_36B4733ED.1	UDP-D-glucose epimerase 3 [Hordeum vulgare]
Traes_1DL_18AD66E3B.2	3-hydroxyisobutyryl-CoA hydrolase 1 [Triticum urartu]
Traes_4AL_9D10E6490.2	PREDICTED: 40S ribosomal protein S16 [Brachypodium distachyon]
Traes_4AL_A3091D983.2	PREDICTED: 40S ribosomal protein S16 [Brachypodium distachyon]
Traes_4BS_02C5D7625.1	PREDICTED: 40S ribosomal protein S16 [Brachypodium distachyon]
Traes_4BS_418FCBBD3.1	PREDICTED: 40S ribosomal protein S16 [Brachypodium distachyon]
Traes_4DS_5FF646FC1.2	PREDICTED: 40S ribosomal protein S16 [Brachypodium distachyon]
Traes_2DL_52276893B.2	26S proteasome non-ATPase regulatory subunit 1 [Aegilops tauschii]
Traes_7DL_7CC74E025.1	Glutelin type-A 1 [Triticum urartu]
Traes_2BS_B6E90913E.2	PREDICTED: phospho-2-dehydro-3-deoxyheptonate aldolase 2, chloroplastic [Brachypodium distachyon]
Traes_6AL_31A70E50A.3	E3 ubiquitin-protein ligase PRT1 [Triticum urartu]
Traes_6BL_8B9E1AEAF.1	E3 ubiquitin-protein ligase PRT1 [Triticum urartu]
Traes_6DL_A48AB792D.1	E3 ubiquitin-protein ligase PRT1 [Aegilops tauschii]
Traes_1BL_2DD49933B.2	PREDICTED: methionine aminopeptidase 1A [Brachypodium distachyon]
Traes_1DL_44034A09A.2	PREDICTED: methionine aminopeptidase 1A [Brachypodium distachyon]
Traes_1BL_A8701451D.1	60S ribosomal protein L28-1 [Aegilops tauschii]
Traes_4AL_A8701451D.1	60S ribosomal protein L28-1 [Aegilops tauschii]
Traes_5BL_A8701451D.1	60S ribosomal protein L28-1 [Aegilops tauschii]
Traes_7AL_89535348E.2	Programmed cell death protein 4 [Triticum urartu]
Traes_7DL_E83413755.1	Programmed cell death protein 4 [Triticum urartu]
Traes_1DL_3DDC3EB25.1	chalcone synthase-like protein [Triticum aestivum]
Traes_4AL_C9F401064.1	sucrose:sucrose 1-fructosyltransferase [Hordeum vulgare subsp. vulgare]
Traes_7DS_E488AA1F2.1	sucrose:sucrose 1-fructosytransferase [Triticum aestivum]
TRAES3BF066400020CFD_t1	Aldehyde dehydrogenase family 2 member C4 [Triticum urartu]
Traes_2BL_80A16ECFD.1	D-3-phosphoglycerate dehydrogenase, chloroplastic [Triticum urartu]
Traes_7BL_8663735F2.1	Splicing factor, arginine/serine-rich 12 [Aegilops tauschii]
Traes_2AL_D4BF4AE24.1	Acyl-[acyl-carrier-protein] desaturase 5, chloroplastic [Triticum urartu]
Traes_2AS_A18A69CB0.2	type III LHCII CAB precursor protein [Hordeum vulgare]
Traes_2BL_11A4F903B.1	Acyl-[acyl-carrier-protein] desaturase 5, chloroplastic [Triticum urartu]
Traes_2DL_8F04980F0.1	Acyl-(acyl-carrier-protein) desaturase, chloroplastic [Aegilops tauschii]
Traes_1AL_28696683F.1	Membrane steroid-binding protein 2 [Aegilops tauschii]
Traes_3B_D5FDB3EA4.1	11S globulin seed storage protein 2 [Aegilops tauschii]
Traes_1DL_CD211C1E2.1	Phosphoethanolamine N-methyltransferase 1 [Aegilops tauschii]
Traes_1DL_72C9958C1.1	Histone-lysine N-methyltransferase, H3 lysine-9 specific SUVH1 [Aegilops tauschii]
Traes_4AL_8D0193195.2	5-methyltetrahydropteroyltriglutamate--homocysteine methyltransferase [Aegilops tauschii]
Traes_6AL_67ED9DB4D.1	phenylalanine ammonia-lyase 4 [Bambusa oldhamii]
Traes_5BS_E431D5D9D.1	5-methyltetrahydropteroyltriglutamate--homocysteine methyltransferase [Triticum urartu]
TRAES3BF089200070CFD_t1	cytochrome P450 [Triticum aestivum]
Traes_4AL_5F552AAAD.6	C2 domain-containing protein [Hordeum vulgare subsp. vulgare]
Traes_5DL_0BE2B1D42.2	ubiquitin activating enyme [Triticum aestivum]
Traes_4BL_AF74BC98E.1	60S ribosomal protein L21-2 [Triticum urartu]
Traes_4DL_775B844E2.1	60s ribosomal protein L21, partial [Triticum aestivum]
Traes_7AS_C87C2FF27.1	Os08g0538600 [Oryza sativa Japonica Group]
Traes_7DS_EEB7F909A.2	Os08g0538600 [Oryza sativa Japonica Group]
Traes_2AS_76163A005.1	ribosomal protein [Bromus inermis]
Traes_2BS_100054707.1	ribosomal protein [Bromus inermis]
Traes_5BL_91A57CFD8.1	ribosomal protein [Bromus inermis]
Traes_5DL_E2AF5FEA6.1	ribosomal protein [Bromus inermis]
Traes_5DL_0A7630D1E.1	PREDICTED: UDP-glucose 6-dehydrogenase 4 [Brachypodium distachyon]
Traes_2AL_EB27BEF91.1	DAZ-associated protein 1 [Aegilops tauschii]
Traes_2DL_BEE6ED35B.1	DAZ-associated protein 1 [Aegilops tauschii]
Traes_5BS_8A07A2FC0.2	PREDICTED: DEAD-box ATP-dependent RNA helicase 9-like [Brachypodium distachyon]
Traes_2AS_82A750758.1	PREDICTED: acetyl-CoA acetyltransferase, cytosolic 1-like [Brachypodium distachyon]
Traes_7AL_1B1FBCDE4.1	Xyloglucan endotransglucosylase/hydrolase protein 22 [Triticum urartu]
Traes_7AL_8C4A9BEBF.1	Xyloglucan endotransglucosylase/hydrolase protein 22 [Triticum urartu]
Traes_7DL_AD8F90F24.1	Xyloglucan endotransglucosylase/hydrolase protein 22 [Aegilops tauschii]
Traes_4DS_7868A8C2E.1	lipoxygenase [Triticum aestivum]
Traes_5BL_304FAFA26.1	lipoxygenase 2 [Triticum aestivum]
EPlTAET00000010056	--
TRAES3BF013300030CFD_t1	2,3-bisphosphoglycerate-independent phosphoglycerate mutase [Aegilops tauschii]
TRAES3BF020300100CFD_t1	PREDICTED: GDSL esterase/lipase At5g45920 [Brachypodium distachyon]
TRAES3BF021700040CFD_t1	-
TRAES3BF029600010CFD_t1	PREDICTED: NEDD8-activating enzyme E1 catalytic subunit [Brachypodium distachyon]
TRAES3BF052000020CFD_t1	PREDICTED: leucine-rich repeat extensin-like protein 2 [Setaria italica]
TRAES3BF056700040CFD_t1	PREDICTED: probable indole-3-acetic acid-amido synthetase GH3.2 [Brachypodium distachyon]
TRAES3BF065400210CFD_t1	PREDICTED: protein notum homolog [Brachypodium distachyon]
TRAES3BF074400050CFD_t1	60S ribosomal protein L28-1 [Aegilops tauschii]
TRAES3BF076900050CFD_t1	PREDICTED: 54S ribosomal protein L10, mitochondrial [Brachypodium distachyon]
TRAES3BF086500010CFD_t1	Os01g0783500 [Oryza sativa Japonica Group]
TRAES3BF086600010CFD_t1	Os01g0783500 [Oryza sativa Japonica Group]
TRAES3BF090300130CFD_t1	PREDICTED: calcyclin-binding protein-like [Oryza brachyantha]
TRAES3BF094400110CFD_t1	L-ascorbate oxidase-like protein [Aegilops tauschii]
TRAES3BF100100090CFD_t1	PREDICTED: calcyclin-binding protein-like [Oryza brachyantha]
TRAES3BF109900050CFD_t1	PREDICTED: protein FAM192A [Brachypodium distachyon]
TRAES3BF111700040CFD_t1	PREDICTED: cytidine deaminase 1-like [Brachypodium distachyon]
Traes_1AL_0D6ADE0A3.1	GDSL esterase/lipase [Aegilops tauschii]
Traes_1AL_43A95C11E.1	PREDICTED: peroxisomal bifunctional enzyme-like [Brachypodium distachyon]
Traes_1AL_44C3E656E.2	Ca2+ binding protein cbp1 [Triticum aestivum]
Traes_1AL_990E4507E.1	Os02g0725100 [Oryza sativa Japonica Group]
Traes_1AL_AA8600338.2	RNA-binding Musashi-2-like protein [Aegilops tauschii]
Traes_1AL_D6A532C66.1	Argininosuccinate synthase, chloroplastic [Aegilops tauschii]
Traes_1AL_E0F69742D.2	Phospholipase D beta 1 [Aegilops tauschii]
Traes_1AS_C00702544.2	PREDICTED: probable tRNA N6-adenosine threonylcarbamoyltransferase [Zea mays]
Traes_1AS_E357227FD.2	RNA-binding protein 39 [Aegilops tauschii]
Traes_1BL_03A70CEEA.1	PREDICTED: carbon catabolite repressor protein 4 homolog 1-like [Brachypodium distachyon]
Traes_1BL_2245158B7.1	Pre-mRNA-processing factor 19-2-like protein [Aegilops tauschii]
Traes_1BL_22EDF8650.2	phosphoethanolamine methyltransferase [Triticum aestivum]
Traes_1BL_6401A85E7.1	Argininosuccinate synthase, chloroplastic [Aegilops tauschii]
Traes_1BL_78CEA8ED2.1	PREDICTED: probable NADH dehydrogenase [ubiquinone] 1 alpha subcomplex subunit 12 [Brachypodium distachyon]
Traes_1BL_8AC8D124C.2	PREDICTED: 50S ribosomal protein L1, chloroplastic [Brachypodium distachyon]
Traes_1BL_8E49613E0.1	RNA-binding protein 39 [Triticum urartu]
Traes_1BL_E37B4F145.1	Os05g0512500 [Oryza sativa Japonica Group]
Traes_1BL_EDDD35B93.1	PREDICTED: vacuolar protein sorting-associated protein 2 homolog 3 [Brachypodium distachyon]
Traes_1BL_FFD1C0701.1	PREDICTED: mitochondrial adenine nucleotide transporter ADNT1-like [Oryza brachyantha]
Traes_1BS_3C86AE038.1	Fatty acyl-CoA synthetase B [Aegilops tauschii]
Traes_1BS_EC79D866C.2	PREDICTED: probable tRNA N6-adenosine threonylcarbamoyltransferase [Brachypodium distachyon]
Traes_1DL_003A549A4.2	Chaperonin CPN60-2, mitochondrial [Aegilops tauschii]
Traes_1DL_470EB4D4C.3	PREDICTED: carbon catabolite repressor protein 4 homolog 1-like [Brachypodium distachyon]
Traes_1DL_4C479DE73.3	Phospholipase D beta 1 [Aegilops tauschii]
Traes_1DL_67E2C35F6.1	PREDICTED: 50S ribosomal protein L1, chloroplastic [Brachypodium distachyon]
Traes_1DL_6C93DDE7D.1	RNA-binding protein 39 [Aegilops tauschii]
Traes_1DL_74B79A19A.1	NADH-ubiquinone oxidoreductase 24 kDa subunit, mitochondrial [Triticum urartu]
Traes_1DL_A9FBE73D6.1	PREDICTED: vacuolar protein sorting-associated protein 2 homolog 3 [Brachypodium distachyon]
Traes_1DL_E24C4C2C7.1	Protease inhibitor/seed storage/LTP family protein, expressed [Oryza sativa Japonica Group]
Traes_1DL_F77022E34.2	Ca2+ binding protein cbp1 [Triticum aestivum]
Traes_1DS_F4D0820FC.1	PREDICTED: probable tRNA N6-adenosine threonylcarbamoyltransferase [Brachypodium distachyon]
Traes_2AL_08822A7AE.1	PREDICTED: ATP synthase subunit delta', mitochondrial [Brachypodium distachyon]
Traes_2AL_322164EB3.1	NAD(P)H-dependent 6'-deoxychalcone synthase [Aegilops tauschii]
Traes_2AL_43CCA70E9.1	4-coumarate--CoA ligase-like protein 9 [Aegilops tauschii]
Traes_2AL_800303D8D.1	Pathogenesis-related protein 1 [Aegilops tauschii]
Traes_2AL_A47310DDA.1	small GTP-binding protein [Triticum aestivum]
Traes_2AL_DD284DEA9.1	plasma membrane intrinsic protein [Triticum aestivum]
Traes_2AS_0F2464DE7.2	PREDICTED: probable nucleolar protein 5-2 [Brachypodium distachyon]
Traes_2AS_3B7BE6FDC.2	Transcription factor RF2b [Aegilops tauschii]
Traes_2AS_505E3A57C.1	PREDICTED: pentatricopeptide repeat-containing protein PNM1, mitochondrial [Brachypodium distachyon]
Traes_2AS_C8288745E.1	PREDICTED: mitochondrial import inner membrane translocase subunit TIM44-2-like [Brachypodium distachyon]
Traes_2AS_D940B19D1.1	PREDICTED: 60S ribosomal protein L38-like [Brachypodium distachyon]
Traes_2AS_F0D016BD0.1	PREDICTED: trafficking protein particle complex subunit 3 [Brachypodium distachyon]
Traes_2BL_1D11DA71A.1	Pathogenesis-related protein 1 [Aegilops tauschii]
Traes_2BL_2A98E7B29.1	small GTP-binding protein [Triticum aestivum]
Traes_2BL_423596D53.1	4-coumarate--CoA ligase-like protein 9 [Aegilops tauschii]
Traes_2BL_4EA417A3A.1	PREDICTED: prohibitin-3, mitochondrial-like [Brachypodium distachyon]
Traes_2BL_A06E8F248.2	OSJNBa0041A02.14 [Oryza sativa Japonica Group]
Traes_2BL_F12DFCD3F.1	Peroxidase 1 [Aegilops tauschii]
Traes_2BS_40E324D13.1	plasma membrane intrinsic protein [Hordeum vulgare]
Traes_2BS_486296DE7.1	Guanine nucleotide-binding protein-like 3-like protein [Triticum urartu]
Traes_2BS_59F7C51E9.1	PREDICTED: phosducin-like protein 3 [Brachypodium distachyon]
Traes_2BS_C791FB25A.1	GT75-3 [Triticum aestivum]
Traes_2DL_488816050.2	Adenosylhomocysteinase [Triticum urartu]
Traes_2DL_4E2493144.2	H0502B11.8 [Oryza sativa Indica Group]
Traes_2DL_5731F5444.1	PREDICTED: probable carboxylesterase 13 [Brachypodium distachyon]
Traes_2DL_8D76CE47D.1	ribosomal protein L14 (plastid) [Phalaris arundinacea]
Traes_2DL_D17DCB9CB.1	small GTP-binding protein [Triticum aestivum]
Traes_2DL_E1EB3D15A.1	Pathogenesis-related protein 1 [Aegilops tauschii]
Traes_2DL_E54E3DDB0.1	PREDICTED: exocyst complex component EXO84B-like [Brachypodium distachyon]
Traes_2DS_0BDFD6AEE.1	PREDICTED: trafficking protein particle complex subunit 3 [Brachypodium distachyon]
Traes_2DS_544CCBC35.1	GT75-3 [Triticum aestivum]
Traes_2DS_B81752301.2	PREDICTED: probable nucleolar protein 5-2 [Brachypodium distachyon]
Traes_2DS_EE17BA910.1	Guanine nucleotide-binding protein-like 3-like protein [Aegilops tauschii]
Traes_3AL_0ADBF00B9.1	PREDICTED: protein notum homolog [Brachypodium distachyon]
Traes_3AL_137E874E4.1	60S ribosomal protein L10a-1 [Triticum urartu]
Traes_3AL_358777803.1	ribosomal protein L14 (chloroplast) [Agrostis stolonifera]
Traes_3AL_5C68995FF.1	Beta-hexosaminidase subunit B2 [Triticum urartu]
Traes_3AL_681758236.2	Phosphoenolpyruvate carboxylase, housekeeping isozyme [Triticum urartu]
Traes_3AL_AB46AAE27.1	50S ribosomal protein L25 [Aegilops tauschii]
Traes_3AS_8E159608E.2	PREDICTED: protein FAM192A [Brachypodium distachyon]
Traes_3B_17FDD3A49.1	Os01g0757500 [Oryza sativa Japonica Group]
Traes_3DL_0BC441A27.1	Peroxiredoxin-2C [Aegilops tauschii]
Traes_3DL_61C091EA2.1	chorismate mutase 1 [Hordeum vulgare subsp. vulgare]
Traes_3DL_B169475E8.1	PREDICTED: protein notum homolog [Brachypodium distachyon]
Traes_3DL_CD7116A20.2	60S ribosomal protein L10a-1 [Triticum urartu]
Traes_3DL_E7983BF89.1	60S ribosomal protein L28-1 [Aegilops tauschii]
Traes_3DS_52B7ECC49.1	PREDICTED: protein FAM192A [Brachypodium distachyon]
Traes_4AL_7B8E7660A.2	Acyl-CoA-binding protein [Aegilops tauschii]
Traes_4AL_7EFEEF7C9.1	PREDICTED: 60S ribosomal protein L8 [Brachypodium distachyon]
Traes_4AL_98292C699.1	Os03g0403400 [Oryza sativa Japonica Group]
Traes_4AL_A118C6C84.2	Protein argonaute 1B [Aegilops tauschii]
Traes_4AL_A1480F9DF.1	WD repeat-containing protein 61 [Triticum urartu]
Traes_4AL_A4B5EACB1.1	Protein vip1 [Aegilops tauschii]
Traes_4AL_BD68A9279.2	PREDICTED: palladin-like [Brachypodium distachyon]
Traes_4AL_C425C68D7.1	PREDICTED: hemiasterlin resistant protein 1 [Pyrus x bretschneideri]
Traes_4AL_CE6489E9E.1	Os08g0204632 [Oryza sativa Japonica Group]
Traes_4AL_D9FFAAA1A.1	PREDICTED: peroxisomal membrane protein 11-5 [Brachypodium distachyon]
Traes_4AS_13C312D8E.1	PREDICTED: ribulose-phosphate 3-epimerase, chloroplastic [Brachypodium distachyon]
Traes_4AS_4B236E907.2	40S ribosomal protein S21 [Triticum urartu]
Traes_4AS_B5988C5A1.2	PREDICTED: nuclear pore complex protein Nup155 [Brachypodium distachyon]
Traes_4AS_CAC6C49E0.1	PREDICTED: ADP-ribosylation factor-like protein 8B-like [Oryza brachyantha]
Traes_4AS_E4D61C2E6.1	Cytochrome P450 704C1 [Aegilops tauschii]
Traes_4BL_3EFFEDE44.1	PREDICTED: probable NADH dehydrogenase [ubiquinone] 1 alpha subcomplex subunit 5, mitochondrial [Brachypodium distachyon]
Traes_4BL_7906F984D.2	PREDICTED: intron-binding protein aquarius isoform X1 [Brachypodium distachyon]
Traes_4BL_A25367D68.1	PREDICTED: ribulose-phosphate 3-epimerase, chloroplastic [Brachypodium distachyon]
Traes_4BL_CDA9EDDB1.1	Stem 28 kDa glycoprotein [Triticum urartu]
Traes_4BS_5222C50FC.2	Os03g0724500 [Oryza sativa Japonica Group]
Traes_4BS_5BB78FEB9.1	PREDICTED: hemiasterlin resistant protein 1 [Pyrus x bretschneideri]
Traes_4BS_7906F984D.2	PREDICTED: intron-binding protein aquarius isoform X1 [Brachypodium distachyon]
Traes_4BS_84D2165BB.1	WD repeat-containing protein 61 [Triticum urartu]
Traes_4BS_9A1950277.1	PREDICTED: palladin-like [Brachypodium distachyon]
Traes_4BS_9F3A928B7.1	low temperature-responsive RNA-binding protein [Triticum aestivum]
Traes_4BS_A570DA5F2.2	PREDICTED: 60S ribosomal protein L8 [Brachypodium distachyon]
Traes_4BS_E159CEEDF.1	PREDICTED: actin-1 [Brachypodium distachyon]
Traes_4BS_EC0B0446F.2	40S ribosomal protein S21 [Triticum urartu]
Traes_4DL_1BB54C850.1	PREDICTED: probable NADH dehydrogenase [ubiquinone] 1 alpha subcomplex subunit 5, mitochondrial [Brachypodium distachyon]
Traes_4DL_3B4E92F73.1	Stem 28 kDa glycoprotein [Triticum urartu]
Traes_4DL_4972F5748.1	PREDICTED: ADP-ribosylation factor-like protein 8B [Brachypodium distachyon]
Traes_4DL_4DB4326FB.1	Cysteinyl-tRNA synthetase [Aegilops tauschii]
Traes_4DL_982F37D22.1	PREDICTED: intron-binding protein aquarius isoform X3 [Brachypodium distachyon]
Traes_4DL_BBA5E7BFC.1	40S ribosomal protein S21 [Triticum urartu]
Traes_4DL_D46C3E9EC.1	PREDICTED: ribulose-phosphate 3-epimerase, chloroplastic [Brachypodium distachyon]
Traes_4DS_07D34BEFE.1	PREDICTED: hemiasterlin resistant protein 1 [Pyrus x bretschneideri]
Traes_4DS_818BD92BC.1	Os03g0724500 [Oryza sativa Japonica Group]
Traes_4DS_D1C345CDE.1	PREDICTED: palladin-like [Brachypodium distachyon]
Traes_4DS_F0C4FFBA9.2	PREDICTED: 60S ribosomal protein L8 [Brachypodium distachyon]
Traes_4DS_F6E96CBC6.1	WD repeat-containing protein 61 [Triticum urartu]
Traes_5AL_7086034CB.1	PREDICTED: probable flavin-containing monooxygenase 1 [Brachypodium distachyon]
Traes_5AL_C51215890.1	Transmembrane 9 superfamily member 4 [Aegilops tauschii]
Traes_5AS_7136914F8.2	ATP synthase subunit epsilon, mitochondrial [Triticum urartu]
Traes_5AS_7832B3FA1.1	pyridoxal kinase [Triticum aestivum]
Traes_5BL_10CC8CC2F.1	PREDICTED: caffeoylshikimate esterase-like [Brachypodium distachyon]
Traes_5BL_2136D403E.2	beta-D-glucan exohydrolase isoenzyme ExoI [Hordeum vulgare subsp. vulgare]
Traes_5BL_4801ACF03.3	fasciclin-like protein FLA3 [Triticum aestivum]
Traes_5BL_4DE91A2BF.1	PREDICTED: palladin-like [Brachypodium distachyon]
Traes_5BL_57DE4F6E6.1	PREDICTED: uridine kinase-like protein 1, chloroplastic [Brachypodium distachyon]
Traes_5BL_5F465091F.1	Alpha-galactosidase [Triticum urartu]
Traes_5BL_62D9B877B.1	Aldehyde dehydrogenase family 7 member A1 [Aegilops tauschii]
Traes_5BL_7873A9BC0.2	Os03g0807700 [Oryza sativa Japonica Group]
Traes_5BL_8747D4E40.2	Bifunctional protein FolD [Triticum urartu]
Traes_5BL_87B2B02B0.1	Ps16 protein [Triticum aestivum]
Traes_5BL_8875EC73C.1	PREDICTED: protein transport protein Sec61 subunit alpha-like [Brachypodium distachyon]
Traes_5BL_A2B3C697A.1	Beta-glucosidase 31 [Triticum urartu]
Traes_5BL_CDD4F0256.1	Os09g0375400 [Oryza sativa Japonica Group]
Traes_5BL_D7E5E49A4.1	PREDICTED: probable flavin-containing monooxygenase 1 [Brachypodium distachyon]
Traes_5BL_D8D745F37.1	HSP70, partial [Triticum aestivum]
Traes_5BL_DB4FAD693.1	IAA-amino acid hydrolase ILR1-like protein 4 [Aegilops tauschii]
Traes_5BL_DCBA0D416.1	Calreticulin [Aegilops tauschii]
Traes_5BL_E3ED26EAF1.2	PREDICTED: thaumatin-like protein 1b [Setaria italica]
Traes_5BS_19E54A2E0.1	Methyl-CpG-binding domain-containing protein 11 [Triticum urartu]
Traes_5BS_3AD3F0CAE.2	pyridoxal kinase [Triticum aestivum]
Traes_5BS_6AFE1F4C9.2	Protein DA1-related 1 [Triticum urartu]
Traes_5BS_A651F57B9.1	PREDICTED: 60S ribosomal protein L8 [Brachypodium distachyon]
Traes_5DL_1CE73253F.2	IAA-amino acid hydrolase ILR1-like protein 4 [Aegilops tauschii]
Traes_5DL_1E264D6B4.1	PREDICTED: probable flavin-containing monooxygenase 1 [Brachypodium distachyon]
Traes_5DL_478B2784A.1	PREDICTED: uridine kinase-like protein 1, chloroplastic [Brachypodium distachyon]
Traes_5DL_579206660.1	Transmembrane 9 superfamily member 4 [Aegilops tauschii]
Traes_5DL_6546498F0.1	PREDICTED: caffeoylshikimate esterase-like [Brachypodium distachyon]
Traes_5DL_7D83C2AB2.1	Calreticulin [Aegilops tauschii]
Traes_5DL_A2A5A19B4.1	Aldehyde dehydrogenase family 7 member A1 [Aegilops tauschii]
Traes_5DL_D3AA8B440.1	Enoyl-[acyl-carrier-protein] reductase [NADH], chloroplastic [Aegilops tauschii]
Traes_5DL_E8C2FC9D3.1	Protein transport protein Sec61 subunit alpha [Triticum urartu]
Traes_5DS_1343D5F09.2	PREDICTED: 60S ribosomal protein L8 [Brachypodium distachyon]
Traes_5DS_DBCD62DF1.1	Phosphoribosylformylglycinamidine cyclo-ligase, chloroplastic/mitochondrial [Aegilops tauschii]
Traes_5DS_EA0298870.1	Pyruvate dehydrogenase E1 component subunit beta [Triticum urartu]
Traes_6AL_913A14974.2	PREDICTED: serine/arginine-rich splicing factor RSZ23-like isoform X1 [Brachypodium distachyon]
Traes_6AL_C11B22ED8.1	allene oxide cyclase [Triticum aestivum]
Traes_6AL_C345CE2BE.1	Os02g0773300 [Oryza sativa Japonica Group]
Traes_6AL_E3872D907.1	Thioredoxin reductase 2 [Aegilops tauschii]
Traes_6AL_FC4231BAF.1	Transmembrane 9 superfamily member 4 [Triticum urartu]
Traes_6AS_D6B667559.1	PREDICTED: AP-4 complex subunit sigma [Brachypodium distachyon]
Traes_6BL_0043F2EE5.1	Serine/arginine-rich splicing factor 7 [Triticum urartu]
Traes_6BL_E1FB99DBD.2	Transmembrane 9 superfamily member 4 [Aegilops tauschii]
Traes_6BS_B1952FFF1.1	PREDICTED: AP-4 complex subunit sigma [Brachypodium distachyon]
Traes_6DL_12B2487BC.2	PREDICTED: chaperone protein ClpC1, chloroplastic [Brachypodium distachyon]
Traes_6DL_55B96A9DC.2	PREDICTED: omega-6 fatty acid desaturase, endoplasmic reticulum isozyme 2 [Brachypodium distachyon]
Traes_6DL_6DC301F80.2	Serine/arginine-rich splicing factor 7 [Triticum urartu]
Traes_6DL_7960654CF.2	3-ketoacyl-CoA thiolase-like protein [Triticum aestivum]
Traes_6DL_83D7601DD.1	b-keto acyl reductase [Hordeum vulgare subsp. vulgare]
Traes_6DL_C1DF9A66C.1	Transmembrane 9 superfamily member 4 [Aegilops tauschii]
Traes_6DL_EAE6E3AC1.1	PREDICTED: probable 1-aminocyclopropane-1-carboxylate deaminase-like [Oryza brachyantha]
Traes_6DL_EAE6E3AC11.1	PREDICTED: probable 1-aminocyclopropane-1-carboxylate deaminase-like [Oryza brachyantha]
Traes_6DL_EAE6E3AC12.1	PREDICTED: probable 1-aminocyclopropane-1-carboxylate deaminase-like [Oryza brachyantha]
Traes_6DS_7FDD8343D.1	PREDICTED: AP-4 complex subunit sigma [Brachypodium distachyon]
Traes_7AL_1BC53C605.1	PREDICTED: probable inositol oxygenase [Brachypodium distachyon]
Traes_7AL_41550A4C2.4	PREDICTED: major pollen allergen Ole e 10-like isoform X1 [Brachypodium distachyon]
Traes_7AL_44086C56B.2	Riboflavin biosynthesis protein ribBA, chloroplastic [Triticum urartu]
Traes_7AL_4A905BF2A.1	Os07g0645800 [Oryza sativa Japonica Group]
Traes_7AL_6156A2EB6.1	U-box domain-containing protein 15 [Triticum urartu]
Traes_7AS_324B88EA8.2	31 kDa ribonucleoprotein, chloroplastic [Triticum urartu]
Traes_7AS_56569A5AC.2	Protein argonaute 1B [Aegilops tauschii]
Traes_7AS_779E8A5D2.1	Protein vip1 [Aegilops tauschii]
Traes_7AS_77B04DA10.1	Os06g0163200, partial [Oryza sativa Japonica Group]
Traes_7AS_8E6B88A80.1	Pathogenesis-related protein 1 [Triticum urartu]
Traes_7AS_D51B7852F.1	PREDICTED: peroxisomal membrane protein 11-5 [Brachypodium distachyon]
Traes_7BL_008C00447.2	Riboflavin biosynthesis protein ribBA, chloroplastic [Aegilops tauschii]
Traes_7BL_0F1408688.1	40S ribosomal protein S24-2 [Aegilops tauschii]
Traes_7BL_8F79D7481.1	U-box domain-containing protein 15 [Aegilops tauschii]
Traes_7BL_F33641D86.1	Os06g0700500 [Oryza sativa Japonica Group]
Traes_7BL_FA4DBF37A.1	Vacuolar protein sorting-associated 32-1-like protein [Aegilops tauschii]
Traes_7BS_84BC76271.3	31 kDa ribonucleoprotein, chloroplastic [Triticum urartu]
Traes_7BS_A0B8020BA.1	Os06g0163200, partial [Oryza sativa Japonica Group]
Traes_7BS_A2B219440.1	Pathogenesis-related protein 1 [Aegilops tauschii]
Traes_7BS_DFBCA4DDF.2	PREDICTED: pyruvate dehydrogenase E1 component subunit beta-1, mitochondrial isoform X1 [Brachypodium distachyon]
Traes_7DL_0D6B73511.1	Os06g0700500 [Oryza sativa Japonica Group]
Traes_7DL_25F652EA6.1	Vacuolar protein sorting-associated 32-1-like protein [Aegilops tauschii]
Traes_7DL_3F49AF0E1.1	Riboflavin biosynthesis protein ribBA, chloroplastic [Aegilops tauschii]
Traes_7DL_552C7437F.1	U-box domain-containing protein 15 [Aegilops tauschii]
Traes_7DL_742035D51.1	PREDICTED: NADH dehydrogenase [ubiquinone] iron-sulfur protein 6, mitochondrial [Brachypodium distachyon]
Traes_7DL_91E866850.1	succinate dehydrogenase [Triticum aestivum]
Traes_7DL_99BD3E65A.2	40S ribosomal protein S24-2 [Aegilops tauschii]
Traes_7DL_A95F658D8.2	ABC transporter C family member 8 [Aegilops tauschii]
Traes_7DL_DDE778AFF.1	PREDICTED: major pollen allergen Ole e 10-like isoform X2 [Brachypodium distachyon]
Traes_7DS_0141922EC.2	31 kDa ribonucleoprotein, chloroplastic [Triticum urartu]
Traes_7DS_2B112FA9C.2	Uridylate kinase [Aegilops tauschii]
Traes_7DS_95BE8EB5B.1	Pyrophosphate--fructose 6-phosphate 1-phosphotransferase subunit alpha [Aegilops tauschii]
Traes_7DS_B89DCC51A.1	granule-bound starch synthase I, partial [Triticum aestivum]
Traes_7DS_CFC7B03D6.2	PREDICTED: pyruvate dehydrogenase E1 component subunit beta-1, mitochondrial isoform X2 [Brachypodium distachyon]
Traes_7DS_DA11E7020.1	PREDICTED: peroxisomal membrane protein 11-5 [Brachypodium distachyon]
Traes_7DS_E424099181.2	plastocyanin precursor [Hordeum vulgare]
Traes_7DS_F5343C374.1	Os06g0163200, partial [Oryza sativa Japonica Group]
Traes_6AL_BD395873C.2	PREDICTED: NADH dehydrogenase [ubiquinone] 1 alpha subcomplex subunit 9, mitochondrial [Brachypodium distachyon]
Traes_6BL_308212099.1	NADH dehydrogenase [ubiquinone] 1 alpha subcomplex subunit 9, mitochondrial [Triticum urartu]
Traes_7BL_92A41601C.1	PREDICTED: KH domain-containing protein At4g18375-like [Oryza brachyantha]
Traes_7DL_F50060F73.1	PREDICTED: GDSL esterase/lipase At4g28780-like [Brachypodium distachyon]
Traes_4DL_C0308A8AD.1	peptidyl-prolyl isomerase [Emiliania huxleyi CCMP1516]
Traes_5DL_F5063699D.2	Os09g0503100 [Oryza sativa Japonica Group]
Traes_4DL_423BF133C.2	PREDICTED: proteasome subunit alpha type-5 [Brachypodium distachyon]
Traes_7AL_AD817EBE6.1	NADH ubiquinone oxidoreductase B22-like subunit [Zea mays]
Traes_7BL_7CA58C381.1	NADH ubiquinone oxidoreductase B22-like subunit [Zea mays]
Traes_7DL_AD1E0DEAC.1	NADH ubiquinone oxidoreductase B22-like subunit [Zea mays]
TRAES3BF053100230CFD_t1	fasciclin-like protein FLA30 [Triticum aestivum]
Traes_4BL_47A020E26.1	Protein IN2-1 [Triticum urartu]
TRAES3BF002700080CFD_t1	Os01g0763300 [Oryza sativa Japonica Group]
TRAES3BF176600010CFD_t1	csAtPR5 [Triticum aestivum]
Traes_3DS_D1E0EF163.1	csAtPR5 [Triticum aestivum]
Traes_7AS_6E3A5291C.3	PREDICTED: WD repeat-containing protein DWA2-like [Brachypodium distachyon]
Traes_7BS_DD063CAE7.2	PREDICTED: WD repeat-containing protein DWA2-like [Brachypodium distachyon]
Traes_7AL_A297B7AA6.1	PREDICTED: factor of DNA methylation 1-like [Brachypodium distachyon]
Traes_7BL_D275C7D3E.2	PREDICTED: factor of DNA methylation 1-like [Brachypodium distachyon]
Traes_7DL_39720E4C1.2	PREDICTED: factor of DNA methylation 1-like [Brachypodium distachyon]
Traes_2BL_177617920.1	H0117D06-OSIGBa0088B06.7 [Oryza sativa Indica Group]
Traes_4AS_07B3AC505.1	PREDICTED: ABC transporter F family member 1-like [Brachypodium distachyon]
Traes_4BS_B386725C0.2	ABC transporter F family member 1 [Aegilops tauschii]
Traes_4DS_BE0C2FDDF.1	PREDICTED: ABC transporter F family member 1-like [Brachypodium distachyon]
TRAES3BF050800080CFD_t1	Os02g0188600 [Oryza sativa Japonica Group]
Traes_7AS_B86416274.1	PREDICTED: perakine reductase-like [Brachypodium distachyon]
Traes_7BS_620C9EB66.1	PREDICTED: perakine reductase-like [Brachypodium distachyon]
Traes_7DS_86E0BBC6D.1	PREDICTED: perakine reductase-like [Brachypodium distachyon]
Traes_7DL_ADFCB28B3.1	Glyceraldehyde-3-phosphate dehydrogenase, cytosolic [Aegilops tauschii]
Traes_2AS_A93AB0BA6.1	Brefeldin A-inhibited guanine nucleotide-exchange protein 2 [Triticum urartu]
Traes_1BL_AA77D6F83.1	PREDICTED: NADH dehydrogenase [ubiquinone] iron-sulfur protein 7, mitochondrial-like [Brachypodium distachyon]
Traes_6DS_E0A326AEE.2	PREDICTED: ADP-ribosylation factor GTPase-activating protein AGD12-like isoform X1 [Brachypodium distachyon]
Traes_1AS_6E5DECDA1.1	Os05g0153300 [Oryza sativa Japonica Group]
Traes_1DS_812AFD33F.1	Os05g0153300 [Oryza sativa Japonica Group]
Traes_4AS_41FB87D39.1	allene oxide synthase, partial [Triticum aestivum]
Traes_1BL_EBAF41F1E.1	HSP70 [Triticum aestivum]
Traes_1AL_512775DAB.1	Os10g0572900, partial [Oryza sativa Japonica Group]
Traes_1DL_CA92B3FAD.1	Os10g0572900, partial [Oryza sativa Japonica Group]
Traes_2AL_438E6DBB8.1	PREDICTED: AT-hook motif nuclear-localized protein 10-like [Setaria italica]
Traes_2BL_2BD947321.1	AT-hook protein 1 [Zea mays]
Traes_2DL_899CF26AD.1	AT-hook protein 1 [Zea mays]
Traes_5BL_9868BB79F.1	beta-galactosidase precursor [Triticum monococcum]
Traes_2BL_A402261EC1.1	PREDICTED: probable prefoldin subunit 2 [Zea mays]
Traes_1BS_0EEDCDBE1.1	PREDICTED: pollen-specific leucine-rich repeat extensin-like protein 3 [Setaria italica]
Traes_1BS_F7B1A6268.1	cyclophilin-like protein [Triticum aestivum]
EPlTAET00000010041	-
TRAES3BF007300150CFD_t1	photosystem II protein V [Oryza sativa Japonica Group]
Traes_1AL_08A2F5FA4.1	photosystem II protein V [Oryza sativa Japonica Group]
Traes_1AL_655726D7B.1	photosystem II protein V [Oryza sativa Japonica Group]
Traes_1AS_5320E59A6.1	photosystem II protein V [Oryza sativa Japonica Group]
Traes_1BL_5320E59A6.1	photosystem II protein V [Oryza sativa Japonica Group]
Traes_1BS_5320E59A6.1	photosystem II protein V [Oryza sativa Japonica Group]
Traes_1DL_E50A6EE94.1	cytochrome b-559 alpha subunit, partial (chloroplast) [Stemona tuberosa]
Traes_1DS_5320E59A6.1	photosystem II protein V [Oryza sativa Japonica Group]
Traes_2AL_5320E59A6.1	photosystem II protein V [Oryza sativa Japonica Group]
Traes_2BL_5320E59A6.1	photosystem II protein V [Oryza sativa Japonica Group]
Traes_2BS_5320E59A6.1	photosystem II protein V [Oryza sativa Japonica Group]
Traes_2DL_092D759DB.1	cytochrome b559 alpha chain (chloroplast) [Oryza sativa Indica Group]
Traes_2DL_0D2359A4B.1	photosystem II protein V (chloroplast) [Triticum aestivum]
Traes_2DS_5320E59A6.1	photosystem II protein V [Oryza sativa Japonica Group]
Traes_3AL_5320E59A6.1	photosystem II protein V [Oryza sativa Japonica Group]
Traes_3AS_5320E59A6.1	photosystem II protein V [Oryza sativa Japonica Group]
Traes_3B_5320E59A6.1	photosystem II protein V [Oryza sativa Japonica Group]
Traes_3B_5320E59A62.1	photosystem II protein V [Oryza sativa Japonica Group]
Traes_3B_5320E59A63.1	photosystem II protein V [Oryza sativa Japonica Group]
Traes_3DL_5320E59A6.1	photosystem II protein V [Oryza sativa Japonica Group]
Traes_3DS_698693E7B.1	photosystem II protein V [Oryza sativa Japonica Group]
Traes_4AL_5320E59A6.1	photosystem II protein V [Oryza sativa Japonica Group]
Traes_4AL_5320E59A61.1	photosystem II protein V [Oryza sativa Japonica Group]
Traes_4AL_5320E59A62.1	photosystem II protein V [Oryza sativa Japonica Group]
Traes_4AS_5320E59A6.1	photosystem II protein V [Oryza sativa Japonica Group]
Traes_4BL_5320E59A6.1	photosystem II protein V [Oryza sativa Japonica Group]
Traes_4BS_5320E59A6.1	photosystem II protein V [Oryza sativa Japonica Group]
Traes_4DL_5320E59A6.1	photosystem II protein V [Oryza sativa Japonica Group]
Traes_4DS_5320E59A6.1	photosystem II protein V [Oryza sativa Japonica Group]
Traes_5AL_5320E59A6.1	photosystem II protein V [Oryza sativa Japonica Group]
Traes_5AS_5320E59A6.1	photosystem II protein V [Oryza sativa Japonica Group]
Traes_5BL_5320E59A6.1	photosystem II protein V [Oryza sativa Japonica Group]
Traes_5BS_5320E59A6.1	photosystem II protein V [Oryza sativa Japonica Group]
Traes_5BS_5320E59A61.1	photosystem II protein V [Oryza sativa Japonica Group]
Traes_5DL_B888E7A8A.1	photosystem II protein V (chloroplast) [Cryptochloa strictiflora]
Traes_5DS_CBE009155.1	photosystem II protein V [Oryza sativa Japonica Group]
Traes_6AL_5320E59A6.1	photosystem II protein V [Oryza sativa Japonica Group]
Traes_6AS_5320E59A6.1	photosystem II protein V [Oryza sativa Japonica Group]
Traes_6BL_5320E59A6.1	photosystem II protein V [Oryza sativa Japonica Group]
Traes_6BS_5320E59A6.1	photosystem II protein V [Oryza sativa Japonica Group]
Traes_6DS_5320E59A6.1	photosystem II protein V [Oryza sativa Japonica Group]
Traes_7AL_5320E59A6.1	photosystem II protein V [Oryza sativa Japonica Group]
Traes_7AS_5320E59A6.1	photosystem II protein V [Oryza sativa Japonica Group]
Traes_7BL_5320E59A6.1	photosystem II protein V [Oryza sativa Japonica Group]
Traes_7BS_5320E59A6.1	photosystem II protein V [Oryza sativa Japonica Group]
Traes_7DL_5320E59A6.1	photosystem II protein V [Oryza sativa Japonica Group]
Traes_7DL_5320E59A61.1	photosystem II protein V [Oryza sativa Japonica Group]
Traes_7DS_7E9BF82C6.1	Myosin-J heavy chain [Aegilops tauschii]
Traes_4DS_D66BDD184.1	PREDICTED: transmembrane and coiled-coil domain-containing protein 1-like [Brachypodium distachyon]
Traes_6AL_5C48AC7D7.1	PREDICTED: protein FAR1-RELATED SEQUENCE 5-like isoform X2 [Brachypodium distachyon]
Traes_6DL_ED5844DD2.1	PREDICTED: protein FAR1-RELATED SEQUENCE 5-like isoform X1 [Brachypodium distachyon]
Traes_5BL_E1A888BDA.3	PREDICTED: serine carboxypeptidase-like 18 [Brachypodium distachyon]
Traes_4AS_F08302684.1	PREDICTED: probable NADH dehydrogenase [ubiquinone] 1 alpha subcomplex subunit 5, mitochondrial [Brachypodium distachyon]
Traes_5BL_C0367D3F5.1	PREDICTED: crocetin glucosyltransferase 2-like [Brachypodium distachyon]
Traes_5DL_A4A06524C.1	PREDICTED: crocetin glucosyltransferase 2-like [Brachypodium distachyon]
Traes_7DL_ED37E0C99.1	nad9 (mitochondrion) [Triticum aestivum]
Traes_5DL_546404AFD.1	protein disulfide isomerase family protein 5-1 [Triticum aestivum]
Traes_5BL_9C24BFD66.1	PREDICTED: cytochrome c oxidase subunit 6a, mitochondrial [Brachypodium distachyon]
Traes_5DL_19F848FB2.1	PREDICTED: cytochrome c oxidase subunit 6a, mitochondrial [Brachypodium distachyon]
Traes_7DS_5BC7069B8.2	Monodehydroascorbate reductase [Aegilops tauschii]
Traes_5AL_7158765BC.1	PREDICTED: NADH-ubiquinone oxidoreductase subunit 8-like [Brachypodium distachyon]
Traes_5BL_3751B3EED.1	PREDICTED: NADH-ubiquinone oxidoreductase subunit 8-like [Brachypodium distachyon]
Traes_5DL_F5D7767BB.1	PREDICTED: NADH-ubiquinone oxidoreductase subunit 8-like [Brachypodium distachyon]
Traes_4BL_FE7B24AD71.4	Tetratricopeptide repeat 27-like protein [Aegilops tauschii]
Traes_4DL_0908335AA.1	Tetratricopeptide repeat 27-like protein [Aegilops tauschii]
Traes_3AL_604DF865E.2	Villin-4 [Aegilops tauschii]
Traes_3DL_AD4084371.2	Villin-4 [Aegilops tauschii]
Traes_4AS_F3347C96F.5	6PF-2-K/Fru-2,6-P2ASE liver isozyme [Aegilops tauschii]
Traes_6AS_F8DD3F06A.2	PREDICTED: LOW QUALITY PROTEIN: glucuronokinase 1-like [Brachypodium distachyon]
Traes_7BS_5FE261AAA.1	benzoxazinone:UDP-Glc glucosyltransferase [Triticum aestivum]
Traes_1AL_9D6B86169.1	Nicotianamine aminotransferase A [Triticum urartu]
TRAES3BF003500060CFD_t1	Protein transport protein SEC23-1 [Triticum urartu]
Traes_3AS_B8C2ADD74.1	Protein transport protein SEC23-1 [Triticum urartu]
Traes_3DS_63B07D33F.1	Protein transport protein SEC23-1 [Aegilops tauschii]
Traes_2AS_915BF7045.2	Glycine-rich RNA-binding protein 2 [Triticum urartu]
Traes_2BS_FCA111C09.1	Glycine-rich RNA-binding protein 2 [Triticum urartu]
Traes_2BS_FCA111C091.1	Glycine-rich RNA-binding protein 2 [Triticum urartu]
Traes_6AL_0E7FCC158.1	Omega-6 fatty acid desaturase, endoplasmic reticulum [Triticum urartu]
Traes_5AL_75A3C15D7.1	ES43 [Hordeum vulgare]
Traes_5BL_D5F4C9608.2	ES43 [Hordeum vulgare]
Traes_5DL_8CA06EA9A.1	ES43 [Hordeum vulgare]
Traes_2AS_B5CB0D677.1	Vacuolar-sorting receptor 1 [Triticum urartu]
Traes_2BS_9C5E6C127.1	Vacuolar-sorting receptor 1 [Triticum urartu]
Traes_2DS_B9598F544.1	Vacuolar-sorting receptor 1 [Triticum urartu]
TRAES3BF072000010CFD_t1	Zinc finger CCCH domain-containing protein 6 [Aegilops tauschii]
TRAES3BF072100010CFD_t1	Zinc finger CCCH domain-containing protein 6 [Aegilops tauschii]
Traes_3B_2B7B665A9.1	Zinc finger CCCH domain-containing protein 6 [Aegilops tauschii]
Traes_6AL_02AE44445.1	allene oxide cyclase 4 [Oryza sativa Indica Group]
Traes_6DL_E9349363A.1	Ubiquitin carboxyl-terminal hydrolase isozyme L5 [Aegilops tauschii]
Traes_2AS_1D11E82B5.2	Thylakoid lumenal 15.0 kDa protein 2, chloroplastic [Aegilops tauschii]
Traes_2BS_552BFF677.1	Thylakoid lumenal 15.0 kDa protein 2, chloroplastic [Aegilops tauschii]
Traes_2AS_C69231934.2	40S ribosomal protein S9-2 [Triticum urartu]
Traes_2BS_A3C5F6B38.2	40S ribosomal protein S9-2 [Triticum urartu]
Traes_2DS_6E564A7CF.1	40S ribosomal protein S9-2 [Triticum urartu]
Traes_4BL_D269FED91.2	PREDICTED: beta-galactosidase 6 [Brachypodium distachyon]
Traes_5DS_3E7B0E92F1.1	PREDICTED: cytochrome c oxidase subunit 5C [Zea mays]
Traes_6DL_29D1C52F2.1	Os02g0820400 [Oryza sativa Japonica Group]
Traes_1AS_6DBF64866.1	Tryptophan aminotransferase 1 [Triticum urartu]
TRAES3BF091600250CFD_t1	Sucrose-phosphate synthase [Aegilops tauschii]
Traes_4AS_D4EDEAF05.2	Calcium-transporting ATPase 1, plasma membrane-type [Triticum urartu]
Traes_4DL_CA9D24688.1	Calcium-transporting ATPase 1, plasma membrane-type [Aegilops tauschii]
Traes_1AL_43F02DB49.1	Dolichyl-diphosphooligosaccharide--protein glycosyltransferase subunit STT3 [Aegilops tauschii]
Traes_1BL_4D98420E8.1	Dolichyl-diphosphooligosaccharide--protein glycosyltransferase subunit STT3 [Aegilops tauschii]
Traes_1DL_9CD04C6E5.1	Dolichyl-diphosphooligosaccharide--protein glycosyltransferase subunit STT3 [Aegilops tauschii]
Traes_7AL_DE759149B.1	PREDICTED: zinc finger CCCH domain-containing protein 44-like isoform X1 [Brachypodium distachyon]
Traes_7BL_342CAC6CE.1	PREDICTED: zinc finger CCCH domain-containing protein 44-like isoform X1 [Brachypodium distachyon]
Traes_7DL_BC8BA3B78.1	PREDICTED: zinc finger CCCH domain-containing protein 44-like isoform X1 [Brachypodium distachyon]
TRAES3BF064900050CFD_t1	PREDICTED: calcium-transporting ATPase 3, plasma membrane-type [Brachypodium distachyon]
Traes_2AS_7A4976FA9.1	PREDICTED: inosine-5'-monophosphate dehydrogenase 2-like [Brachypodium distachyon]
Traes_1AL_0880C8B30.1	Arginyl-tRNA--protein transferase 1 [Triticum urartu]
Traes_5AL_4ACF1AEBB.4	Acyl-[acyl-carrier-protein] desaturase 5, chloroplastic [Triticum urartu]
EPlTAET00000010064	ATP synthase CF1 epsilon subunit (chloroplast) [Triticum aestivum]
TRAES3BF007300080CFD_t1	ATP synthase CF1 epsilon subunit (chloroplast) [Triticum aestivum]
Traes_1DS_EA755AC67.2	ATP synthase CF1 epsilon subunit (chloroplast) [Triticum aestivum]
Traes_5DS_978062D3E.1	ATP synthase CF1 epsilon subunit (chloroplast) [Triticum aestivum]
Traes_6BL_978062D3E.1	ATP synthase CF1 epsilon subunit (chloroplast) [Triticum aestivum]
Traes_6DS_27D11E4B8.2	ATP synthase CF1 epsilon subunit (chloroplast) [Triticum aestivum]
EPlTAET00000010044	photosystem II protein D1 (chloroplast) [Triticum aestivum]
Traes_1DL_A1E16EA09.1	Coatomer subunit delta-1 [Aegilops tauschii]
Traes_4BL_B15355188.1	Peroxidase 44 [Aegilops tauschii]
Traes_5AL_F2EE841DC.1	E3 ubiquitin-protein ligase UBR4 [Triticum urartu]
Traes_5DL_159ADBB49.2	E3 ubiquitin-protein ligase UBR4 [Aegilops tauschii]
Traes_7AS_C719B1331.2	PREDICTED: GDSL esterase/lipase At5g45910-like [Brachypodium distachyon]
Traes_7BS_199D586AF.2	PREDICTED: GDSL esterase/lipase At5g45910-like [Brachypodium distachyon]
Traes_4AS_5B20D8401.1	PREDICTED: NADH dehydrogenase [ubiquinone] 1 alpha subcomplex subunit 13-B [Brachypodium distachyon]
Traes_4BL_7B6A54402.1	PREDICTED: NADH dehydrogenase [ubiquinone] 1 alpha subcomplex subunit 13-B [Brachypodium distachyon]
Traes_4DL_04A3F1DAF.1	PREDICTED: NADH dehydrogenase [ubiquinone] 1 alpha subcomplex subunit 13-B [Brachypodium distachyon]
Traes_7AS_A820BBAAA.1	granule-bound starch synthase I, partial [Elymus himalayanus]
Traes_5DL_9D4164773.2	60S ribosomal protein L7-2 [Triticum urartu]
Traes_1DL_7BFA60046.2	PREDICTED: glycerophosphodiester phosphodiesterase GDPDL7-like isoform X2 [Brachypodium distachyon]
Traes_7AL_EF67B4735.1	Os08g0565800 [Oryza sativa Japonica Group]
Traes_7DS_5A0EA811A.1	Os08g0565800 [Oryza sativa Japonica Group]
TRAES3BF028200050CFD_t1	PREDICTED: tuliposide A-converting enzyme 2, chloroplastic-like [Brachypodium distachyon]
Traes_2AL_FE7DBC113.1	nad7 (mitochondrion) [Triticum aestivum]
Traes_1DL_C7C2228B7.2	Pollen allergen Phl p 11 [Aegilops tauschii]
Traes_5BL_DBC5D12AB.1	Chlorophyll a-b binding protein 1B-20, chloroplastic [Triticum urartu]
Traes_5DL_C51E9ECBB.1	Chlorophyll a-b binding protein 1B-20, chloroplastic [Triticum urartu]
Traes_2AL_C463CE949.1	L-allo-threonine aldolase [Triticum urartu]
Traes_6BS_9F156F52A.1	mitochondrial ATP synthase precursor [Triticum aestivum]
Traes_1DL_9CEFCCA7A.1	PREDICTED: soluble inorganic pyrophosphatase-like [Brachypodium distachyon]
Traes_1BL_7C037D478.2	argonaute 4, partial [Triticum aestivum]
Traes_1DL_64B330BBB.2	argonaute 4, partial [Triticum aestivum]
Traes_5AL_2ADCEC70E.1	PREDICTED: Golgi SNAP receptor complex member 1-1 [Brachypodium distachyon]
Traes_5BL_7162BB735.1	PREDICTED: Golgi SNAP receptor complex member 1-1 [Brachypodium distachyon]
Traes_5DL_03348A240.1	PREDICTED: Golgi SNAP receptor complex member 1-1 [Brachypodium distachyon]
TRAES3BF082500090CFD_t1	Os01g0704000 [Oryza sativa Japonica Group]
Traes_3AL_7FE1083A4.1	Os01g0894300 [Oryza sativa Japonica Group]
TRAES3BF021900080CFD_t1	Outer plastidial membrane protein porin [Triticum urartu]
Traes_2BL_68B0A4F72.2	Os04g0641200 [Oryza sativa Japonica Group]
TRAES3BF078000050CFD_t1	PREDICTED: RAN GTPase-activating protein 2-like [Brachypodium distachyon]
Traes_3AL_9A3B8E4D9.1	Alpha-glucan phosphorylase, H isozyme [Triticum urartu]
Traes_7DL_69B489A07.13	early salt stress and cold acclimation-induced protein 2-1 [Thinopyrum elongatum]
Traes_1AS_1A8023A17.1	Aspartic proteinase [Triticum urartu]
Traes_2AL_2F9F6DB1A.2	ABC transporter C family member 9 [Aegilops tauschii]
Traes_2DL_E79ECCBC9.1	ABC transporter C family member 9 [Aegilops tauschii]
Traes_4AS_B97A404E2.2	Histone H2A [Aegilops tauschii]
Traes_4BL_96E367077.2	Histone H2A [Aegilops tauschii]
Traes_4DL_507A8E1EF.2	Histone H2A [Aegilops tauschii]
Traes_5AS_99548C5A4.1	PREDICTED: probable alpha,alpha-trehalose-phosphate synthase [UDP-forming] 7 [Brachypodium distachyon]
Traes_5DL_96AF744D7.1	PREDICTED: probable alpha,alpha-trehalose-phosphate synthase [UDP-forming] 7 [Brachypodium distachyon]
TRAES3BF044200210CFD_t1	PREDICTED: photosystem II 22 kDa protein, chloroplastic [Brachypodium distachyon]
Traes_4AS_9ECDC8629.1	Phosphoserine aminotransferase, chloroplastic [Aegilops tauschii]
Traes_2BL_430F2A5B0.1	PREDICTED: lysosomal beta glucosidase-like [Brachypodium distachyon]
TRAES3BF024300150CFD_t1	PREDICTED: dynamin-related protein 3B-like [Brachypodium distachyon]
Traes_7BL_CE7BEC05F.1	pollen allergen Tri a 4, partial [Triticum aestivum]
Traes_1BL_84977D514.1	Os10g0517500 [Oryza sativa Japonica Group]
Traes_4AL_A7DEE5A47.2	PREDICTED: ER membrane protein complex subunit 10 [Brachypodium distachyon]
Traes_4BS_7F4A03E80.1	PREDICTED: ER membrane protein complex subunit 10 [Brachypodium distachyon]
Traes_4DS_D2FB2C31D.1	PREDICTED: ER membrane protein complex subunit 10 [Brachypodium distachyon]
Traes_5BL_C43CADB04.1	PREDICTED: shikimate O-hydroxycinnamoyltransferase-like [Brachypodium distachyon]
TRAES3BF117700030CFD_t1	PREDICTED: protein GPR107-like [Oryza brachyantha]
Traes_6DL_F85A5323A.2	PREDICTED: ATPase 8, plasma membrane-type-like [Brachypodium distachyon]
TRAES3BF089900050CFD_t1	DNA-binding protein (mitochondrion) [Triticum aestivum]
Traes_3AS_66E201F3D.1	DNA-binding protein (mitochondrion) [Triticum aestivum]
Traes_5BL_DECE49DFC.1	Dihydrolipoyllysine-residue acetyltransferase component of pyruvate dehydrogenase complex [Aegilops tauschii]
Traes_2AL_3E4F9254A.1	alpha-L-arabinofuranosidase/beta-D-xylosidase isoenzyme ARA-I [Hordeum vulgare]
TRAES3BF007400110CFD_t1	Branched-chain-amino-acid aminotransferase-like protein 3, chloroplastic [Triticum urartu]
Traes_2BS_AD1611B40.1	3-oxoacyl-synthase I [Zea mays]
Traes_5BL_1B9186ED8.1	Os01g0175500 [Oryza sativa Japonica Group]
TRAES3BF279900030CFD_t1	cytosolic acetyl-CoA carboxylase [Triticum aestivum]
Traes_5BL_F421A6446.2	Actin-depolymerizing factor 4 [Triticum urartu]
Traes_7AS_40217426D.1	Protein-L-isoaspartate O-methyltransferase [Triticum urartu]
Traes_7BS_4F3FBCDA2.2	Protein-L-isoaspartate O-methyltransferase [Triticum urartu]
Traes_7DS_1E67E2008.1	Protein-L-isoaspartate O-methyltransferase [Aegilops tauschii]
Traes_7DS_659C88744.1	Nucleosome assembly protein 1-like 1-A [Triticum urartu]
TRAES3BF046400010CFD_t1	10-deacetylbaccatin III 10-O-acetyltransferase [Zea mays]
Traes_3AL_0567E1BEF.1	ATP-dependent zinc metalloprotease FTSH 8, mitochondrial [Triticum urartu]
Traes_3DL_5C70254FC.1	ATP-dependent zinc metalloprotease FTSH 8, mitochondrial [Triticum urartu]
Traes_1BL_63874F598.1	Peroxidase 1 [Aegilops tauschii]
Traes_2AL_AC36CAF51.1	2,3-dimethylmalate lyase [Triticum urartu]
Traes_2DL_2BC61A322.2	2,3-dimethylmalate lyase [Triticum urartu]
TRAES3BF091600090CFD_t1	aestivum stearoyl-ACP desaturase [Triticum aestivum]
Traes_4AS_11588E7ED.1	26S proteasome non-ATPase regulatory subunit 4 [Triticum urartu]
Traes_4BL_77628434D.2	26S proteasome non-ATPase regulatory subunit 4 [Triticum urartu]
Traes_4DL_32D57D606.1	26S proteasome non-ATPase regulatory subunit 4 [Triticum urartu]
Traes_4DS_AD983298B.1	Beta-glucosidase 38 [Triticum urartu]
Traes_4AS_EF48BBCCF.2	sucrose synthase type 3 [Triticum polonicum]
Traes_2BS_3F8D903181.2	FORL1 [Triticum aestivum]
Traes_1BL_38CAFCA56.2	Chaperonin CPN60-2, mitochondrial [Triticum urartu]
Traes_1BL_38CAFCA561.1	Chaperonin CPN60-2, mitochondrial [Triticum urartu]
Traes_2BL_2768AE3B1.1	Aminomethyltransferase, mitochondrial [Aegilops tauschii]
Traes_5DL_49A13778E.1	PREDICTED: homoserine dehydrogenase [Brachypodium distachyon]
TRAES3BF102700050CFD_t1	PREDICTED: phenazine biosynthesis-like domain-containing protein 1 [Brachypodium distachyon]
TRAES3BF104000050CFD_t1	PREDICTED: phenazine biosynthesis-like domain-containing protein 1 [Brachypodium distachyon]
Traes_3DL_75E15DA4F.1	Nodal modulator 3 [Triticum urartu]
Traes_3DS_B36341263.1	PREDICTED: phenazine biosynthesis-like domain-containing protein 1 [Brachypodium distachyon]
Traes_4AL_E1E33D866.2	PREDICTED: protein FAM136A-like [Brachypodium distachyon]
Traes_4BS_83933B12F.2	PREDICTED: protein FAM136A-like [Brachypodium distachyon]
Traes_4DS_5732FA14D.1	PREDICTED: protein FAM136A-like [Brachypodium distachyon]
Traes_6BL_1716B0DA7.1	PREDICTED: protein FAM136A-like [Brachypodium distachyon]
Traes_2DL_43678012C.1	Peroxidase 1 [Aegilops tauschii]
Traes_4AL_88CB7B650.2	Chaperonin CPN60-2, mitochondrial [Triticum urartu]
Traes_5AL_DF832FC5A.1	Eukaryotic translation initiation factor 3 subunit B [Triticum urartu]
Traes_5BL_62DAFEE8E.1	Eukaryotic translation initiation factor 3 subunit B [Aegilops tauschii]
Traes_5DL_3730426E9.1	Eukaryotic translation initiation factor 3 subunit B [Aegilops tauschii]
TRAES3BF175400030CFD_t1	PREDICTED: threonine--tRNA ligase, mitochondrial [Brachypodium distachyon]
Traes_2AS_CF051DEB9.1	3-oxoacyl-[acyl-carrier-protein] synthase I, chloroplastic [Triticum urartu]
Traes_2DL_7399173C7.1	Betaine aldehyde dehydrogenase [Triticum urartu]
Traes_1AS_FF7D4E0E5.1	PREDICTED: probable 4-hydroxy-tetrahydrodipicolinate reductase 1, chloroplastic [Brachypodium distachyon]
Traes_1DS_81F8A026B.2	PREDICTED: probable 4-hydroxy-tetrahydrodipicolinate reductase 1, chloroplastic [Brachypodium distachyon]
Traes_3AS_985065ABB.1	Valyl-tRNA synthetase [Triticum urartu]
Traes_1DS_723F2BE8F.1	Fatty acyl-CoA synthetase B [Aegilops tauschii]
Traes_2BL_14AB47DA7.1	Os03g0105300 [Oryza sativa Japonica Group]
Traes_6AS_3A8E07254.1	PREDICTED: UTP--glucose-1-phosphate uridylyltransferase-like [Brachypodium distachyon]
Traes_4BS_42361CB8D.1	protein disulfide isomerase 2 precursor [Triticum aestivum]
Traes_2BS_019FCAD9B.1	PREDICTED: probable UMP/CMP kinase 2 [Brachypodium distachyon]
Traes_2BS_019FCAD9B1.1	PREDICTED: probable UMP/CMP kinase 2 [Brachypodium distachyon]
Traes_2DS_A30883A61.1	Adenylate kinase [Aegilops tauschii]
Traes_4DL_CEEDAF3D9.1	50S ribosomal protein L5, chloroplastic [Aegilops tauschii]
Traes_5AL_42D9F1EC5.1	PREDICTED: 50S ribosomal protein L5, chloroplastic [Brachypodium distachyon]
Traes_2DL_85AFEAF70.1	type 1 non-specific lipid transfer protein precursor [Triticum aestivum]
Traes_4AL_4DD2D3F7B.1	Ubiquinone biosynthesis monooxygenase COQ6 [Aegilops tauschii]
Traes_5BL_00AE8C934.1	Ubiquinone biosynthesis monooxygenase COQ6 [Aegilops tauschii]
Traes_5DL_34840E018.1	Ubiquinone biosynthesis monooxygenase COQ6 [Aegilops tauschii]
Traes_3AL_1B92246EE.1	glycerol-3-phosphate acyltransferase 6 [Triticum aestivum]
Traes_1AS_71E83DA18.1	Peroxidase 2 [Triticum urartu]
Traes_1AS_5C2CBBC04.1	60S ribosomal protein L18-2 [Aegilops tauschii]
Traes_1BS_257079082.1	60S ribosomal protein L18-2 [Aegilops tauschii]
Traes_2BS_A9AF219E1.1	Os07g0658600 [Oryza sativa Japonica Group]
Traes_4BL_AA2A90D2F.1	Vacuolar protein sorting-associated protein 26 [Triticum urartu]
Traes_4BS_AA2A90D2F.1	Vacuolar protein sorting-associated protein 26 [Triticum urartu]
Traes_4DS_DA98A5A68.1	Vacuolar protein sorting-associated protein 26 [Triticum urartu]
Traes_1BL_F1066854B.2	Nucleoside diphosphate kinase 4, chloroplastic [Aegilops tauschii]
Traes_1AL_FFF0FC707.3	PREDICTED: structural maintenance of chromosomes protein 3 [Brachypodium distachyon]
Traes_4AL_205E88570.1	Os12g0431700 [Oryza sativa Japonica Group]
Traes_5BL_F5051E7F6.1	type 1 non-specific lipid transfer protein precursor [Triticum aestivum]
Traes_5DL_A69B2A034.1	type 1 non-specific lipid transfer protein precursor [Triticum aestivum]
Traes_2AS_520092B9F.1	Actin-depolymerizing factor 9 [Triticum urartu]
Traes_2BS_300676D91.1	PREDICTED: actin-depolymerizing factor 9 [Brachypodium distachyon]
Traes_5BL_631EC58F0.1	Major pollen allergen Lol p 5b [Aegilops tauschii]
Traes_4AS_9B8749CEB.2	PREDICTED: glycine-rich cell wall structural protein 1.8-like isoform X1 [Brachypodium distachyon]
Traes_4DL_13D0713D4.1	PREDICTED: keratin, type II cytoskeletal 1-like [Oryza brachyantha]
Traes_5BS_1012AD486.1	adenine phosphoribosyltransferase form 1 [Triticum aestivum]
Traes_5DS_48DF67A53.2	Adenine phosphoribosyltransferase 1 [Triticum urartu]
Traes_7DS_DFE3DC7B9.1	RAFTIN1c protein, partial [Triticum aestivum]
TRAES3BF012300010CFD_t1	glycerol-3-phosphate acyltransferase, expressed [Triticum aestivum]
Traes_5DS_0C9500F2D1.2	Os12g0569100 [Oryza sativa Japonica Group]
Traes_5BL_3093A1A63.1	PREDICTED: xylanase inhibitor protein 1-like [Oryza brachyantha]
Traes_1DS_71FC77DBB.1	Defensin Tm-AMP-D1.2 [Aegilops tauschii]
Traes_6BS_73AF866E3.2	NEDD8-conjugating enzyme Ubc12 [Triticum urartu]
Traes_6DS_03B231497.1	NEDD8-conjugating enzyme Ubc12 [Triticum urartu]
Traes_7BL_338C7044D.1	defensin [Triticum aestivum]
Traes_7AS_9819F7C48.2	PREDICTED: hydroxymethylglutaryl-CoA synthase-like [Brachypodium distachyon]
Traes_7BS_47B8FC9CB.1	PREDICTED: hydroxymethylglutaryl-CoA synthase-like [Brachypodium distachyon]
Traes_5AL_9F6879509.1	Ankyrin repeat domain-containing protein 2 [Triticum urartu]
Traes_5BL_57FAA23EE.1	Ankyrin repeat domain-containing protein 2 [Triticum urartu]
Traes_5DL_E209B0EDE.1	Ankyrin repeat domain-containing protein 2 [Triticum urartu]
Traes_7AS_60F755E22.1	PREDICTED: aconitate hydratase, cytoplasmic-like [Nelumbo nucifera]
Traes_7BS_B2B2B5D1A.1	PREDICTED: aconitate hydratase 1 [Brassica rapa]
Traes_7DS_8C23DD4C2.1	PREDICTED: aconitate hydratase, cytoplasmic-like [Nelumbo nucifera]
TRAES3BF046400050CFD_t1	RNA-binding Musashi-2-like protein [Aegilops tauschii]
Traes_6BL_FCDBB1315.1	PREDICTED: mitochondrial import inner membrane translocase subunit Tim13-like [Oryza brachyantha]
Traes_6DL_3A42E1C80.1	PREDICTED: mitochondrial import inner membrane translocase subunit Tim13-like [Oryza brachyantha]
Traes_5BS_F8C1EF344.2	PREDICTED: SEC1 family transport protein SLY1 [Brachypodium distachyon]
Traes_5DS_0FFDF68D0.2	PREDICTED: SEC1 family transport protein SLY1 [Brachypodium distachyon]
Traes_7AL_7E6E96392.1	Regulator of ribonuclease-like protein 2 [Aegilops tauschii]
Traes_7DL_7BE12F3A0.2	regulator of ribonuclease activity A [Zea mays]
Traes_6AL_CDC715B50.1	Glycine cleavage system H protein, mitochondrial [Triticum urartu]
Traes_6DL_C8292F26F.2	Glycine cleavage system H protein, mitochondrial [Aegilops tauschii]
TRAES3BF066900020CFD_t1	Hexokinase-6 [Aegilops tauschii]
Traes_4AL_A5AC2BDF2.2	lipoxygenase 3 [Triticum aestivum]
Traes_4DS_E39A952AD.1	lipoxygenase 3 [Triticum aestivum]
Traes_2BL_FB12A1AF8.1	PREDICTED: probable proteasome inhibitor [Brachypodium distachyon]
Traes_2BS_5BBDB5FE6.2	PREDICTED: probable proteasome inhibitor [Brachypodium distachyon]
Traes_2DS_2D35BF49B.1	PREDICTED: probable proteasome inhibitor [Brachypodium distachyon]
Traes_6BS_A3D239677.1	PREDICTED: probable proteasome inhibitor-like [Oryza brachyantha]
TRAES3BF057900100CFD_t1	PREDICTED: 39S ribosomal protein L47, mitochondrial [Brachypodium distachyon]
Traes_4BS_D12DBE6D3.1	Fructose-bisphosphate aldolase, chloroplastic [Aegilops tauschii]
Traes_2AS_83EDE87E7.1	Os07g0211800 [Oryza sativa Japonica Group]
Traes_2DS_F4CF6693B.2	Os07g0211800 [Oryza sativa Japonica Group]
Traes_1BL_DCD6BA77B.1	PREDICTED: mitochondrial zinc maintenance protein 1, mitochondrial [Brachypodium distachyon]
Traes_3AS_1DD0D7B7A.1	multidomain cystatin [Triticum aestivum]
Traes_5DL_E4B8E8D7D.2	Purple acid phosphatase 2 [Aegilops tauschii]
TRAES3BF074800010CFD_t1	mal d 1-associated protein [Zea mays]
Traes_6DL_6F7AB4147.1	Annexin D7 [Aegilops tauschii]
Traes_6DL_6F7AB41471.1	Annexin D7 [Aegilops tauschii]
TRAES3BF091100010CFD_t1	unnamed protein product [Triticum aestivum]
TRAES3BF091600260CFD_t1	unnamed protein product [Triticum aestivum]
Traes_3B_6FA801BBF.1	unnamed protein product [Triticum aestivum]
Traes_5BL_CE73B6BFF.1	lipid transfer protein 3 [Triticum aestivum]
Traes_7AS_53CAFB43A.2	starch synthase IIa-A [Triticum monococcum subsp. monococcum]
Traes_7DS_E6C8AF743.2	starch synthase II-D [Triticum aestivum]
Traes_6AS_F913347E9.1	PREDICTED: pyridoxal biosynthesis protein PDX2-like [Brachypodium distachyon]
Traes_6BS_5500E7783.1	PREDICTED: pyridoxal biosynthesis protein PDX2-like [Oryza brachyantha]
Traes_2BS_B296754F9.1	Ribonuclease 1 [Triticum urartu]
Traes_6DL_0CA2DAF56.1	Protein HOTHEAD [Aegilops tauschii]
Traes_5DL_834E4B05E.1	HSP70, partial [Triticum aestivum]
TRAES3BF099900120CFD_t1	Protein argonaute 18 [Aegilops tauschii]
Traes_2AL_4E146F4B5.1	70 kDa peptidyl-prolyl isomerase [Triticum urartu]
Traes_2BL_7DC36F5EB.2	70 kDa peptidyl-prolyl isomerase [Aegilops tauschii]
Traes_2DL_41529F1CF.2	70 kDa peptidyl-prolyl isomerase [Aegilops tauschii]
Traes_3DS_20EA8DED8.1	Protein argonaute 18 [Aegilops tauschii]
Traes_4BS_5CA4192C6.1	Osmotin-like protein [Aegilops tauschii]
TRAES3BF026200060CFD_t1	carbonic anhydrase [Hordeum vulgare]
Traes_4AL_A7892B623.2	PREDICTED: nicotinate phosphoribosyltransferase-like [Brachypodium distachyon]
Traes_5BL_52F4EEAD4.2	PREDICTED: nicotinate phosphoribosyltransferase-like [Brachypodium distachyon]
Traes_5DL_5AE651847.1	PREDICTED: nicotinate phosphoribosyltransferase-like [Brachypodium distachyon]
Traes_2AS_9F72E517F.1	Thioredoxin reductase [Aegilops tauschii]
Traes_2BS_DEC12328A.2	Thioredoxin reductase [Aegilops tauschii]
Traes_2DS_DF389D07D.1	Thioredoxin reductase [Aegilops tauschii]
Traes_6AS_F5DBB6DBD.2	Tyrosine-sulfated glycopeptide receptor 1 [Triticum urartu]
Traes_5AL_D01E0C753.1	ferritin 1B, partial [Triticum aestivum]
Traes_5BL_CEA21A155.1	ferritin 1A [Triticum aestivum]
Traes_5DL_95DBDBAD1.1	ferritin 1A [Triticum aestivum]
Traes_5AS_9096D818E.1	PREDICTED: trafficking protein particle complex subunit 10 [Brachypodium distachyon]
Traes_5BS_C99F88651.1	PREDICTED: trafficking protein particle complex subunit 10 [Brachypodium distachyon]
Traes_5DS_0F9E7740E.2	PREDICTED: trafficking protein particle complex subunit 10 [Brachypodium distachyon]
Traes_6AL_B906C6F9A.1	ATPase family AAA domain-containing protein 3-B [Aegilops tauschii]
Traes_6DL_EA7153F7A.1	ATPase family AAA domain-containing protein 3-B [Triticum urartu]
Traes_1DL_83E665871.1	Cysteine proteinase inhibitor [Aegilops tauschii]
Traes_2BL_9C5EE9AE7.2	Protein gar2 [Aegilops tauschii]
Traes_7DS_989147E2F.1	lipid transfer protein [Saccharum hybrid cultivar R570]
TRAES3BF181300030CFD_t1	-
Traes_3AS_9B2253C2A.1	Histidine biosynthesis bifunctional protein hisIE, chloroplastic [Aegilops tauschii]
Traes_4BS_DBD0417B2.2	Os03g0666600 [Oryza sativa Japonica Group]
Traes_3AL_910FD4A43.1	PREDICTED: ubiquitin carboxyl-terminal hydrolase 6-like [Oryza brachyantha]
Traes_2AL_A634C94CA.1	Subtilisin-like protease SDD1 [Triticum urartu]
Traes_3AS_C12059719.1	Os01g0210600 [Oryza sativa Japonica Group]
Traes_2DL_BA1B746DF.1	MLP-like protein 423 [Aegilops tauschii]
Traes_7DS_75B850A69.1	PREDICTED: conserved oligomeric Golgi complex subunit 3 [Brachypodium distachyon]
Traes_4AL_364F56EDB.1	Chemocyanin [Triticum urartu]
Traes_4AL_CB363FBCA.1	Chemocyanin [Triticum urartu]
Traes_5BL_29ED53259.1	Chemocyanin [Aegilops tauschii]
Traes_5BL_3AD291756.2	Chemocyanin [Aegilops tauschii]
Traes_5BL_7486582EB.1	chemocyanin-like protein [Triticum aestivum]
Traes_5DL_EBC94F429.1	Chemocyanin [Triticum urartu]
Traes_4BS_D497C4CC9.2	alcohol dehydrogenase ADH1D [Triticum aestivum]
TRAES3BF097300010CFD_t1	Os01g0594500 [Oryza sativa Japonica Group]
TRAES3BF097300020CFD_t1	Os01g0594500 [Oryza sativa Japonica Group]
Traes_4DS_5341D44D4.1	PREDICTED: eukaryotic translation initiation factor 5A-2 [Brassica rapa]
Traes_1AL_557C15278.1	PREDICTED: molybdate-anion transporter-like [Oryza brachyantha]
Traes_1BL_DAB4F5AC0.1	PREDICTED: molybdate-anion transporter-like [Brachypodium distachyon]
Traes_7DS_1401F945A.1	Nucleolin [Aegilops tauschii]
Traes_3DL_6AC24A37E.2	Uridine 5'-monophosphate synthase [Aegilops tauschii]
Traes_1AL_45A9AD1EA.1	cytochrome c [Zea mays]
Traes_4BS_A834E1175.2	Puromycin-sensitive aminopeptidase [Aegilops tauschii]
Traes_5BL_C1F897A4A.1	ferredoxin [Zea mays]
Traes_2AL_71D9D4D71.1	salt tolerant protein [Triticum aestivum]
Traes_2BL_71D9D4D71.1	salt tolerant protein [Triticum aestivum]
Traes_4AS_84CE89EBD.1	Elongation factor 1-alpha [Triticum urartu]
Traes_4AS_DF720DD3A.1	Elongation factor 1-alpha [Triticum urartu]
Traes_4DL_258AD9567.1	translation elongation factor 1 alpha-subunit [Triticum aestivum]
Traes_4DL_93D4DED90.1	translation elongation factor 1 alpha-subunit [Triticum aestivum]
Traes_5AL_87C8496BE.1	Elongation factor 1-alpha [Triticum urartu]
Traes_5DL_59AAC9844.1	translation elongation factor 1 alpha-subunit [Triticum aestivum]
Traes_5AS_C652AA2FE.1	2,3-bisphosphoglycerate-independent phosphoglycerate mutase [Triticum urartu]
Traes_5DS_4ED92D483.1	2,3-bisphosphoglycerate-independent phosphoglycerate mutase [Aegilops tauschii]

## Sheet: Table S3-2
Table S3-2:DEPs only in the UNP
Accession	Description
EPlTAET00000010041	-
EPlTAET00000010044	photosystem II protein D1 (chloroplast) [Triticum aestivum]
EPlTAET00000010064	ATP synthase CF1 epsilon subunit (chloroplast) [Triticum aestivum]
TRAES3BF003500060CFD_t1	Protein transport protein SEC23-1 [Triticum urartu]
TRAES3BF007300080CFD_t1	ATP synthase CF1 epsilon subunit (chloroplast) [Triticum aestivum]
TRAES3BF007300150CFD_t1	photosystem II protein V [Oryza sativa Japonica Group]
TRAES3BF021900080CFD_t1	Outer plastidial membrane protein porin [Triticum urartu]
TRAES3BF024300150CFD_t1	PREDICTED: dynamin-related protein 3B-like [Brachypodium distachyon]
TRAES3BF028200050CFD_t1	PREDICTED: tuliposide A-converting enzyme 2, chloroplastic-like [Brachypodium distachyon]
TRAES3BF046400010CFD_t1	10-deacetylbaccatin III 10-O-acetyltransferase [Zea mays]
TRAES3BF046400050CFD_t1	RNA-binding Musashi-2-like protein [Aegilops tauschii]
TRAES3BF053100230CFD_t1	fasciclin-like protein FLA30 [Triticum aestivum]
TRAES3BF057900100CFD_t1	PREDICTED: 39S ribosomal protein L47, mitochondrial [Brachypodium distachyon]
TRAES3BF066900020CFD_t1	Hexokinase-6 [Aegilops tauschii]
TRAES3BF072000010CFD_t1	Zinc finger CCCH domain-containing protein 6 [Aegilops tauschii]
TRAES3BF072100010CFD_t1	Zinc finger CCCH domain-containing protein 6 [Aegilops tauschii]
TRAES3BF078000050CFD_t1	PREDICTED: RAN GTPase-activating protein 2-like [Brachypodium distachyon]
TRAES3BF091600090CFD_t1	aestivum stearoyl-ACP desaturase [Triticum aestivum]
TRAES3BF099900120CFD_t1	Protein argonaute 18 [Aegilops tauschii]
TRAES3BF102700050CFD_t1	PREDICTED: phenazine biosynthesis-like domain-containing protein 1 [Brachypodium distachyon]
TRAES3BF104000050CFD_t1	PREDICTED: phenazine biosynthesis-like domain-containing protein 1 [Brachypodium distachyon]
TRAES3BF117700030CFD_t1	PREDICTED: protein GPR107-like [Oryza brachyantha]
TRAES3BF175400030CFD_t1	PREDICTED: threonine--tRNA ligase, mitochondrial [Brachypodium distachyon]
TRAES3BF176600010CFD_t1	csAtPR5 [Triticum aestivum]
TRAES3BF181300030CFD_t1	-
TRAES3BF279900030CFD_t1	cytosolic acetyl-CoA carboxylase [Triticum aestivum]
Traes_1AL_0880C8B30.1	Arginyl-tRNA--protein transferase 1 [Triticum urartu]
Traes_1AL_08A2F5FA4.1	photosystem II protein V [Oryza sativa Japonica Group]
Traes_1AL_43F02DB49.1	Dolichyl-diphosphooligosaccharide--protein glycosyltransferase subunit STT3 [Aegilops tauschii]
Traes_1AL_45A9AD1EA.1	cytochrome c [Zea mays]
Traes_1AL_512775DAB.1	Os10g0572900, partial [Oryza sativa Japonica Group]
Traes_1AL_557C15278.1	PREDICTED: molybdate-anion transporter-like [Oryza brachyantha]
Traes_1AL_655726D7B.1	photosystem II protein V [Oryza sativa Japonica Group]
Traes_1AL_9D6B86169.1	Nicotianamine aminotransferase A [Triticum urartu]
Traes_1AL_FFF0FC707.3	PREDICTED: structural maintenance of chromosomes protein 3 [Brachypodium distachyon]
Traes_1AS_5320E59A6.1	photosystem II protein V [Oryza sativa Japonica Group]
Traes_1AS_5C2CBBC04.1	60S ribosomal protein L18-2 [Aegilops tauschii]
Traes_1AS_FF7D4E0E5.1	PREDICTED: probable 4-hydroxy-tetrahydrodipicolinate reductase 1, chloroplastic [Brachypodium distachyon]
Traes_1BL_38CAFCA56.2	Chaperonin CPN60-2, mitochondrial [Triticum urartu]
Traes_1BL_38CAFCA561.1	Chaperonin CPN60-2, mitochondrial [Triticum urartu]
Traes_1BL_4D98420E8.1	Dolichyl-diphosphooligosaccharide--protein glycosyltransferase subunit STT3 [Aegilops tauschii]
Traes_1BL_5320E59A6.1	photosystem II protein V [Oryza sativa Japonica Group]
Traes_1BL_7C037D478.2	argonaute 4, partial [Triticum aestivum]
Traes_1BL_DAB4F5AC0.1	PREDICTED: molybdate-anion transporter-like [Brachypodium distachyon]
Traes_1BL_EBAF41F1E.1	HSP70 [Triticum aestivum]
Traes_1BS_0EEDCDBE1.1	PREDICTED: pollen-specific leucine-rich repeat extensin-like protein 3 [Setaria italica]
Traes_1BS_257079082.1	60S ribosomal protein L18-2 [Aegilops tauschii]
Traes_1BS_5320E59A6.1	photosystem II protein V [Oryza sativa Japonica Group]
Traes_1BS_F7B1A6268.1	cyclophilin-like protein [Triticum aestivum]
Traes_1DL_64B330BBB.2	argonaute 4, partial [Triticum aestivum]
Traes_1DL_7BFA60046.2	PREDICTED: glycerophosphodiester phosphodiesterase GDPDL7-like isoform X2 [Brachypodium distachyon]
Traes_1DL_83E665871.1	Cysteine proteinase inhibitor [Aegilops tauschii]
Traes_1DL_9CD04C6E5.1	Dolichyl-diphosphooligosaccharide--protein glycosyltransferase subunit STT3 [Aegilops tauschii]
Traes_1DL_CA92B3FAD.1	Os10g0572900, partial [Oryza sativa Japonica Group]
Traes_1DL_E50A6EE94.1	cytochrome b-559 alpha subunit, partial (chloroplast) [Stemona tuberosa]
Traes_1DS_5320E59A6.1	photosystem II protein V [Oryza sativa Japonica Group]
Traes_1DS_71FC77DBB.1	Defensin Tm-AMP-D1.2 [Aegilops tauschii]
Traes_1DS_81F8A026B.2	PREDICTED: probable 4-hydroxy-tetrahydrodipicolinate reductase 1, chloroplastic [Brachypodium distachyon]
Traes_1DS_EA755AC67.2	ATP synthase CF1 epsilon subunit (chloroplast) [Triticum aestivum]
Traes_2AL_2F9F6DB1A.2	ABC transporter C family member 9 [Aegilops tauschii]
Traes_2AL_438E6DBB8.1	PREDICTED: AT-hook motif nuclear-localized protein 10-like [Setaria italica]
Traes_2AL_4E146F4B5.1	70 kDa peptidyl-prolyl isomerase [Triticum urartu]
Traes_2AL_5320E59A6.1	photosystem II protein V [Oryza sativa Japonica Group]
Traes_2AL_71D9D4D71.1	salt tolerant protein [Triticum aestivum]
Traes_2AL_AC36CAF51.1	2,3-dimethylmalate lyase [Triticum urartu]
Traes_2AL_C463CE949.1	L-allo-threonine aldolase [Triticum urartu]
Traes_2AL_FE7DBC113.1	nad7 (mitochondrion) [Triticum aestivum]
Traes_2AS_1D11E82B5.2	Thylakoid lumenal 15.0 kDa protein 2, chloroplastic [Aegilops tauschii]
Traes_2AS_7A4976FA9.1	PREDICTED: inosine-5'-monophosphate dehydrogenase 2-like [Brachypodium distachyon]
Traes_2AS_83EDE87E7.1	Os07g0211800 [Oryza sativa Japonica Group]
Traes_2AS_915BF7045.2	Glycine-rich RNA-binding protein 2 [Triticum urartu]
Traes_2AS_9F72E517F.1	Thioredoxin reductase [Aegilops tauschii]
Traes_2AS_A93AB0BA6.1	Brefeldin A-inhibited guanine nucleotide-exchange protein 2 [Triticum urartu]
Traes_2AS_CF051DEB9.1	3-oxoacyl-[acyl-carrier-protein] synthase I, chloroplastic [Triticum urartu]
Traes_2BL_177617920.1	H0117D06-OSIGBa0088B06.7 [Oryza sativa Indica Group]
Traes_2BL_2768AE3B1.1	Aminomethyltransferase, mitochondrial [Aegilops tauschii]
Traes_2BL_2BD947321.1	AT-hook protein 1 [Zea mays]
Traes_2BL_5320E59A6.1	photosystem II protein V [Oryza sativa Japonica Group]
Traes_2BL_71D9D4D71.1	salt tolerant protein [Triticum aestivum]
Traes_2BL_7DC36F5EB.2	70 kDa peptidyl-prolyl isomerase [Aegilops tauschii]
Traes_2BL_9C5EE9AE7.2	Protein gar2 [Aegilops tauschii]
Traes_2BL_FB12A1AF8.1	PREDICTED: probable proteasome inhibitor [Brachypodium distachyon]
Traes_2BS_019FCAD9B.1	PREDICTED: probable UMP/CMP kinase 2 [Brachypodium distachyon]
Traes_2BS_019FCAD9B1.1	PREDICTED: probable UMP/CMP kinase 2 [Brachypodium distachyon]
Traes_2BS_5320E59A6.1	photosystem II protein V [Oryza sativa Japonica Group]
Traes_2BS_552BFF677.1	Thylakoid lumenal 15.0 kDa protein 2, chloroplastic [Aegilops tauschii]
Traes_2BS_5BBDB5FE6.2	PREDICTED: probable proteasome inhibitor [Brachypodium distachyon]
Traes_2BS_DEC12328A.2	Thioredoxin reductase [Aegilops tauschii]
Traes_2BS_FCA111C09.1	Glycine-rich RNA-binding protein 2 [Triticum urartu]
Traes_2BS_FCA111C091.1	Glycine-rich RNA-binding protein 2 [Triticum urartu]
Traes_2DL_092D759DB.1	cytochrome b559 alpha chain (chloroplast) [Oryza sativa Indica Group]
Traes_2DL_0D2359A4B.1	photosystem II protein V (chloroplast) [Triticum aestivum]
Traes_2DL_2BC61A322.2	2,3-dimethylmalate lyase [Triticum urartu]
Traes_2DL_41529F1CF.2	70 kDa peptidyl-prolyl isomerase [Aegilops tauschii]
Traes_2DL_43678012C.1	Peroxidase 1 [Aegilops tauschii]
Traes_2DL_7399173C7.1	Betaine aldehyde dehydrogenase [Triticum urartu]
Traes_2DL_899CF26AD.1	AT-hook protein 1 [Zea mays]
Traes_2DL_BA1B746DF.1	MLP-like protein 423 [Aegilops tauschii]
Traes_2DL_E79ECCBC9.1	ABC transporter C family member 9 [Aegilops tauschii]
Traes_2DS_2D35BF49B.1	PREDICTED: probable proteasome inhibitor [Brachypodium distachyon]
Traes_2DS_5320E59A6.1	photosystem II protein V [Oryza sativa Japonica Group]
Traes_2DS_A30883A61.1	Adenylate kinase [Aegilops tauschii]
Traes_2DS_DF389D07D.1	Thioredoxin reductase [Aegilops tauschii]
Traes_2DS_F4CF6693B.2	Os07g0211800 [Oryza sativa Japonica Group]
Traes_3AL_0567E1BEF.1	ATP-dependent zinc metalloprotease FTSH 8, mitochondrial [Triticum urartu]
Traes_3AL_1B92246EE.1	glycerol-3-phosphate acyltransferase 6 [Triticum aestivum]
Traes_3AL_5320E59A6.1	photosystem II protein V [Oryza sativa Japonica Group]
Traes_3AL_604DF865E.2	Villin-4 [Aegilops tauschii]
Traes_3AL_7FE1083A4.1	Os01g0894300 [Oryza sativa Japonica Group]
Traes_3AL_910FD4A43.1	PREDICTED: ubiquitin carboxyl-terminal hydrolase 6-like [Oryza brachyantha]
Traes_3AL_9A3B8E4D9.1	Alpha-glucan phosphorylase, H isozyme [Triticum urartu]
Traes_3AS_1DD0D7B7A.1	multidomain cystatin [Triticum aestivum]
Traes_3AS_5320E59A6.1	photosystem II protein V [Oryza sativa Japonica Group]
Traes_3AS_985065ABB.1	Valyl-tRNA synthetase [Triticum urartu]
Traes_3AS_9B2253C2A.1	Histidine biosynthesis bifunctional protein hisIE, chloroplastic [Aegilops tauschii]
Traes_3AS_B8C2ADD74.1	Protein transport protein SEC23-1 [Triticum urartu]
Traes_3B_2B7B665A9.1	Zinc finger CCCH domain-containing protein 6 [Aegilops tauschii]
Traes_3B_5320E59A6.1	photosystem II protein V [Oryza sativa Japonica Group]
Traes_3B_5320E59A62.1	photosystem II protein V [Oryza sativa Japonica Group]
Traes_3B_5320E59A63.1	photosystem II protein V [Oryza sativa Japonica Group]
Traes_3DL_5320E59A6.1	photosystem II protein V [Oryza sativa Japonica Group]
Traes_3DL_5C70254FC.1	ATP-dependent zinc metalloprotease FTSH 8, mitochondrial [Triticum urartu]
Traes_3DL_6AC24A37E.2	Uridine 5'-monophosphate synthase [Aegilops tauschii]
Traes_3DL_75E15DA4F.1	Nodal modulator 3 [Triticum urartu]
Traes_3DL_AD4084371.2	Villin-4 [Aegilops tauschii]
Traes_3DS_20EA8DED8.1	Protein argonaute 18 [Aegilops tauschii]
Traes_3DS_63B07D33F.1	Protein transport protein SEC23-1 [Aegilops tauschii]
Traes_3DS_698693E7B.1	photosystem II protein V [Oryza sativa Japonica Group]
Traes_3DS_B36341263.1	PREDICTED: phenazine biosynthesis-like domain-containing protein 1 [Brachypodium distachyon]
Traes_3DS_D1E0EF163.1	csAtPR5 [Triticum aestivum]
Traes_4AL_205E88570.1	Os12g0431700 [Oryza sativa Japonica Group]
Traes_4AL_364F56EDB.1	Chemocyanin [Triticum urartu]
Traes_4AL_4DD2D3F7B.1	Ubiquinone biosynthesis monooxygenase COQ6 [Aegilops tauschii]
Traes_4AL_5320E59A6.1	photosystem II protein V [Oryza sativa Japonica Group]
Traes_4AL_5320E59A61.1	photosystem II protein V [Oryza sativa Japonica Group]
Traes_4AL_5320E59A62.1	photosystem II protein V [Oryza sativa Japonica Group]
Traes_4AL_88CB7B650.2	Chaperonin CPN60-2, mitochondrial [Triticum urartu]
Traes_4AL_A7892B623.2	PREDICTED: nicotinate phosphoribosyltransferase-like [Brachypodium distachyon]
Traes_4AL_A7DEE5A47.2	PREDICTED: ER membrane protein complex subunit 10 [Brachypodium distachyon]
Traes_4AL_CB363FBCA.1	Chemocyanin [Triticum urartu]
Traes_4AL_E1E33D866.2	PREDICTED: protein FAM136A-like [Brachypodium distachyon]
Traes_4AS_07B3AC505.1	PREDICTED: ABC transporter F family member 1-like [Brachypodium distachyon]
Traes_4AS_11588E7ED.1	26S proteasome non-ATPase regulatory subunit 4 [Triticum urartu]
Traes_4AS_5320E59A6.1	photosystem II protein V [Oryza sativa Japonica Group]
Traes_4AS_5B20D8401.1	PREDICTED: NADH dehydrogenase [ubiquinone] 1 alpha subcomplex subunit 13-B [Brachypodium distachyon]
Traes_4AS_84CE89EBD.1	Elongation factor 1-alpha [Triticum urartu]
Traes_4AS_9B8749CEB.2	PREDICTED: glycine-rich cell wall structural protein 1.8-like isoform X1 [Brachypodium distachyon]
Traes_4AS_9ECDC8629.1	Phosphoserine aminotransferase, chloroplastic [Aegilops tauschii]
Traes_4AS_B97A404E2.2	Histone H2A [Aegilops tauschii]
Traes_4AS_D4EDEAF05.2	Calcium-transporting ATPase 1, plasma membrane-type [Triticum urartu]
Traes_4AS_DF720DD3A.1	Elongation factor 1-alpha [Triticum urartu]
Traes_4AS_EF48BBCCF.2	sucrose synthase type 3 [Triticum polonicum]
Traes_4AS_F08302684.1	PREDICTED: probable NADH dehydrogenase [ubiquinone] 1 alpha subcomplex subunit 5, mitochondrial [Brachypodium distachyon]
Traes_4AS_F3347C96F.5	6PF-2-K/Fru-2,6-P2ASE liver isozyme [Aegilops tauschii]
Traes_4BL_5320E59A6.1	photosystem II protein V [Oryza sativa Japonica Group]
Traes_4BL_77628434D.2	26S proteasome non-ATPase regulatory subunit 4 [Triticum urartu]
Traes_4BL_7B6A54402.1	PREDICTED: NADH dehydrogenase [ubiquinone] 1 alpha subcomplex subunit 13-B [Brachypodium distachyon]
Traes_4BL_96E367077.2	Histone H2A [Aegilops tauschii]
Traes_4BL_AA2A90D2F.1	Vacuolar protein sorting-associated protein 26 [Triticum urartu]
Traes_4BL_D269FED91.2	PREDICTED: beta-galactosidase 6 [Brachypodium distachyon]
Traes_4BL_FE7B24AD71.4	Tetratricopeptide repeat 27-like protein [Aegilops tauschii]
Traes_4BS_5320E59A6.1	photosystem II protein V [Oryza sativa Japonica Group]
Traes_4BS_5CA4192C6.1	Osmotin-like protein [Aegilops tauschii]
Traes_4BS_7F4A03E80.1	PREDICTED: ER membrane protein complex subunit 10 [Brachypodium distachyon]
Traes_4BS_83933B12F.2	PREDICTED: protein FAM136A-like [Brachypodium distachyon]
Traes_4BS_AA2A90D2F.1	Vacuolar protein sorting-associated protein 26 [Triticum urartu]
Traes_4BS_B386725C0.2	ABC transporter F family member 1 [Aegilops tauschii]
Traes_4BS_D497C4CC9.2	alcohol dehydrogenase ADH1D [Triticum aestivum]
Traes_4BS_DBD0417B2.2	Os03g0666600 [Oryza sativa Japonica Group]
Traes_4DL_04A3F1DAF.1	PREDICTED: NADH dehydrogenase [ubiquinone] 1 alpha subcomplex subunit 13-B [Brachypodium distachyon]
Traes_4DL_0908335AA.1	Tetratricopeptide repeat 27-like protein [Aegilops tauschii]
Traes_4DL_13D0713D4.1	PREDICTED: keratin, type II cytoskeletal 1-like [Oryza brachyantha]
Traes_4DL_258AD9567.1	translation elongation factor 1 alpha-subunit [Triticum aestivum]
Traes_4DL_32D57D606.1	26S proteasome non-ATPase regulatory subunit 4 [Triticum urartu]
Traes_4DL_423BF133C.2	PREDICTED: proteasome subunit alpha type-5 [Brachypodium distachyon]
Traes_4DL_507A8E1EF.2	Histone H2A [Aegilops tauschii]
Traes_4DL_5320E59A6.1	photosystem II protein V [Oryza sativa Japonica Group]
Traes_4DL_93D4DED90.1	translation elongation factor 1 alpha-subunit [Triticum aestivum]
Traes_4DL_CA9D24688.1	Calcium-transporting ATPase 1, plasma membrane-type [Aegilops tauschii]
Traes_4DL_CEEDAF3D9.1	50S ribosomal protein L5, chloroplastic [Aegilops tauschii]
Traes_4DS_5320E59A6.1	photosystem II protein V [Oryza sativa Japonica Group]
Traes_4DS_5341D44D4.1	PREDICTED: eukaryotic translation initiation factor 5A-2 [Brassica rapa]
Traes_4DS_5732FA14D.1	PREDICTED: protein FAM136A-like [Brachypodium distachyon]
Traes_4DS_BE0C2FDDF.1	PREDICTED: ABC transporter F family member 1-like [Brachypodium distachyon]
Traes_4DS_D2FB2C31D.1	PREDICTED: ER membrane protein complex subunit 10 [Brachypodium distachyon]
Traes_4DS_D66BDD184.1	PREDICTED: transmembrane and coiled-coil domain-containing protein 1-like [Brachypodium distachyon]
Traes_4DS_DA98A5A68.1	Vacuolar protein sorting-associated protein 26 [Triticum urartu]
Traes_5AL_2ADCEC70E.1	PREDICTED: Golgi SNAP receptor complex member 1-1 [Brachypodium distachyon]
Traes_5AL_42D9F1EC5.1	PREDICTED: 50S ribosomal protein L5, chloroplastic [Brachypodium distachyon]
Traes_5AL_4ACF1AEBB.4	Acyl-[acyl-carrier-protein] desaturase 5, chloroplastic [Triticum urartu]
Traes_5AL_5320E59A6.1	photosystem II protein V [Oryza sativa Japonica Group]
Traes_5AL_75A3C15D7.1	ES43 [Hordeum vulgare]
Traes_5AL_87C8496BE.1	Elongation factor 1-alpha [Triticum urartu]
Traes_5AL_9F6879509.1	Ankyrin repeat domain-containing protein 2 [Triticum urartu]
Traes_5AL_D01E0C753.1	ferritin 1B, partial [Triticum aestivum]
Traes_5AL_DF832FC5A.1	Eukaryotic translation initiation factor 3 subunit B [Triticum urartu]
Traes_5AL_F2EE841DC.1	E3 ubiquitin-protein ligase UBR4 [Triticum urartu]
Traes_5AS_5320E59A6.1	photosystem II protein V [Oryza sativa Japonica Group]
Traes_5AS_9096D818E.1	PREDICTED: trafficking protein particle complex subunit 10 [Brachypodium distachyon]
Traes_5AS_99548C5A4.1	PREDICTED: probable alpha,alpha-trehalose-phosphate synthase [UDP-forming] 7 [Brachypodium distachyon]
Traes_5BL_00AE8C934.1	Ubiquinone biosynthesis monooxygenase COQ6 [Aegilops tauschii]
Traes_5BL_1B9186ED8.1	Os01g0175500 [Oryza sativa Japonica Group]
Traes_5BL_29ED53259.1	Chemocyanin [Aegilops tauschii]
Traes_5BL_3AD291756.2	Chemocyanin [Aegilops tauschii]
Traes_5BL_52F4EEAD4.2	PREDICTED: nicotinate phosphoribosyltransferase-like [Brachypodium distachyon]
Traes_5BL_5320E59A6.1	photosystem II protein V [Oryza sativa Japonica Group]
Traes_5BL_57FAA23EE.1	Ankyrin repeat domain-containing protein 2 [Triticum urartu]
Traes_5BL_7162BB735.1	PREDICTED: Golgi SNAP receptor complex member 1-1 [Brachypodium distachyon]
Traes_5BL_7486582EB.1	chemocyanin-like protein [Triticum aestivum]
Traes_5BL_9868BB79F.1	beta-galactosidase precursor [Triticum monococcum]
Traes_5BL_9C24BFD66.1	PREDICTED: cytochrome c oxidase subunit 6a, mitochondrial [Brachypodium distachyon]
Traes_5BL_C43CADB04.1	PREDICTED: shikimate O-hydroxycinnamoyltransferase-like [Brachypodium distachyon]
Traes_5BL_CE73B6BFF.1	lipid transfer protein 3 [Triticum aestivum]
Traes_5BL_CEA21A155.1	ferritin 1A [Triticum aestivum]
Traes_5BL_D5F4C9608.2	ES43 [Hordeum vulgare]
Traes_5BL_DBC5D12AB.1	Chlorophyll a-b binding protein 1B-20, chloroplastic [Triticum urartu]
Traes_5BL_DECE49DFC.1	Dihydrolipoyllysine-residue acetyltransferase component of pyruvate dehydrogenase complex [Aegilops tauschii]
Traes_5BL_E1A888BDA.3	PREDICTED: serine carboxypeptidase-like 18 [Brachypodium distachyon]
Traes_5BL_F421A6446.2	Actin-depolymerizing factor 4 [Triticum urartu]
Traes_5BS_1012AD486.1	adenine phosphoribosyltransferase form 1 [Triticum aestivum]
Traes_5BS_5320E59A6.1	photosystem II protein V [Oryza sativa Japonica Group]
Traes_5BS_5320E59A61.1	photosystem II protein V [Oryza sativa Japonica Group]
Traes_5BS_C99F88651.1	PREDICTED: trafficking protein particle complex subunit 10 [Brachypodium distachyon]
Traes_5BS_F8C1EF344.2	PREDICTED: SEC1 family transport protein SLY1 [Brachypodium distachyon]
Traes_5DL_03348A240.1	PREDICTED: Golgi SNAP receptor complex member 1-1 [Brachypodium distachyon]
Traes_5DL_159ADBB49.2	E3 ubiquitin-protein ligase UBR4 [Aegilops tauschii]
Traes_5DL_19F848FB2.1	PREDICTED: cytochrome c oxidase subunit 6a, mitochondrial [Brachypodium distachyon]
Traes_5DL_34840E018.1	Ubiquinone biosynthesis monooxygenase COQ6 [Aegilops tauschii]
Traes_5DL_49A13778E.1	PREDICTED: homoserine dehydrogenase [Brachypodium distachyon]
Traes_5DL_59AAC9844.1	translation elongation factor 1 alpha-subunit [Triticum aestivum]
Traes_5DL_5AE651847.1	PREDICTED: nicotinate phosphoribosyltransferase-like [Brachypodium distachyon]
Traes_5DL_834E4B05E.1	HSP70, partial [Triticum aestivum]
Traes_5DL_8CA06EA9A.1	ES43 [Hordeum vulgare]
Traes_5DL_95DBDBAD1.1	ferritin 1A [Triticum aestivum]
Traes_5DL_96AF744D7.1	PREDICTED: probable alpha,alpha-trehalose-phosphate synthase [UDP-forming] 7 [Brachypodium distachyon]
Traes_5DL_9D4164773.2	60S ribosomal protein L7-2 [Triticum urartu]
Traes_5DL_B888E7A8A.1	photosystem II protein V (chloroplast) [Cryptochloa strictiflora]
Traes_5DL_C51E9ECBB.1	Chlorophyll a-b binding protein 1B-20, chloroplastic [Triticum urartu]
Traes_5DL_E209B0EDE.1	Ankyrin repeat domain-containing protein 2 [Triticum urartu]
Traes_5DL_E4B8E8D7D.2	Purple acid phosphatase 2 [Aegilops tauschii]
Traes_5DL_EBC94F429.1	Chemocyanin [Triticum urartu]
Traes_5DS_0F9E7740E.2	PREDICTED: trafficking protein particle complex subunit 10 [Brachypodium distachyon]
Traes_5DS_0FFDF68D0.2	PREDICTED: SEC1 family transport protein SLY1 [Brachypodium distachyon]
Traes_5DS_3E7B0E92F1.1	PREDICTED: cytochrome c oxidase subunit 5C [Zea mays]
Traes_5DS_48DF67A53.2	Adenine phosphoribosyltransferase 1 [Triticum urartu]
Traes_5DS_978062D3E.1	ATP synthase CF1 epsilon subunit (chloroplast) [Triticum aestivum]
Traes_5DS_CBE009155.1	photosystem II protein V [Oryza sativa Japonica Group]
Traes_6AL_02AE44445.1	allene oxide cyclase 4 [Oryza sativa Indica Group]
Traes_6AL_5320E59A6.1	photosystem II protein V [Oryza sativa Japonica Group]
Traes_6AL_5C48AC7D7.1	PREDICTED: protein FAR1-RELATED SEQUENCE 5-like isoform X2 [Brachypodium distachyon]
Traes_6AL_B906C6F9A.1	ATPase family AAA domain-containing protein 3-B [Aegilops tauschii]
Traes_6AL_BD395873C.2	PREDICTED: NADH dehydrogenase [ubiquinone] 1 alpha subcomplex subunit 9, mitochondrial [Brachypodium distachyon]
Traes_6AS_5320E59A6.1	photosystem II protein V [Oryza sativa Japonica Group]
Traes_6AS_F5DBB6DBD.2	Tyrosine-sulfated glycopeptide receptor 1 [Triticum urartu]
Traes_6AS_F8DD3F06A.2	PREDICTED: LOW QUALITY PROTEIN: glucuronokinase 1-like [Brachypodium distachyon]
Traes_6AS_F913347E9.1	PREDICTED: pyridoxal biosynthesis protein PDX2-like [Brachypodium distachyon]
Traes_6BL_1716B0DA7.1	PREDICTED: protein FAM136A-like [Brachypodium distachyon]
Traes_6BL_308212099.1	NADH dehydrogenase [ubiquinone] 1 alpha subcomplex subunit 9, mitochondrial [Triticum urartu]
Traes_6BL_5320E59A6.1	photosystem II protein V [Oryza sativa Japonica Group]
Traes_6BL_978062D3E.1	ATP synthase CF1 epsilon subunit (chloroplast) [Triticum aestivum]
Traes_6BL_FCDBB1315.1	PREDICTED: mitochondrial import inner membrane translocase subunit Tim13-like [Oryza brachyantha]
Traes_6BS_5320E59A6.1	photosystem II protein V [Oryza sativa Japonica Group]
Traes_6BS_5500E7783.1	PREDICTED: pyridoxal biosynthesis protein PDX2-like [Oryza brachyantha]
Traes_6BS_73AF866E3.2	NEDD8-conjugating enzyme Ubc12 [Triticum urartu]
Traes_6BS_9F156F52A.1	mitochondrial ATP synthase precursor [Triticum aestivum]
Traes_6BS_A3D239677.1	PREDICTED: probable proteasome inhibitor-like [Oryza brachyantha]
Traes_6DL_29D1C52F2.1	Os02g0820400 [Oryza sativa Japonica Group]
Traes_6DL_3A42E1C80.1	PREDICTED: mitochondrial import inner membrane translocase subunit Tim13-like [Oryza brachyantha]
Traes_6DL_6F7AB4147.1	Annexin D7 [Aegilops tauschii]
Traes_6DL_6F7AB41471.1	Annexin D7 [Aegilops tauschii]
Traes_6DL_E9349363A.1	Ubiquitin carboxyl-terminal hydrolase isozyme L5 [Aegilops tauschii]
Traes_6DL_EA7153F7A.1	ATPase family AAA domain-containing protein 3-B [Triticum urartu]
Traes_6DL_ED5844DD2.1	PREDICTED: protein FAR1-RELATED SEQUENCE 5-like isoform X1 [Brachypodium distachyon]
Traes_6DL_F85A5323A.2	PREDICTED: ATPase 8, plasma membrane-type-like [Brachypodium distachyon]
Traes_6DS_03B231497.1	NEDD8-conjugating enzyme Ubc12 [Triticum urartu]
Traes_6DS_27D11E4B8.2	ATP synthase CF1 epsilon subunit (chloroplast) [Triticum aestivum]
Traes_6DS_5320E59A6.1	photosystem II protein V [Oryza sativa Japonica Group]
Traes_6DS_E0A326AEE.2	PREDICTED: ADP-ribosylation factor GTPase-activating protein AGD12-like isoform X1 [Brachypodium distachyon]
Traes_7AL_5320E59A6.1	photosystem II protein V [Oryza sativa Japonica Group]
Traes_7AL_7E6E96392.1	Regulator of ribonuclease-like protein 2 [Aegilops tauschii]
Traes_7AL_A297B7AA6.1	PREDICTED: factor of DNA methylation 1-like [Brachypodium distachyon]
Traes_7AL_DE759149B.1	PREDICTED: zinc finger CCCH domain-containing protein 44-like isoform X1 [Brachypodium distachyon]
Traes_7AL_EF67B4735.1	Os08g0565800 [Oryza sativa Japonica Group]
Traes_7AS_40217426D.1	Protein-L-isoaspartate O-methyltransferase [Triticum urartu]
Traes_7AS_5320E59A6.1	photosystem II protein V [Oryza sativa Japonica Group]
Traes_7AS_53CAFB43A.2	starch synthase IIa-A [Triticum monococcum subsp. monococcum]
Traes_7AS_60F755E22.1	PREDICTED: aconitate hydratase, cytoplasmic-like [Nelumbo nucifera]
Traes_7AS_6E3A5291C.3	PREDICTED: WD repeat-containing protein DWA2-like [Brachypodium distachyon]
Traes_7AS_A820BBAAA.1	granule-bound starch synthase I, partial [Elymus himalayanus]
Traes_7AS_B86416274.1	PREDICTED: perakine reductase-like [Brachypodium distachyon]
Traes_7BL_338C7044D.1	defensin [Triticum aestivum]
Traes_7BL_342CAC6CE.1	PREDICTED: zinc finger CCCH domain-containing protein 44-like isoform X1 [Brachypodium distachyon]
Traes_7BL_5320E59A6.1	photosystem II protein V [Oryza sativa Japonica Group]
Traes_7BL_92A41601C.1	PREDICTED: KH domain-containing protein At4g18375-like [Oryza brachyantha]
Traes_7BL_D275C7D3E.2	PREDICTED: factor of DNA methylation 1-like [Brachypodium distachyon]
Traes_7BS_4F3FBCDA2.2	Protein-L-isoaspartate O-methyltransferase [Triticum urartu]
Traes_7BS_5320E59A6.1	photosystem II protein V [Oryza sativa Japonica Group]
Traes_7BS_620C9EB66.1	PREDICTED: perakine reductase-like [Brachypodium distachyon]
Traes_7BS_B2B2B5D1A.1	PREDICTED: aconitate hydratase 1 [Brassica rapa]
Traes_7BS_DD063CAE7.2	PREDICTED: WD repeat-containing protein DWA2-like [Brachypodium distachyon]
Traes_7DL_39720E4C1.2	PREDICTED: factor of DNA methylation 1-like [Brachypodium distachyon]
Traes_7DL_5320E59A6.1	photosystem II protein V [Oryza sativa Japonica Group]
Traes_7DL_5320E59A61.1	photosystem II protein V [Oryza sativa Japonica Group]
Traes_7DL_69B489A07.13	early salt stress and cold acclimation-induced protein 2-1 [Thinopyrum elongatum]
Traes_7DL_7BE12F3A0.2	regulator of ribonuclease activity A [Zea mays]
Traes_7DL_ADFCB28B3.1	Glyceraldehyde-3-phosphate dehydrogenase, cytosolic [Aegilops tauschii]
Traes_7DL_BC8BA3B78.1	PREDICTED: zinc finger CCCH domain-containing protein 44-like isoform X1 [Brachypodium distachyon]
Traes_7DL_F50060F73.1	PREDICTED: GDSL esterase/lipase At4g28780-like [Brachypodium distachyon]
Traes_7DS_1401F945A.1	Nucleolin [Aegilops tauschii]
Traes_7DS_1E67E2008.1	Protein-L-isoaspartate O-methyltransferase [Aegilops tauschii]
Traes_7DS_5A0EA811A.1	Os08g0565800 [Oryza sativa Japonica Group]
Traes_7DS_5BC7069B8.2	Monodehydroascorbate reductase [Aegilops tauschii]
Traes_7DS_659C88744.1	Nucleosome assembly protein 1-like 1-A [Triticum urartu]
Traes_7DS_75B850A69.1	PREDICTED: conserved oligomeric Golgi complex subunit 3 [Brachypodium distachyon]
Traes_7DS_7E9BF82C6.1	Myosin-J heavy chain [Aegilops tauschii]
Traes_7DS_86E0BBC6D.1	PREDICTED: perakine reductase-like [Brachypodium distachyon]
Traes_7DS_8C23DD4C2.1	PREDICTED: aconitate hydratase, cytoplasmic-like [Nelumbo nucifera]
Traes_7DS_E6C8AF743.2	starch synthase II-D [Triticum aestivum]

## Sheet: Table S3-3
Table S3-3:DEPs only in the BNP
Accession	Description
EPlTAET00000010056	-
TRAES3BF013300030CFD_t1	2,3-bisphosphoglycerate-independent phosphoglycerate mutase [Aegilops tauschii]
TRAES3BF020300100CFD_t1	PREDICTED: GDSL esterase/lipase At5g45920 [Brachypodium distachyon]
TRAES3BF021700040CFD_t1	-
TRAES3BF029600010CFD_t1	PREDICTED: NEDD8-activating enzyme E1 catalytic subunit [Brachypodium distachyon]
TRAES3BF052000020CFD_t1	PREDICTED: leucine-rich repeat extensin-like protein 2 [Setaria italica]
TRAES3BF056700040CFD_t1	PREDICTED: probable indole-3-acetic acid-amido synthetase GH3.2 [Brachypodium distachyon]
TRAES3BF065400210CFD_t1	PREDICTED: protein notum homolog [Brachypodium distachyon]
TRAES3BF074400050CFD_t1	60S ribosomal protein L28-1 [Aegilops tauschii]
TRAES3BF076900050CFD_t1	PREDICTED: 54S ribosomal protein L10, mitochondrial [Brachypodium distachyon]
TRAES3BF086500010CFD_t1	Os01g0783500 [Oryza sativa Japonica Group]
TRAES3BF086600010CFD_t1	Os01g0783500 [Oryza sativa Japonica Group]
TRAES3BF090300130CFD_t1	PREDICTED: calcyclin-binding protein-like [Oryza brachyantha]
TRAES3BF094400110CFD_t1	L-ascorbate oxidase-like protein [Aegilops tauschii]
TRAES3BF100100090CFD_t1	PREDICTED: calcyclin-binding protein-like [Oryza brachyantha]
TRAES3BF109900050CFD_t1	PREDICTED: protein FAM192A [Brachypodium distachyon]
TRAES3BF111700040CFD_t1	PREDICTED: cytidine deaminase 1-like [Brachypodium distachyon]
Traes_1AL_0D6ADE0A3.1	GDSL esterase/lipase [Aegilops tauschii]
Traes_1AL_43A95C11E.1	PREDICTED: peroxisomal bifunctional enzyme-like [Brachypodium distachyon]
Traes_1AL_44C3E656E.2	Ca2+ binding protein cbp1 [Triticum aestivum]
Traes_1AL_990E4507E.1	Os02g0725100 [Oryza sativa Japonica Group]
Traes_1AL_AA8600338.2	RNA-binding Musashi-2-like protein [Aegilops tauschii]
Traes_1AL_D6A532C66.1	Argininosuccinate synthase, chloroplastic [Aegilops tauschii]
Traes_1AL_E0F69742D.2	Phospholipase D beta 1 [Aegilops tauschii]
Traes_1AS_C00702544.2	PREDICTED: probable tRNA N6-adenosine threonylcarbamoyltransferase [Zea mays]
Traes_1AS_E357227FD.2	RNA-binding protein 39 [Aegilops tauschii]
Traes_1BL_03A70CEEA.1	PREDICTED: carbon catabolite repressor protein 4 homolog 1-like [Brachypodium distachyon]
Traes_1BL_2245158B7.1	Pre-mRNA-processing factor 19-2-like protein [Aegilops tauschii]
Traes_1BL_22EDF8650.2	phosphoethanolamine methyltransferase [Triticum aestivum]
Traes_1BL_6401A85E7.1	Argininosuccinate synthase, chloroplastic [Aegilops tauschii]
Traes_1BL_78CEA8ED2.1	PREDICTED: probable NADH dehydrogenase [ubiquinone] 1 alpha subcomplex subunit 12 [Brachypodium distachyon]
Traes_1BL_8AC8D124C.2	PREDICTED: 50S ribosomal protein L1, chloroplastic [Brachypodium distachyon]
Traes_1BL_8E49613E0.1	RNA-binding protein 39 [Triticum urartu]
Traes_1BL_E37B4F145.1	Os05g0512500 [Oryza sativa Japonica Group]
Traes_1BL_EDDD35B93.1	PREDICTED: vacuolar protein sorting-associated protein 2 homolog 3 [Brachypodium distachyon]
Traes_1BL_FFD1C0701.1	PREDICTED: mitochondrial adenine nucleotide transporter ADNT1-like [Oryza brachyantha]
Traes_1BS_3C86AE038.1	Fatty acyl-CoA synthetase B [Aegilops tauschii]
Traes_1BS_EC79D866C.2	PREDICTED: probable tRNA N6-adenosine threonylcarbamoyltransferase [Brachypodium distachyon]
Traes_1DL_003A549A4.2	Chaperonin CPN60-2, mitochondrial [Aegilops tauschii]
Traes_1DL_470EB4D4C.3	PREDICTED: carbon catabolite repressor protein 4 homolog 1-like [Brachypodium distachyon]
Traes_1DL_4C479DE73.3	Phospholipase D beta 1 [Aegilops tauschii]
Traes_1DL_67E2C35F6.1	PREDICTED: 50S ribosomal protein L1, chloroplastic [Brachypodium distachyon]
Traes_1DL_6C93DDE7D.1	RNA-binding protein 39 [Aegilops tauschii]
Traes_1DL_74B79A19A.1	NADH-ubiquinone oxidoreductase 24 kDa subunit, mitochondrial [Triticum urartu]
Traes_1DL_A9FBE73D6.1	PREDICTED: vacuolar protein sorting-associated protein 2 homolog 3 [Brachypodium distachyon]
Traes_1DL_E24C4C2C7.1	Protease inhibitor/seed storage/LTP family protein, expressed [Oryza sativa Japonica Group]
Traes_1DL_F77022E34.2	Ca2+ binding protein cbp1 [Triticum aestivum]
Traes_1DS_F4D0820FC.1	PREDICTED: probable tRNA N6-adenosine threonylcarbamoyltransferase [Brachypodium distachyon]
Traes_2AL_08822A7AE.1	PREDICTED: ATP synthase subunit delta', mitochondrial [Brachypodium distachyon]
Traes_2AL_322164EB3.1	NAD(P)H-dependent 6'-deoxychalcone synthase [Aegilops tauschii]
Traes_2AL_43CCA70E9.1	4-coumarate--CoA ligase-like protein 9 [Aegilops tauschii]
Traes_2AL_800303D8D.1	Pathogenesis-related protein 1 [Aegilops tauschii]
Traes_2AL_A47310DDA.1	small GTP-binding protein [Triticum aestivum]
Traes_2AL_DD284DEA9.1	plasma membrane intrinsic protein [Triticum aestivum]
Traes_2AS_0F2464DE7.2	PREDICTED: probable nucleolar protein 5-2 [Brachypodium distachyon]
Traes_2AS_3B7BE6FDC.2	Transcription factor RF2b [Aegilops tauschii]
Traes_2AS_505E3A57C.1	PREDICTED: pentatricopeptide repeat-containing protein PNM1, mitochondrial [Brachypodium distachyon]
Traes_2AS_C8288745E.1	PREDICTED: mitochondrial import inner membrane translocase subunit TIM44-2-like [Brachypodium distachyon]
Traes_2AS_D940B19D1.1	PREDICTED: 60S ribosomal protein L38-like [Brachypodium distachyon]
Traes_2AS_F0D016BD0.1	PREDICTED: trafficking protein particle complex subunit 3 [Brachypodium distachyon]
Traes_2BL_1D11DA71A.1	Pathogenesis-related protein 1 [Aegilops tauschii]
Traes_2BL_2A98E7B29.1	small GTP-binding protein [Triticum aestivum]
Traes_2BL_423596D53.1	4-coumarate--CoA ligase-like protein 9 [Aegilops tauschii]
Traes_2BL_4EA417A3A.1	PREDICTED: prohibitin-3, mitochondrial-like [Brachypodium distachyon]
Traes_2BL_A06E8F248.2	OSJNBa0041A02.14 [Oryza sativa Japonica Group]
Traes_2BL_F12DFCD3F.1	Peroxidase 1 [Aegilops tauschii]
Traes_2BS_40E324D13.1	plasma membrane intrinsic protein [Hordeum vulgare]
Traes_2BS_486296DE7.1	Guanine nucleotide-binding protein-like 3-like protein [Triticum urartu]
Traes_2BS_59F7C51E9.1	PREDICTED: phosducin-like protein 3 [Brachypodium distachyon]
Traes_2BS_C791FB25A.1	GT75-3 [Triticum aestivum]
Traes_2DL_488816050.2	Adenosylhomocysteinase [Triticum urartu]
Traes_2DL_4E2493144.2	H0502B11.8 [Oryza sativa Indica Group]
Traes_2DL_5731F5444.1	PREDICTED: probable carboxylesterase 13 [Brachypodium distachyon]
Traes_2DL_8D76CE47D.1	ribosomal protein L14 (plastid) [Phalaris arundinacea]
Traes_2DL_D17DCB9CB.1	small GTP-binding protein [Triticum aestivum]
Traes_2DL_E1EB3D15A.1	Pathogenesis-related protein 1 [Aegilops tauschii]
Traes_2DL_E54E3DDB0.1	PREDICTED: exocyst complex component EXO84B-like [Brachypodium distachyon]
Traes_2DS_0BDFD6AEE.1	PREDICTED: trafficking protein particle complex subunit 3 [Brachypodium distachyon]
Traes_2DS_544CCBC35.1	GT75-3 [Triticum aestivum]
Traes_2DS_B81752301.2	PREDICTED: probable nucleolar protein 5-2 [Brachypodium distachyon]
Traes_2DS_EE17BA910.1	Guanine nucleotide-binding protein-like 3-like protein [Aegilops tauschii]
Traes_3AL_0ADBF00B9.1	PREDICTED: protein notum homolog [Brachypodium distachyon]
Traes_3AL_137E874E4.1	60S ribosomal protein L10a-1 [Triticum urartu]
Traes_3AL_358777803.1	ribosomal protein L14 (chloroplast) [Agrostis stolonifera]
Traes_3AL_5C68995FF.1	Beta-hexosaminidase subunit B2 [Triticum urartu]
Traes_3AL_681758236.2	Phosphoenolpyruvate carboxylase, housekeeping isozyme [Triticum urartu]
Traes_3AL_AB46AAE27.1	50S ribosomal protein L25 [Aegilops tauschii]
Traes_3AS_8E159608E.2	PREDICTED: protein FAM192A [Brachypodium distachyon]
Traes_3B_17FDD3A49.1	Os01g0757500 [Oryza sativa Japonica Group]
Traes_3DL_0BC441A27.1	Peroxiredoxin-2C [Aegilops tauschii]
Traes_3DL_61C091EA2.1	chorismate mutase 1 [Hordeum vulgare subsp. vulgare]
Traes_3DL_B169475E8.1	PREDICTED: protein notum homolog [Brachypodium distachyon]
Traes_3DL_CD7116A20.2	60S ribosomal protein L10a-1 [Triticum urartu]
Traes_3DL_E7983BF89.1	60S ribosomal protein L28-1 [Aegilops tauschii]
Traes_3DS_52B7ECC49.1	PREDICTED: protein FAM192A [Brachypodium distachyon]
Traes_4AL_7B8E7660A.2	Acyl-CoA-binding protein [Aegilops tauschii]
Traes_4AL_7EFEEF7C9.1	PREDICTED: 60S ribosomal protein L8 [Brachypodium distachyon]
Traes_4AL_98292C699.1	Os03g0403400 [Oryza sativa Japonica Group]
Traes_4AL_A118C6C84.2	Protein argonaute 1B [Aegilops tauschii]
Traes_4AL_A1480F9DF.1	WD repeat-containing protein 61 [Triticum urartu]
Traes_4AL_A4B5EACB1.1	Protein vip1 [Aegilops tauschii]
Traes_4AL_BD68A9279.2	PREDICTED: palladin-like [Brachypodium distachyon]
Traes_4AL_C425C68D7.1	PREDICTED: hemiasterlin resistant protein 1 [Pyrus x bretschneideri]
Traes_4AL_CE6489E9E.1	Os08g0204632 [Oryza sativa Japonica Group]
Traes_4AL_D9FFAAA1A.1	PREDICTED: peroxisomal membrane protein 11-5 [Brachypodium distachyon]
Traes_4AS_13C312D8E.1	PREDICTED: ribulose-phosphate 3-epimerase, chloroplastic [Brachypodium distachyon]
Traes_4AS_4B236E907.2	40S ribosomal protein S21 [Triticum urartu]
Traes_4AS_B5988C5A1.2	PREDICTED: nuclear pore complex protein Nup155 [Brachypodium distachyon]
Traes_4AS_CAC6C49E0.1	PREDICTED: ADP-ribosylation factor-like protein 8B-like [Oryza brachyantha]
Traes_4AS_E4D61C2E6.1	Cytochrome P450 704C1 [Aegilops tauschii]
Traes_4BL_3EFFEDE44.1	PREDICTED: probable NADH dehydrogenase [ubiquinone] 1 alpha subcomplex subunit 5, mitochondrial [Brachypodium distachyon]
Traes_4BL_7906F984D.2	PREDICTED: intron-binding protein aquarius isoform X1 [Brachypodium distachyon]
Traes_4BL_A25367D68.1	PREDICTED: ribulose-phosphate 3-epimerase, chloroplastic [Brachypodium distachyon]
Traes_4BL_CDA9EDDB1.1	Stem 28 kDa glycoprotein [Triticum urartu]
Traes_4BS_5222C50FC.2	Os03g0724500 [Oryza sativa Japonica Group]
Traes_4BS_5BB78FEB9.1	PREDICTED: hemiasterlin resistant protein 1 [Pyrus x bretschneideri]
Traes_4BS_7906F984D.2	PREDICTED: intron-binding protein aquarius isoform X1 [Brachypodium distachyon]
Traes_4BS_84D2165BB.1	WD repeat-containing protein 61 [Triticum urartu]
Traes_4BS_9A1950277.1	PREDICTED: palladin-like [Brachypodium distachyon]
Traes_4BS_9F3A928B7.1	low temperature-responsive RNA-binding protein [Triticum aestivum]
Traes_4BS_A570DA5F2.2	PREDICTED: 60S ribosomal protein L8 [Brachypodium distachyon]
Traes_4BS_E159CEEDF.1	PREDICTED: actin-1 [Brachypodium distachyon]
Traes_4BS_EC0B0446F.2	40S ribosomal protein S21 [Triticum urartu]
Traes_4DL_1BB54C850.1	PREDICTED: probable NADH dehydrogenase [ubiquinone] 1 alpha subcomplex subunit 5, mitochondrial [Brachypodium distachyon]
Traes_4DL_3B4E92F73.1	Stem 28 kDa glycoprotein [Triticum urartu]
Traes_4DL_4972F5748.1	PREDICTED: ADP-ribosylation factor-like protein 8B [Brachypodium distachyon]
Traes_4DL_4DB4326FB.1	Cysteinyl-tRNA synthetase [Aegilops tauschii]
Traes_4DL_982F37D22.1	PREDICTED: intron-binding protein aquarius isoform X3 [Brachypodium distachyon]
Traes_4DL_BBA5E7BFC.1	40S ribosomal protein S21 [Triticum urartu]
Traes_4DL_D46C3E9EC.1	PREDICTED: ribulose-phosphate 3-epimerase, chloroplastic [Brachypodium distachyon]
Traes_4DS_07D34BEFE.1	PREDICTED: hemiasterlin resistant protein 1 [Pyrus x bretschneideri]
Traes_4DS_818BD92BC.1	Os03g0724500 [Oryza sativa Japonica Group]
Traes_4DS_D1C345CDE.1	PREDICTED: palladin-like [Brachypodium distachyon]
Traes_4DS_F0C4FFBA9.2	PREDICTED: 60S ribosomal protein L8 [Brachypodium distachyon]
Traes_4DS_F6E96CBC6.1	WD repeat-containing protein 61 [Triticum urartu]
Traes_5AL_7086034CB.1	PREDICTED: probable flavin-containing monooxygenase 1 [Brachypodium distachyon]
Traes_5AL_C51215890.1	Transmembrane 9 superfamily member 4 [Aegilops tauschii]
Traes_5AS_7136914F8.2	ATP synthase subunit epsilon, mitochondrial [Triticum urartu]
Traes_5AS_7832B3FA1.1	pyridoxal kinase [Triticum aestivum]
Traes_5BL_10CC8CC2F.1	PREDICTED: caffeoylshikimate esterase-like [Brachypodium distachyon]
Traes_5BL_2136D403E.2	beta-D-glucan exohydrolase isoenzyme ExoI [Hordeum vulgare subsp. vulgare]
Traes_5BL_4801ACF03.3	fasciclin-like protein FLA3 [Triticum aestivum]
Traes_5BL_4DE91A2BF.1	PREDICTED: palladin-like [Brachypodium distachyon]
Traes_5BL_57DE4F6E6.1	PREDICTED: uridine kinase-like protein 1, chloroplastic [Brachypodium distachyon]
Traes_5BL_5F465091F.1	Alpha-galactosidase [Triticum urartu]
Traes_5BL_62D9B877B.1	Aldehyde dehydrogenase family 7 member A1 [Aegilops tauschii]
Traes_5BL_7873A9BC0.2	Os03g0807700 [Oryza sativa Japonica Group]
Traes_5BL_8747D4E40.2	Bifunctional protein FolD [Triticum urartu]
Traes_5BL_87B2B02B0.1	Ps16 protein [Triticum aestivum]
Traes_5BL_8875EC73C.1	PREDICTED: protein transport protein Sec61 subunit alpha-like [Brachypodium distachyon]
Traes_5BL_A2B3C697A.1	Beta-glucosidase 31 [Triticum urartu]
Traes_5BL_CDD4F0256.1	Os09g0375400 [Oryza sativa Japonica Group]
Traes_5BL_D7E5E49A4.1	PREDICTED: probable flavin-containing monooxygenase 1 [Brachypodium distachyon]
Traes_5BL_D8D745F37.1	HSP70, partial [Triticum aestivum]
Traes_5BL_DB4FAD693.1	IAA-amino acid hydrolase ILR1-like protein 4 [Aegilops tauschii]
Traes_5BL_DCBA0D416.1	Calreticulin [Aegilops tauschii]
Traes_5BL_E3ED26EAF1.2	PREDICTED: thaumatin-like protein 1b [Setaria italica]
Traes_5BS_19E54A2E0.1	Methyl-CpG-binding domain-containing protein 11 [Triticum urartu]
Traes_5BS_3AD3F0CAE.2	pyridoxal kinase [Triticum aestivum]
Traes_5BS_6AFE1F4C9.2	Protein DA1-related 1 [Triticum urartu]
Traes_5BS_A651F57B9.1	PREDICTED: 60S ribosomal protein L8 [Brachypodium distachyon]
Traes_5DL_1CE73253F.2	IAA-amino acid hydrolase ILR1-like protein 4 [Aegilops tauschii]
Traes_5DL_1E264D6B4.1	PREDICTED: probable flavin-containing monooxygenase 1 [Brachypodium distachyon]
Traes_5DL_478B2784A.1	PREDICTED: uridine kinase-like protein 1, chloroplastic [Brachypodium distachyon]
Traes_5DL_579206660.1	Transmembrane 9 superfamily member 4 [Aegilops tauschii]
Traes_5DL_6546498F0.1	PREDICTED: caffeoylshikimate esterase-like [Brachypodium distachyon]
Traes_5DL_7D83C2AB2.1	Calreticulin [Aegilops tauschii]
Traes_5DL_A2A5A19B4.1	Aldehyde dehydrogenase family 7 member A1 [Aegilops tauschii]
Traes_5DL_D3AA8B440.1	Enoyl-[acyl-carrier-protein] reductase [NADH], chloroplastic [Aegilops tauschii]
Traes_5DL_E8C2FC9D3.1	Protein transport protein Sec61 subunit alpha [Triticum urartu]
Traes_5DS_1343D5F09.2	PREDICTED: 60S ribosomal protein L8 [Brachypodium distachyon]
Traes_5DS_DBCD62DF1.1	Phosphoribosylformylglycinamidine cyclo-ligase, chloroplastic/mitochondrial [Aegilops tauschii]
Traes_5DS_EA0298870.1	Pyruvate dehydrogenase E1 component subunit beta [Triticum urartu]
Traes_6AL_913A14974.2	PREDICTED: serine/arginine-rich splicing factor RSZ23-like isoform X1 [Brachypodium distachyon]
Traes_6AL_C11B22ED8.1	allene oxide cyclase [Triticum aestivum]
Traes_6AL_C345CE2BE.1	Os02g0773300 [Oryza sativa Japonica Group]
Traes_6AL_E3872D907.1	Thioredoxin reductase 2 [Aegilops tauschii]
Traes_6AL_FC4231BAF.1	Transmembrane 9 superfamily member 4 [Triticum urartu]
Traes_6AS_D6B667559.1	PREDICTED: AP-4 complex subunit sigma [Brachypodium distachyon]
Traes_6BL_0043F2EE5.1	Serine/arginine-rich splicing factor 7 [Triticum urartu]
Traes_6BL_E1FB99DBD.2	Transmembrane 9 superfamily member 4 [Aegilops tauschii]
Traes_6BS_B1952FFF1.1	PREDICTED: AP-4 complex subunit sigma [Brachypodium distachyon]
Traes_6DL_12B2487BC.2	PREDICTED: chaperone protein ClpC1, chloroplastic [Brachypodium distachyon]
Traes_6DL_55B96A9DC.2	PREDICTED: omega-6 fatty acid desaturase, endoplasmic reticulum isozyme 2 [Brachypodium distachyon]
Traes_6DL_6DC301F80.2	Serine/arginine-rich splicing factor 7 [Triticum urartu]
Traes_6DL_7960654CF.2	3-ketoacyl-CoA thiolase-like protein [Triticum aestivum]
Traes_6DL_83D7601DD.1	b-keto acyl reductase [Hordeum vulgare subsp. vulgare]
Traes_6DL_C1DF9A66C.1	Transmembrane 9 superfamily member 4 [Aegilops tauschii]
Traes_6DL_EAE6E3AC1.1	PREDICTED: probable 1-aminocyclopropane-1-carboxylate deaminase-like [Oryza brachyantha]
Traes_6DL_EAE6E3AC11.1	PREDICTED: probable 1-aminocyclopropane-1-carboxylate deaminase-like [Oryza brachyantha]
Traes_6DL_EAE6E3AC12.1	PREDICTED: probable 1-aminocyclopropane-1-carboxylate deaminase-like [Oryza brachyantha]
Traes_6DS_7FDD8343D.1	PREDICTED: AP-4 complex subunit sigma [Brachypodium distachyon]
Traes_7AL_1BC53C605.1	PREDICTED: probable inositol oxygenase [Brachypodium distachyon]
Traes_7AL_41550A4C2.4	PREDICTED: major pollen allergen Ole e 10-like isoform X1 [Brachypodium distachyon]
Traes_7AL_44086C56B.2	Riboflavin biosynthesis protein ribBA, chloroplastic [Triticum urartu]
Traes_7AL_4A905BF2A.1	Os07g0645800 [Oryza sativa Japonica Group]
Traes_7AL_6156A2EB6.1	U-box domain-containing protein 15 [Triticum urartu]
Traes_7AS_324B88EA8.2	31 kDa ribonucleoprotein, chloroplastic [Triticum urartu]
Traes_7AS_56569A5AC.2	Protein argonaute 1B [Aegilops tauschii]
Traes_7AS_779E8A5D2.1	Protein vip1 [Aegilops tauschii]
Traes_7AS_77B04DA10.1	Os06g0163200, partial [Oryza sativa Japonica Group]
Traes_7AS_8E6B88A80.1	Pathogenesis-related protein 1 [Triticum urartu]
Traes_7AS_D51B7852F.1	PREDICTED: peroxisomal membrane protein 11-5 [Brachypodium distachyon]
Traes_7BL_008C00447.2	Riboflavin biosynthesis protein ribBA, chloroplastic [Aegilops tauschii]
Traes_7BL_0F1408688.1	40S ribosomal protein S24-2 [Aegilops tauschii]
Traes_7BL_8F79D7481.1	U-box domain-containing protein 15 [Aegilops tauschii]
Traes_7BL_F33641D86.1	Os06g0700500 [Oryza sativa Japonica Group]
Traes_7BL_FA4DBF37A.1	Vacuolar protein sorting-associated 32-1-like protein [Aegilops tauschii]
Traes_7BS_84BC76271.3	31 kDa ribonucleoprotein, chloroplastic [Triticum urartu]
Traes_7BS_A0B8020BA.1	Os06g0163200, partial [Oryza sativa Japonica Group]
Traes_7BS_A2B219440.1	Pathogenesis-related protein 1 [Aegilops tauschii]
Traes_7BS_DFBCA4DDF.2	PREDICTED: pyruvate dehydrogenase E1 component subunit beta-1, mitochondrial isoform X1 [Brachypodium distachyon]
Traes_7DL_0D6B73511.1	Os06g0700500 [Oryza sativa Japonica Group]
Traes_7DL_25F652EA6.1	Vacuolar protein sorting-associated 32-1-like protein [Aegilops tauschii]
Traes_7DL_3F49AF0E1.1	Riboflavin biosynthesis protein ribBA, chloroplastic [Aegilops tauschii]
Traes_7DL_552C7437F.1	U-box domain-containing protein 15 [Aegilops tauschii]
Traes_7DL_742035D51.1	PREDICTED: NADH dehydrogenase [ubiquinone] iron-sulfur protein 6, mitochondrial [Brachypodium distachyon]
Traes_7DL_91E866850.1	succinate dehydrogenase [Triticum aestivum]
Traes_7DL_99BD3E65A.2	40S ribosomal protein S24-2 [Aegilops tauschii]
Traes_7DL_A95F658D8.2	ABC transporter C family member 8 [Aegilops tauschii]
Traes_7DL_DDE778AFF.1	PREDICTED: major pollen allergen Ole e 10-like isoform X2 [Brachypodium distachyon]
Traes_7DS_0141922EC.2	31 kDa ribonucleoprotein, chloroplastic [Triticum urartu]
Traes_7DS_2B112FA9C.2	Uridylate kinase [Aegilops tauschii]
Traes_7DS_95BE8EB5B.1	Pyrophosphate--fructose 6-phosphate 1-phosphotransferase subunit alpha [Aegilops tauschii]
Traes_7DS_B89DCC51A.1	granule-bound starch synthase I, partial [Triticum aestivum]
Traes_7DS_CFC7B03D6.2	PREDICTED: pyruvate dehydrogenase E1 component subunit beta-1, mitochondrial isoform X2 [Brachypodium distachyon]
Traes_7DS_DA11E7020.1	PREDICTED: peroxisomal membrane protein 11-5 [Brachypodium distachyon]
Traes_7DS_E424099181.2	plastocyanin precursor [Hordeum vulgare]
Traes_7DS_F5343C374.1	Os06g0163200, partial [Oryza sativa Japonica Group]

## Sheet: Table S3-4
Table S3-4:DEPs only in the TNP
Accession	Description
EPlTAET00000010030	photosystem II protein D2 [Festuca ovina]
EPlTAET00000010051	-
TRAES3BF002300120CFD_t1	Cytochrome c [Triticum urartu]
TRAES3BF020100140CFD_t1	PREDICTED: RNA-binding protein FUS [Setaria italica]
TRAES3BF023000060CFD_t1	Rop guanine nucleotide exchange factor 1 [Aegilops tauschii]
TRAES3BF026700020CFD_t1	PREDICTED: LOW QUALITY PROTEIN: 50S ribosomal protein L3-2, chloroplastic [Brachypodium distachyon]
TRAES3BF031200030CFD_t1	Os01g0264500 [Oryza sativa Japonica Group]
TRAES3BF032400020CFD_t1	11S globulin seed storage protein 2 [Aegilops tauschii]
TRAES3BF037600010CFD_t1	mitochondrial glycoprotein [Zea mays]
TRAES3BF037900060CFD_t1	mitochondrial glycoprotein [Zea mays]
TRAES3BF042100010CFD_t1	PREDICTED: glyoxylate/succinic semialdehyde reductase 2, chloroplastic [Brachypodium distachyon]
TRAES3BF044000030CFD_t1	Fructose-bisphosphate aldolase cytoplasmic isozyme [Aegilops tauschii]
TRAES3BF046300080CFD_t1	ATP synthase subunit epsilon, mitochondrial [Aegilops tauschii]
TRAES3BF048900200CFD_t1	PREDICTED: ribose-phosphate pyrophosphokinase 3, chloroplastic-like [Brachypodium distachyon]
TRAES3BF059300030CFD_t1	PREDICTED: ATP-citrate synthase beta chain protein 1 [Brachypodium distachyon]
TRAES3BF063600070CFD_t1	glutathione transferase F5 [Triticum aestivum]
TRAES3BF064700010CFD_t1	PREDICTED: Golgi to ER traffic protein 4 homolog [Brachypodium distachyon]
TRAES3BF065800020CFD_t1	Delta-1-pyrroline-5-carboxylate synthetase [Aegilops tauschii]
TRAES3BF066400020CFD_t1	Aldehyde dehydrogenase family 2 member C4 [Triticum urartu]
TRAES3BF068700080CFD_t1	auxin amidohydrolase [Triticum aestivum]
TRAES3BF073600080CFD_t1	Os01g0677000 [Oryza sativa Japonica Group]
TRAES3BF074200070CFD_t1	PREDICTED: transcription factor Pur-alpha 1 [Brachypodium distachyon]
TRAES3BF075900020CFD_t1	FVE [Triticum aestivum]
TRAES3BF076000090CFD_t1	Os01g0709400 [Oryza sativa Japonica Group]
TRAES3BF076700010CFD_t1	Os01g0709400 [Oryza sativa Japonica Group]
TRAES3BF086500120CFD_t1	External NADH-ubiquinone oxidoreductase 1, mitochondrial [Triticum urartu]
TRAES3BF091400360CFD_t1	alpha-glucosidase [Hordeum vulgare subsp. vulgare]
TRAES3BF091800020CFD_t1	ribosomal protein L36 [Triticum aestivum]
TRAES3BF093600010CFD_t1	Alpha-amylase [Aegilops tauschii]
TRAES3BF094400120CFD_t1	Os01g0817000 [Oryza sativa Japonica Group]
TRAES3BF108200020CFD_t1	PREDICTED: N-alpha-acetyltransferase 16, NatA auxiliary subunit isoform X2 [Brachypodium distachyon]
TRAES3BF117100050CFD_t1	Os01g0210500 [Oryza sativa Japonica Group]
TRAES3BF117500090CFD_t1	40S ribosomal protein S15a-1 [Arabidopsis thaliana]
TRAES3BF142600030CFD_t1	Os12g0489300 [Oryza sativa Japonica Group]
TRAES3BF151800050CFD_t1	-
TRAES3BF155200010CFD_t1	Obg-like ATPase 1 [Triticum urartu]
TRAES3BF171700060CFD_t1	PREDICTED: LOW QUALITY PROTEIN: 66 kDa stress protein-like [Brachypodium distachyon]
TRAES3BF267200040CFD_t1	BnaCnng08290D [Brassica napus]
TRAES3BF279000120CFD_t1	PREDICTED: myosin-3-like [Brachypodium distachyon]
Traes_1AL_0913A6035.2	PREDICTED: oxidoreductase, 2OG-Fe oxygenase family protein isoform X1 [Zea mays]
Traes_1AL_0C24CBB55.1	Cysteine proteinase RD21a [Triticum urartu]
Traes_1AL_126D96CD7.1	L-ascorbate oxidase-like protein [Triticum urartu]
Traes_1AL_14DCD6020.1	Mitogen-activated protein kinase 17 [Triticum urartu]
Traes_1AL_197423E8E.1	PREDICTED: hexokinase-5 [Setaria italica]
Traes_1AL_1DD0385D1.2	PREDICTED: tobamovirus multiplication protein 2A-like [Oryza brachyantha]
Traes_1AL_20886CABD.2	Thymus-specific serine protease [Aegilops tauschii]
Traes_1AL_2858B56A7.1	V-type proton ATPase subunit E [Triticum urartu]
Traes_1AL_28696683F.1	Membrane steroid-binding protein 2 [Aegilops tauschii]
Traes_1AL_3D9B932C7.1	PREDICTED: ferredoxin-6, chloroplastic-like [Brachypodium distachyon]
Traes_1AL_496ED013C.1	TBC1 domain family member 8B [Aegilops tauschii]
Traes_1AL_4F3CAE982.2	vacuolar proton-ATPase C subunit [Triticum aestivum]
Traes_1AL_4F69555EE.2	PREDICTED: mitochondrial zinc maintenance protein 1, mitochondrial [Brachypodium distachyon]
Traes_1AL_5B82FC66C.1	Poly(rC)-binding protein 3 [Triticum urartu]
Traes_1AL_629D67563.2	40S ribosomal protein S17-4 [Triticum urartu]
Traes_1AL_6E8D63113.1	L-ascorbate oxidase-like protein [Aegilops tauschii]
Traes_1AL_6F832D98C.1	PREDICTED: protein transport protein sec24 [Brachypodium distachyon]
Traes_1AL_74A3AF73C.1	PREDICTED: late embryogenesis abundant protein Lea5-like [Brachypodium distachyon]
Traes_1AL_8328B19F6.1	expansin EXPB5 [Triticum aestivum]
Traes_1AL_84549CB3E.1	cytochrome f (chloroplast) [Triticum monococcum]
Traes_1AL_85055D2EE.1	PREDICTED: probable isoprenylcysteine alpha-carbonyl methylesterase ICME [Brachypodium distachyon]
Traes_1AL_8EF2B803D.1	Serine hydroxymethyltransferase 1 [Triticum urartu]
Traes_1AL_999A02D6C.1	ubiquinol-cytochrome c reductase complex protein, partial [Zea mays]
Traes_1AL_A717981EE.1	40S ribosomal protein S15a-1 [Arabidopsis thaliana]
Traes_1AL_BCCDA86671.1	hypothetical protein TRIUR3_00868 [Triticum urartu]
Traes_1AL_C21956F30.1	pollen-specific protein NTP303 precursor [Zea mays]
Traes_1AL_D39C4F23A.2	60S ribosomal protein L36-3 [Triticum urartu]
Traes_1AL_DB4D32ABB.2	Expansin-B4 [Triticum urartu]
Traes_1AL_DE32FBCFA.1	PREDICTED: nucleolar protein 56-like [Brachypodium distachyon]
Traes_1AL_DEB3A0A18.1	PREDICTED: soluble inorganic pyrophosphatase-like [Brachypodium distachyon]
Traes_1AL_DEFECD430.1	Fruit bromelain [Triticum urartu]
Traes_1AL_FCD002830.2	Os01g0700200 [Oryza sativa Japonica Group]
Traes_1AS_24BE95EF5.2	Ras-related protein Rab11C [Triticum urartu]
Traes_1AS_693A87F03.2	60S ribosomal protein L10-2 [Aegilops tauschii]
Traes_1AS_787535721.1	Acyl-coenzyme A oxidase 4, peroxisomal [Triticum urartu]
Traes_1AS_985BB33A1.2	PREDICTED: MADS-box transcription factor 58-like isoform X1 [Brachypodium distachyon]
Traes_1AS_9D59F9C89.2	glutathione-S-transferase 19E50 [Triticum aestivum]
Traes_1AS_A3300ED18.1	Os05g0171200 [Oryza sativa Japonica Group]
Traes_1AS_A4687B896.1	LOC100283904 [Zea mays]
Traes_1AS_C19CF8831.1	PREDICTED: proline synthase co-transcribed bacterial homolog protein [Brachypodium distachyon]
Traes_1AS_C70D49E2E.4	Peroxidase 12 [Triticum urartu]
Traes_1AS_C7E294E15.1	Stromal 70 kDa heat shock-related protein, chloroplastic [Aegilops tauschii]
Traes_1BL_080DAF2F1.1	ubiquinol-cytochrome c reductase complex protein, partial [Zea mays]
Traes_1BL_0FC423766.2	60S ribosomal protein L36-3 [Triticum urartu]
Traes_1BL_12E87565E.1	Os10g0377400 [Oryza sativa Japonica Group]
Traes_1BL_23349A132.1	ferredoxin precursor [Triticum aestivum]
Traes_1BL_2808D034C.1	PREDICTED: subtilisin-like protease [Brachypodium distachyon]
Traes_1BL_2DD49933B.2	PREDICTED: methionine aminopeptidase 1A [Brachypodium distachyon]
Traes_1BL_301F6C93C.1	aspartic proteinase [Triticum aestivum]
Traes_1BL_46DCF8472.1	delta-1-pyrroline-5-carboxylate dehydrogenase [Triticum turgidum]
Traes_1BL_4BC57373A.1	PREDICTED: 28S ribosomal protein S29, mitochondrial-like [Oryza brachyantha]
Traes_1BL_4EB6DE337.1	PREDICTED: oxidoreductase, 2OG-Fe oxygenase family protein isoform X1 [Zea mays]
Traes_1BL_5F5FD0364.1	Monothiol glutaredoxin-S11 [Aegilops tauschii]
Traes_1BL_611DF0433.1	Cysteine proteinase RD21a [Triticum urartu]
Traes_1BL_693AAEFE5.1	3-hydroxyisobutyryl-CoA hydrolase, mitochondrial [Aegilops tauschii]
Traes_1BL_6F4AB886C.2	Universal stress protein A-like protein [Aegilops tauschii]
Traes_1BL_8601EC2E0.1	40S ribosomal protein S15a-1 [Arabidopsis thaliana]
Traes_1BL_8B38C3D46.1	PREDICTED: non-specific lipid transfer protein GPI-anchored 2-like [Setaria italica]
Traes_1BL_94FBC2CD5.1	L-ascorbate oxidase-like protein [Triticum urartu]
Traes_1BL_9908E325A.2	Pyruvate kinase isozyme G, chloroplastic [Aegilops tauschii]
Traes_1BL_9F0C578EF.1	Alpha-glucan water dikinase, chloroplastic [Triticum urartu]
Traes_1BL_A8701451D.1	60S ribosomal protein L28-1 [Aegilops tauschii]
Traes_1BL_B9D587850.1	PREDICTED: late embryogenesis abundant protein Lea5-like [Brachypodium distachyon]
Traes_1BL_BB3DC8F7C.1	PREDICTED: protein transport protein sec24 [Brachypodium distachyon]
Traes_1BL_BEB428D511.1	40S ribosomal protein S17-4 [Triticum urartu]
Traes_1BL_C62273BD9.2	KH domain-containing protein [Aegilops tauschii]
Traes_1BL_CDBA905CE.1	hypothetical protein TRIUR3_26883 [Triticum urartu]
Traes_1BL_D62755E8A.1	Thymus-specific serine protease [Aegilops tauschii]
Traes_1BL_DD7D021A7.2	Os01g0700200 [Oryza sativa Japonica Group]
Traes_1BL_E233C5D1F.1	Poly(rC)-binding protein 3 [Triticum urartu]
Traes_1BL_F2B61F8AA.1	V-type proton ATPase subunit C [Aegilops tauschii]
Traes_1BL_FEC031E34.1	PREDICTED: UDP-glucose:glycoprotein glucosyltransferase isoform X2 [Brachypodium distachyon]
Traes_1BL_FFEA08837.1	PREDICTED: hexokinase-5 [Setaria italica]
Traes_1BS_15C828137.2	PREDICTED: dihydrolipoyl dehydrogenase 1, mitochondrial-like [Brachypodium distachyon]
Traes_1BS_217BCBF47.1	60S ribosomal protein L10-2 [Aegilops tauschii]
Traes_1BS_2E8EE06AF.1	glutathione-S-transferase 19E50 [Triticum aestivum]
Traes_1BS_40F6DB3E3.1	MADS box transcription factor [Triticum aestivum]
Traes_1BS_716EA1208.1	Acyl-coenzyme A oxidase 4, peroxisomal [Aegilops tauschii]
Traes_1BS_85C7EF9D4.1	Phospholipase D alpha 1 [Aegilops tauschii]
Traes_1BS_9DE1487A4.2	Peroxidase 12 [Triticum urartu]
Traes_1BS_B630A9080.2	PREDICTED: tobamovirus multiplication protein 2A-like [Brachypodium distachyon]
Traes_1BS_C2E3780CB.1	Phosphatidylinositide phosphatase SAC1 [Triticum urartu]
Traes_1BS_D2A1CAFAA.2	PREDICTED: proline synthase co-transcribed bacterial homolog protein [Brachypodium distachyon]
Traes_1DL_0BF851CF6.1	Thymus-specific serine protease [Aegilops tauschii]
Traes_1DL_18AD66E3B.2	3-hydroxyisobutyryl-CoA hydrolase 1 [Triticum urartu]
Traes_1DL_22BFD4845.1	40S ribosomal protein S15a-1 [Arabidopsis thaliana]
Traes_1DL_236A8E072.1	V-type proton ATPase subunit E [Triticum urartu]
Traes_1DL_293FC1196.1	Os10g0377400 [Oryza sativa Japonica Group]
Traes_1DL_2FC3C0384.1	PREDICTED: ubiquitin-40S ribosomal protein S27a-like [Brachypodium distachyon]
Traes_1DL_35C20BBE9.1	Ferredoxin-6, chloroplastic [Aegilops tauschii]
Traes_1DL_44034A09A.2	PREDICTED: methionine aminopeptidase 1A [Brachypodium distachyon]
Traes_1DL_47F625603.1	3-hydroxyisobutyryl-CoA hydrolase, mitochondrial [Aegilops tauschii]
Traes_1DL_52B4B9E89.1	Poly(rC)-binding protein 3 [Triticum urartu]
Traes_1DL_52D511CDD.1	mitogen activated protein kinase 21-1 [Triticum aestivum]
Traes_1DL_5FCB2E80C.1	alpha-glucan water dikinase, partial [Hordeum vulgare subsp. vulgare]
Traes_1DL_72C9958C1.1	Histone-lysine N-methyltransferase, H3 lysine-9 specific SUVH1 [Aegilops tauschii]
Traes_1DL_8CBF971B7.1	V-type proton ATPase subunit C [Aegilops tauschii]
Traes_1DL_9E700497C.1	40S ribosomal protein S17-4 [Triticum urartu]
Traes_1DL_B77A2876F.1	PREDICTED: L-ascorbate oxidase homolog [Musa acuminata subsp. malaccensis]
Traes_1DL_C49D3DA38.1	Pyruvate kinase isozyme G, chloroplastic [Aegilops tauschii]
Traes_1DL_F1F0C70E4.1	Protein transport protein Sec24C [Triticum urartu]
Traes_1DL_F9213AB33.1	Cysteine proteinase RD21a [Triticum urartu]
Traes_1DS_1CFF68DA8.1	PREDICTED: proline synthase co-transcribed bacterial homolog protein [Brachypodium distachyon]
Traes_1DS_1CFF68DA81.1	PREDICTED: proline synthase co-transcribed bacterial homolog protein [Brachypodium distachyon]
Traes_1DS_474BD1144.1	PREDICTED: tobamovirus multiplication protein 2A-like [Oryza brachyantha]
Traes_1DS_486DB7BFE.1	NADP-dependent malic enzyme [Triticum aestivum]
Traes_1DS_5C7C282F6.1	Acyl-coenzyme A oxidase 4, peroxisomal [Aegilops tauschii]
Traes_1DS_84549CB3E.1	cytochrome f (chloroplast) [Triticum monococcum]
Traes_1DS_8965FF182.2	Phosphatidylinositide phosphatase SAC1 [Triticum urartu]
Traes_1DS_9E3C7E2CE.1	Phospholipase D alpha 1 [Aegilops tauschii]
Traes_1DS_9E3C7E2CE1.1	Phospholipase D alpha 1 [Aegilops tauschii]
Traes_1DS_A23800206.1	Peroxidase 2 [Triticum urartu]
Traes_1DS_E21950AD6.1	60S ribosomal protein L10-2 [Aegilops tauschii]
Traes_1DS_E3419AD8F.1	Peroxidase 4 [Aegilops tauschii]
Traes_1DS_F22A3DB6A.1	MIKC-type MADS-box transcription factor WM2 [Triticum aestivum]
Traes_1DS_FD8511876.1	glutathione-S-transferase 19E50 [Triticum aestivum]
Traes_2AL_0245ACA71.1	Ananain [Triticum urartu]
Traes_2AL_0553F7051.1	Os07g0100200 [Oryza sativa Japonica Group]
Traes_2AL_077301DD9.1	PREDICTED: exopolygalacturonase-like [Brachypodium distachyon]
Traes_2AL_14B62F6C1.1	Photosystem I reaction center subunit psaK, chloroplastic [Triticum urartu]
Traes_2AL_1F6605694.2	Os04g0513000, partial [Oryza sativa Japonica Group]
Traes_2AL_282256289.2	HBS1-like protein [Triticum urartu]
Traes_2AL_2A29F5945.1	Pectinesterase inhibitor [Triticum urartu]
Traes_2AL_2C50DEE4C.1	plasma membrane H+-ATPase [Triticum aestivum]
Traes_2AL_2D420E093.1	Villin-4 [Triticum urartu]
Traes_2AL_3384AED5F.1	PREDICTED: probable signal peptidase complex subunit 2 [Brachypodium distachyon]
Traes_2AL_57DF7CC48.1	Eukaryotic initiation factor iso-4F subunit p82-34 [Triticum urartu]
Traes_2AL_608FCBC83.1	D-3-phosphoglycerate dehydrogenase, chloroplastic [Triticum urartu]
Traes_2AL_6DEEE3C3E.2	PREDICTED: beta-fructofuranosidase, insoluble isoenzyme 1-like [Oryza brachyantha]
Traes_2AL_77B875554.1	GDSL esterase/lipase EXL3 [Triticum urartu]
Traes_2AL_84549CB3E.1	cytochrome f (chloroplast) [Triticum monococcum]
Traes_2AL_90299B16F.2	Ras GTPase-activating protein-binding protein 1 [Aegilops tauschii]
Traes_2AL_90AC53EFF.1	Aldose 1-epimerase [Aegilops tauschii]
Traes_2AL_9C3A0E71F.1	60S ribosomal protein L14-1 [Aegilops tauschii]
Traes_2AL_B3C7910DC.1	60S ribosomal protein L13a-4 [Triticum urartu]
Traes_2AL_BA500D777.1	ATP synthase subunit d, mitochondrial [Triticum urartu]
Traes_2AL_BBB5A17EE.1	Phosphate carrier protein, mitochondrial [Aegilops tauschii]
Traes_2AL_D4BF4AE24.1	Acyl-[acyl-carrier-protein] desaturase 5, chloroplastic [Triticum urartu]
Traes_2AL_E7B360A43.1	Chlorophyll a-b binding protein CP24 10A, chloroplastic [Aegilops tauschii]
Traes_2AL_EB27BEF91.1	DAZ-associated protein 1 [Aegilops tauschii]
Traes_2AL_F215A8C60.2	PREDICTED: isocitrate dehydrogenase [NAD] regulatory subunit 1, mitochondrial-like isoform X1 [Brachypodium distachyon]
Traes_2AS_1475F8BDB.1	PREDICTED: cytochrome b6-f complex iron-sulfur subunit, chloroplastic [Brachypodium distachyon]
Traes_2AS_1B8504694.2	Aldose 1-epimerase [Triticum urartu]
Traes_2AS_29F0516EB.1	PREDICTED: rapid alkalinization factor-like [Brachypodium distachyon]
Traes_2AS_48BC4E78D.1	Os07g0570300 [Oryza sativa Japonica Group]
Traes_2AS_67EFE0FAE.1	heat shock protein 90 [Triticum aestivum]
Traes_2AS_76163A005.1	ribosomal protein [Bromus inermis]
Traes_2AS_A18A69CB0.2	type III LHCII CAB precursor protein [Hordeum vulgare]
Traes_2AS_BDB406ADE.1	4-alpha-glucanotransferase DPE2 [Triticum urartu]
Traes_2AS_D26D32A7C.1	photosystem I subunit N [Hordeum vulgare subsp. vulgare]
Traes_2AS_D9D9A9ADB.2	[Pyruvate dehydrogenase [lipoamide]] kinase, mitochondrial [Triticum urartu]
Traes_2AS_DCACC5AF9.3	PREDICTED: probable UMP/CMP kinase 3 [Brachypodium distachyon]
Traes_2AS_F485758C1.1	Pyruvate dehydrogenase E1 component subunit alpha [Aegilops tauschii]
Traes_2BL_11A4F903B.1	Acyl-[acyl-carrier-protein] desaturase 5, chloroplastic [Triticum urartu]
Traes_2BL_185ED969B.1	Serine hydroxymethyltransferase 1 [Triticum urartu]
Traes_2BL_207C535E4.1	La-related protein 7 [Triticum urartu]
Traes_2BL_2B45081D4.1	Peroxidase 12 [Triticum urartu]
Traes_2BL_2D421C24E1.3	Subtilisin-like protease [Aegilops tauschii]
Traes_2BL_38A358974.1	Ras GTPase-activating protein-binding protein 1 [Aegilops tauschii]
Traes_2BL_4AEA2109C.2	Plasma membrane ATPase [Aegilops tauschii]
Traes_2BL_64327F222.1	Os04g0513000, partial [Oryza sativa Japonica Group]
Traes_2BL_7E386E5FA.1	Chlorophyll a-b binding protein CP24 10A, chloroplastic [Aegilops tauschii]
Traes_2BL_8037A2504.1	lipid binding protein precursor [Zea mays]
Traes_2BL_80A16ECFD.1	D-3-phosphoglycerate dehydrogenase, chloroplastic [Triticum urartu]
Traes_2BL_817E86589.1	pectin methyl esterase inhibitor [Triticum turgidum subsp. durum]
Traes_2BL_84549CB3E.1	cytochrome f (chloroplast) [Triticum monococcum]
Traes_2BL_8966330D2.1	Os04g0498200 [Oryza sativa Japonica Group]
Traes_2BL_99D8E10C4.2	PREDICTED: isocitrate dehydrogenase [NAD] regulatory subunit 1, mitochondrial-like isoform X1 [Brachypodium distachyon]
Traes_2BL_A11909D20.2	Polyadenylate-binding protein 2 [Aegilops tauschii]
Traes_2BL_B17B085F9.1	Adenosylhomocysteinase [Aegilops tauschii]
Traes_2BL_B614F03D1.1	Photosystem I reaction center subunit psaK, chloroplastic [Triticum urartu]
Traes_2BL_BEDBF4677.1	ATP synthase subunit d, mitochondrial [Aegilops tauschii]
Traes_2BL_BF433B971.1	PREDICTED: exopolygalacturonase-like [Brachypodium distachyon]
Traes_2BL_C7F69725E.2	Os07g0100200 [Oryza sativa Japonica Group]
Traes_2BL_DD0425EB5.1	PREDICTED: 2-oxoglutarate-dependent dioxygenase DAO-like [Brachypodium distachyon]
Traes_2BL_E80C4EE41.1	Phosphate carrier protein, mitochondrial [Aegilops tauschii]
Traes_2BL_F43F59BFF.1	PREDICTED: 2-oxoglutarate-dependent dioxygenase DAO-like [Brachypodium distachyon]
Traes_2BS_100054707.1	ribosomal protein [Bromus inermis]
Traes_2BS_23E0AC565.2	Isoflavone reductase-like protein [Aegilops tauschii]
Traes_2BS_24B01ABC4.1	Prostaglandin E synthase 2 [Aegilops tauschii]
Traes_2BS_4AE914BE2.1	light-harvesting complex IIa protein [Hordeum vulgare]
Traes_2BS_58E7D5315.1	UDP-D-glucuronate decarboxylase [Hordeum vulgare]
Traes_2BS_84549CB3E.1	cytochrome f (chloroplast) [Triticum monococcum]
Traes_2BS_8684E0E15.1	NADP-dependent glyceraldehyde-3-phosphate dehydrogenase [Aegilops tauschii]
Traes_2BS_96ECE84C2.1	sucrose synthase type 2-2 [Triticum polonicum]
Traes_2BS_A9BF5F962.1	Os07g0592600 [Oryza sativa Japonica Group]
Traes_2BS_B6E90913E.2	PREDICTED: phospho-2-dehydro-3-deoxyheptonate aldolase 2, chloroplastic [Brachypodium distachyon]
Traes_2BS_C9C1D03CE.2	PREDICTED: probable UMP/CMP kinase 3 [Brachypodium distachyon]
Traes_2BS_F10DFB01C.1	photosystem I subunit N [Hordeum vulgare subsp. vulgare]
Traes_2BS_F828BA5F4.1	heat shock protein 90 [Triticum aestivum]
Traes_2BS_F828BA5F41.1	heat shock protein 90 [Triticum aestivum]
Traes_2DL_1227A48DF.1	HBS1-like protein [Aegilops tauschii]
Traes_2DL_167A88938.1	60S ribosomal protein L13a-4 [Triticum urartu]
Traes_2DL_24F04DE3B.1	ATP synthase subunit d, mitochondrial [Aegilops tauschii]
Traes_2DL_48377B698.1	OSJNBa0041A02.14 [Oryza sativa Japonica Group]
Traes_2DL_52276893B.2	26S proteasome non-ATPase regulatory subunit 1 [Aegilops tauschii]
Traes_2DL_5C1DDA41C.1	Ras GTPase-activating protein-binding protein 1 [Aegilops tauschii]
Traes_2DL_7A302A688.1	Villin-4 [Triticum urartu]
Traes_2DL_897F1B62B.1	Os04g0498200 [Oryza sativa Japonica Group]
Traes_2DL_8F04980F0.1	Acyl-(acyl-carrier-protein) desaturase, chloroplastic [Aegilops tauschii]
Traes_2DL_95BCAF13E.1	PREDICTED: probable signal peptidase complex subunit 2 [Brachypodium distachyon]
Traes_2DL_AA319AB9D.1	Isocitrate dehydrogenase [NAD] regulatory subunit 1, mitochondrial [Triticum urartu]
Traes_2DL_B4FE833BD.1	Os04g0415800 [Oryza sativa Japonica Group]
Traes_2DL_BEE6ED35B.1	DAZ-associated protein 1 [Aegilops tauschii]
Traes_2DL_E008B6B4D.1	pollen-specific protein F8-4 [Secale cereale x Triticum turgidum subsp. durum]
Traes_2DL_E075C5750.1	Photosystem I reaction center subunit psaK, chloroplastic [Aegilops tauschii]
Traes_2DL_E1E8E26E3.1	Chlorophyll a-b binding protein CP24 10A, chloroplastic [Triticum urartu]
Traes_2DL_E3E6A2E77.1	PREDICTED: wound-induced basic protein [Brachypodium distachyon]
Traes_2DS_1077D5E37.1	PREDICTED: rapid alkalinization factor-like [Brachypodium distachyon]
Traes_2DS_1966D084E.1	Pyruvate dehydrogenase E1 component subunit alpha [Aegilops tauschii]
Traes_2DS_22500FA4F.1	NADP-dependent glyceraldehyde-3-phosphate dehydrogenase [Aegilops tauschii]
Traes_2DS_22C1F133C.1	Os04g0117100 [Oryza sativa Japonica Group]
Traes_2DS_46AF4C8FE.1	Prostaglandin E synthase 2 [Aegilops tauschii]
Traes_2DS_5814764C5.1	photosystem I subunit N [Hordeum vulgare subsp. vulgare]
Traes_2DS_69E67704C.2	Pyruvate dehydrogenase kinase, mitochondrial [Aegilops tauschii]
Traes_2DS_84C394872.1	PREDICTED: pectinesterase-like [Brachypodium distachyon]
Traes_2DS_F722A52EA.5	PREDICTED: probable UMP/CMP kinase 3 [Brachypodium distachyon]
Traes_3AL_1D9B2CE84.1	PREDICTED: glyoxylate/succinic semialdehyde reductase 2, chloroplastic [Brachypodium distachyon]
Traes_3AL_2ADE43F73.1	PREDICTED: WW domain-binding protein 11-like [Brachypodium distachyon]
Traes_3AL_350DFFE84.1	ribosomal protein L36 [Triticum aestivum]
Traes_3AL_3994AF842.1	Os01g0774500 [Oryza sativa Japonica Group]
Traes_3AL_49B41071A.1	PREDICTED: 40S ribosomal protein S10-like [Brachypodium distachyon]
Traes_3AL_743458C76.2	60S ribosomal protein L24 [Aegilops tauschii]
Traes_3AL_7C1A30BD2.2	40S ribosomal protein S15a-1 [Arabidopsis thaliana]
Traes_3AL_84549CB3E.1	cytochrome f (chloroplast) [Triticum monococcum]
Traes_3AL_B60854C6F.1	BnaCnng08290D [Brassica napus]
Traes_3AL_D8A132EFA.9	Os01g0812900 [Oryza sativa Japonica Group]
Traes_3AL_F1F9EAB1B.1	endo-beta-1,3-glucanase [Triticum aestivum]
Traes_3AL_F9EA53EDC.1	PREDICTED: serine/threonine-protein phosphatase 6 regulatory subunit 3-like [Brachypodium distachyon]
Traes_3AS_4C36F7DA9.1	hypothetical protein TRIUR3_01693 [Triticum urartu]
Traes_3AS_7FE2354C6.1	Os01g0143300 [Oryza sativa Japonica Group]
Traes_3AS_84549CB3E.1	cytochrome f (chloroplast) [Triticum monococcum]
Traes_3AS_8D29FEB56.1	RING-box protein 1a [Triticum urartu]
Traes_3AS_9CE75153C.2	Acyl-protein thioesterase 2 [Aegilops tauschii]
Traes_3AS_A3CE60E4F.1	66 kDa stress protein [Triticum urartu]
Traes_3AS_CFF1B48E8.1	66 kDa stress protein [Triticum urartu]
Traes_3AS_D28CB23A6.2	DEAD-box ATP-dependent RNA helicase 35A [Aegilops tauschii]
Traes_3AS_D788E7B17.1	Os01g0264500 [Oryza sativa Japonica Group]
Traes_3AS_DF92A1FC5.1	PREDICTED: LOW QUALITY PROTEIN: 50S ribosomal protein L3-2, chloroplastic [Brachypodium distachyon]
Traes_3B_2B45A100D.1	PREDICTED: RING-box protein 1a [Musa acuminata subsp. malaccensis]
Traes_3B_3E4412094.1	Receptor-like protein kinase ANXUR1 [Aegilops tauschii]
Traes_3B_425A2F551.1	Os01g0143300 [Oryza sativa Japonica Group]
Traes_3B_D5FDB3EA4.1	11S globulin seed storage protein 2 [Aegilops tauschii]
Traes_3B_EB4EF9F7C2.1	Cytochrome c [Triticum urartu]
Traes_3B_FC09F8277.1	Os01g0709400 [Oryza sativa Japonica Group]
Traes_3DL_151062E9D.1	Profilin-2/4 [Aegilops tauschii]
Traes_3DL_285B256FD.2	60S ribosomal protein L24 [Aegilops tauschii]
Traes_3DL_2BC4CDDAA.1	40S ribosomal protein S15a-1 [Arabidopsis thaliana]
Traes_3DL_621E77DAE.1	Selenium-binding protein 1 [Triticum urartu]
Traes_3DL_84549CB3E.1	cytochrome f (chloroplast) [Triticum monococcum]
Traes_3DL_C84C0BCBC.3	Os12g0489300 [Oryza sativa Japonica Group]
Traes_3DL_E466ACA13.1	PREDICTED: glyoxylate/succinic semialdehyde reductase 2, chloroplastic [Brachypodium distachyon]
Traes_3DL_F117C2D8C.1	FK506-binding protein 2-2 [Aegilops tauschii]
Traes_3DL_F1AA506F4.1	ribosomal protein L36 [Triticum aestivum]
Traes_3DS_00C7E4F74.1	V-type proton ATPase subunit E [Aegilops tauschii]
Traes_3DS_05C39A111.1	PREDICTED: ATP-citrate synthase beta chain protein 1 [Brachypodium distachyon]
Traes_3DS_0C467092E.1	Os01g0143300 [Oryza sativa Japonica Group]
Traes_3DS_1D1C66EA4.3	DEAD-box ATP-dependent RNA helicase 35A [Triticum urartu]
Traes_3DS_86F16F044.2	Acyl-protein thioesterase 2 [Aegilops tauschii]
Traes_4AL_0B6B1F05C.1	PREDICTED: uncharacterized abhydrolase domain-containing protein DDB_G0269086 [Brachypodium distachyon]
Traes_4AL_0D04E2FD3.1	PREDICTED: huntingtin-interacting protein K [Brachypodium distachyon]
Traes_4AL_0DF0B6152.1	PREDICTED: phosphoglucan, water dikinase, chloroplastic [Brachypodium distachyon]
Traes_4AL_0EEC0D1D5.1	Oligomeric Golgi complex subunit 2 [Triticum urartu]
Traes_4AL_198AD99FF.3	Clathrin heavy chain 1 [Triticum urartu]
Traes_4AL_1C63E8B90.1	PREDICTED: probable protein phosphatase 2C 75 [Brachypodium distachyon]
Traes_4AL_464720845.1	Glycine-rich RNA-binding protein 2 [Aegilops tauschii]
Traes_4AL_46A48F3BF.1	PREDICTED: probable methyltransferase PMT26-like [Oryza brachyantha]
Traes_4AL_5147AF747.1	PREDICTED: UDP-glucose 6-dehydrogenase 4-like [Brachypodium distachyon]
Traes_4AL_5643E3C32.1	PREDICTED: acylpyruvase FAHD1, mitochondrial-like isoform X1 [Brachypodium distachyon]
Traes_4AL_5F552AAAD.6	C2 domain-containing protein [Hordeum vulgare subsp. vulgare]
Traes_4AL_7CC1A63D3.1	UTP--glucose-1-phosphate uridylyltransferase [Triticum urartu]
Traes_4AL_84549CB3E.1	cytochrome f (chloroplast) [Triticum monococcum]
Traes_4AL_8D0193195.2	5-methyltetrahydropteroyltriglutamate--homocysteine methyltransferase [Aegilops tauschii]
Traes_4AL_9D10E6490.2	PREDICTED: 40S ribosomal protein S16 [Brachypodium distachyon]
Traes_4AL_A3091D983.2	PREDICTED: 40S ribosomal protein S16 [Brachypodium distachyon]
Traes_4AL_A8701451D.1	60S ribosomal protein L28-1 [Aegilops tauschii]
Traes_4AL_B6C20BAB9.2	RuBisCO large subunit-binding protein subunit beta, chloroplastic [Aegilops tauschii]
Traes_4AL_C9F401064.1	sucrose:sucrose 1-fructosyltransferase [Hordeum vulgare subsp. vulgare]
Traes_4AL_CCF365247.1	H+-ATPase [Avena sativa]
Traes_4AL_D34690DFF.2	Os06g0149500 [Oryza sativa Japonica Group]
Traes_4AL_DC7AE79F3.1	hypothetical protein TRIUR3_26883 [Triticum urartu]
Traes_4AL_E5FEC54B3.3	gamma-type tonoplast intrinsic protein [Triticum aestivum]
Traes_4AL_E9E72DEE2.1	PREDICTED: subtilisin-like protease-like [Oryza brachyantha]
Traes_4AL_EE269B066.1	Beta-amylase 2, chloroplastic [Triticum urartu]
Traes_4AL_F10E1A6EE.1	cytochrome f (chloroplast) [Triticum monococcum]
Traes_4AL_FF377A215.2	beta tubulin 7 [Hordeum vulgare subsp. vulgare]
Traes_4AS_034F72028.1	Peroxidase 44 [Triticum urartu]
Traes_4AS_17881114F.2	PREDICTED: villin-2-like [Brachypodium distachyon]
Traes_4AS_1C63E8B90.1	PREDICTED: probable protein phosphatase 2C 75 [Brachypodium distachyon]
Traes_4AS_1CDA71553.1	glutamine synthetase isoform GSr2 [Triticum aestivum]
Traes_4AS_2DCA42965.1	Fumarate hydratase 2, chloroplastic [Triticum urartu]
Traes_4AS_35FB8DB6E.1	PREDICTED: disease resistance protein RPS2-like [Setaria italica]
Traes_4AS_5C9FBF27B.1	PREDICTED: GRF1-interacting factor 2-like isoform X1 [Brachypodium distachyon]
Traes_4AS_880EB5A99.1	PREDICTED: maf-like protein DDB_G0281937 [Brachypodium distachyon]
Traes_4AS_8ED92AF77.1	cyc07 [Triticum aestivum]
Traes_4AS_8F8B908D3.1	40S ribosomal protein SA [Aegilops tauschii]
Traes_4AS_C420DEB6D.1	30S ribosomal protein S1, chloroplastic [Triticum urartu]
Traes_4AS_CDEB9D532.2	PREDICTED: omega-amidase,chloroplastic [Brachypodium distachyon]
Traes_4AS_E2173AB1D.1	Pyruvate kinase, cytosolic isozyme [Triticum urartu]
Traes_4AS_EF5C93EB5.1	Os03g0152800 [Oryza sativa Japonica Group]
Traes_4AS_F10E1A6EE.1	cytochrome f (chloroplast) [Triticum monococcum]
Traes_4AS_FBD1E9DE9.1	Os02g0828500 [Oryza sativa Japonica Group]
Traes_4BL_14E0D4AEE.1	PREDICTED: omega-amidase,chloroplastic [Brachypodium distachyon]
Traes_4BL_41FA8C663.1	40S ribosomal protein SA [Aegilops tauschii]
Traes_4BL_507C53073.1	expansin B4 F5-1 [Secale cereale x Triticum turgidum subsp. durum]
Traes_4BL_52F044A40.1	glutamine synthetase isoform GSr1 [Triticum aestivum]
Traes_4BL_554B7CDD0.1	Chaperonin CPN60-2, mitochondrial [Triticum urartu]
Traes_4BL_66E76E6B0.1	40S ribosomal protein, partial [Triticum aestivum]
Traes_4BL_8C0AF2A56.1	PREDICTED: maf-like protein DDB_G0281937 [Setaria italica]
Traes_4BL_9B1FD32C6.1	Os03g0152800 [Oryza sativa Japonica Group]
Traes_4BL_AF74BC98E.1	60S ribosomal protein L21-2 [Triticum urartu]
Traes_4BL_B9D1E9C99.1	RNA-binding protein Musashi-like protein 2 [Triticum urartu]
Traes_4BL_C3267759F.2	Fumarate hydratase 2, chloroplastic [Triticum urartu]
Traes_4BL_C3C6C11C4.1	30S ribosomal protein S1, chloroplastic [Triticum urartu]
Traes_4BL_E12FA6C4D.1	PREDICTED: anthranilate phosphoribosyltransferase, chloroplastic [Brachypodium distachyon]
Traes_4BL_F2C2A7E02.1	Chaperone protein clpB [Aegilops tauschii]
Traes_4BL_F8586F807.1	PREDICTED: NADH dehydrogenase [ubiquinone] 1 alpha subcomplex subunit 8-A-like [Brachypodium distachyon]
Traes_4BL_F8586F8071.1	PREDICTED: NADH dehydrogenase [ubiquinone] 1 alpha subcomplex subunit 8-A-like [Brachypodium distachyon]
Traes_4BL_FC8629A72.1	Branched-chain-amino-acid aminotransferase 3, chloroplastic [Aegilops tauschii]
Traes_4BL_FD212A495.1	PREDICTED: O-acetyl-ADP-ribose deacetylase MACROD2 [Brachypodium distachyon]
Traes_4BS_02C5D7625.1	PREDICTED: 40S ribosomal protein S16 [Brachypodium distachyon]
Traes_4BS_03C92B3D7.1	PREDICTED: probable methyltransferase PMT26-like [Oryza brachyantha]
Traes_4BS_0F228DCB1.1	Mitochondrial import inner membrane translocase subunit Tim8 [Triticum urartu]
Traes_4BS_1D0369514.2	obtusifoliol 14-alpha-demethylase, partial [Triticum aestivum]
Traes_4BS_418FCBBD3.1	PREDICTED: 40S ribosomal protein S16 [Brachypodium distachyon]
Traes_4BS_562685A17.1	PREDICTED: erlin-2-B isoform X1 [Brachypodium distachyon]
Traes_4BS_5D060446C.1	Adenylyl cyclase-associated protein [Triticum urartu]
Traes_4BS_6A3B1EE78.1	cytochrome f (chloroplast) [Triticum aestivum]
Traes_4BS_928889630.1	PREDICTED: costars family protein [Elaeis guineensis]
Traes_4BS_9831A28AE.1	Nuclear cap-binding protein subunit 1 [Triticum urartu]
Traes_4BS_9E3DC85E4.1	PREDICTED: costars family protein [Setaria italica]
Traes_4BS_A3149ED88.1	PREDICTED: villin-2-like [Brachypodium distachyon]
Traes_4BS_AAD6CD6B8.1	H+-ATPase [Avena sativa]
Traes_4BS_B9D1E9C99.1	RNA-binding protein Musashi-like protein 2 [Triticum urartu]
Traes_4BS_CAEB4EC73.1	Beta-amylase 2, chloroplastic [Triticum urartu]
Traes_4BS_DB47471FB.1	Glycine-rich RNA-binding protein 2 [Aegilops tauschii]
Traes_4BS_E9F9FE3C5.1	PREDICTED: UDP-glucose 6-dehydrogenase 4-like [Brachypodium distachyon]
Traes_4BS_EA3A30FBE.2	Os11g0167600 [Oryza sativa Japonica Group]
Traes_4DL_4F52CA7F0.1	Peroxidase 44 [Aegilops tauschii]
Traes_4DL_775B844E2.1	60s ribosomal protein L21, partial [Triticum aestivum]
Traes_4DL_7AAB94AC2.1	Pyruvate kinase, cytosolic isozyme [Aegilops tauschii]
Traes_4DL_A379ABAE9.1	aquaporin [Triticum aestivum]
Traes_4DL_A52217698.1	PREDICTED: villin-2-like [Brachypodium distachyon]
Traes_4DL_A8466BAA8.1	cyc07 [Triticum aestivum]
Traes_4DL_AFE97C149.1	Chaperone protein clpB [Aegilops tauschii]
Traes_4DL_CB8E1061C.1	glutamine synthetase isoform GSr2 [Triticum aestivum]
Traes_4DL_D9D130BEE.1	Anthranilate phosphoribosyltransferase, chloroplastic [Triticum urartu]
Traes_4DL_E3AE59EA9.2	Os03g0100150 [Oryza sativa Japonica Group]
Traes_4DL_EF0269A82.1	PREDICTED: erlin-2-B isoform X1 [Brachypodium distachyon]
Traes_4DL_FB5D1C901.1	40S ribosomal protein SA [Aegilops tauschii]
Traes_4DS_00A066C3D.1	Pollen allergen Phl p 5a [Triticum urartu]
Traes_4DS_0575837D6.2	PREDICTED: probable methyltransferase PMT26-like [Oryza brachyantha]
Traes_4DS_0EAC519C1.2	Glycine-rich RNA-binding protein 2 [Aegilops tauschii]
Traes_4DS_138E9F824.1	beta-tubulin 6, partial [Triticum aestivum]
Traes_4DS_1554E90CB.2	obtusifoliol 14-alpha-demethylase, partial [Triticum aestivum]
Traes_4DS_5FF646FC1.2	PREDICTED: 40S ribosomal protein S16 [Brachypodium distachyon]
Traes_4DS_84549CB3E.1	cytochrome f (chloroplast) [Triticum monococcum]
Traes_4DS_9509649D6.1	Beta-amylase 2, chloroplastic [Triticum urartu]
Traes_4DS_AED0FD434.1	H+-ATPase [Avena sativa]
Traes_4DS_AFB7DD996.1	BnaC01g09100D [Brassica napus]
Traes_4DS_B2986952C.2	PREDICTED: uncharacterized abhydrolase domain-containing protein DDB_G0269086 [Brachypodium distachyon]
Traes_4DS_BD04D4260.1	sucrose-phosphate synthase [Triticum aestivum]
Traes_4DS_C874E8B66.1	PREDICTED: glycine, alanine and asparagine-rich protein [Setaria italica]
Traes_4DS_CC9F9317E.2	Chlorophyll a-b binding protein CP26, chloroplastic [Aegilops tauschii]
Traes_4DS_D97A96AE5.2	5-methyltetrahydropteroyltriglutamate--homocysteine methyltransferase [Aegilops tauschii]
Traes_4DS_E3F346B9B1.1	Os11g0167600 [Oryza sativa Japonica Group]
Traes_4DS_EB7A5C35C.2	PREDICTED: clathrin heavy chain 1-like [Brachypodium distachyon]
Traes_4DS_F56950AC81.3	PREDICTED: UDP-glucose 6-dehydrogenase 4-like [Brachypodium distachyon]
Traes_5AL_07951DCB6.1	Clathrin heavy chain 1 [Triticum urartu]
Traes_5AL_321A1699E.2	6-phosphofructokinase 5, chloroplastic [Aegilops tauschii]
Traes_5AL_5D542B354.2	isoamylase 3 [Triticum aestivum]
Traes_5AL_629EDDFC3.2	HSP70, partial [Triticum aestivum]
Traes_5AL_62E2DE406.1	DEAD-box ATP-dependent RNA helicase 35A [Aegilops tauschii]
Traes_5AL_8D404614F.1	60S ribosomal protein L32-1 [Triticum urartu]
Traes_5AL_A0A4D2BE7.2	60S ribosomal protein L32-1 [Triticum urartu]
Traes_5AL_B29005219.1	Indole-3-glycerol phosphate synthase, chloroplastic [Triticum urartu]
Traes_5AL_BEBCB4723.1	cytochrome f (chloroplast) [Triticum monococcum]
Traes_5AL_DD1665D87.2	Acetyl-coenzyme A synthetase [Triticum urartu]
Traes_5AS_238F990CC.2	PREDICTED: syntaxin-52-like [Oryza brachyantha]
Traes_5AS_33A86266A.1	Importin subunit beta-1 [Aegilops tauschii]
Traes_5AS_4125EE078.2	PREDICTED: protein tesmin/TSO1-like CXC 3 [Brachypodium distachyon]
Traes_5AS_84549CB3E.1	cytochrome f (chloroplast) [Triticum monococcum]
Traes_5AS_9F681D8F1.1	40S ribosomal protein S9-2 [Triticum urartu]
Traes_5AS_A6FEB7DA3.1	V-type proton ATPase 16 kDa proteolipid subunit [Triticum urartu]
Traes_5BL_051A88B95.2	glutathione transferase [Triticum aestivum]
Traes_5BL_0E4566F3E.1	Os07g0247000 [Oryza sativa Japonica Group]
Traes_5BL_0FF9F3975.1	DEAD-box ATP-dependent RNA helicase 35A [Aegilops tauschii]
Traes_5BL_14C8FE0DE.2	Pyruvate dehydrogenase E1 component subunit beta [Triticum urartu]
Traes_5BL_154422B7A.1	cell wall invertase [Triticum aestivum]
Traes_5BL_16679C6FC.1	PREDICTED: CDGSH iron-sulfur domain-containing protein NEET [Brachypodium distachyon]
Traes_5BL_2299D59A3.1	Exopolygalacturonase [Triticum urartu]
Traes_5BL_239C3C584.1	PREDICTED: 3-dehydroquinate synthase, chloroplastic-like [Brachypodium distachyon]
Traes_5BL_2983EE249.1	vacuolar ATP synthase 16 kDa proteolipid subunit [Zea mays]
Traes_5BL_2C0496270.1	PREDICTED: cell wall / vacuolar inhibitor of fructosidase 2-like [Brachypodium distachyon]
Traes_5BL_305405311.1	LOC100283462 [Zea mays]
Traes_5BL_36B4733ED.1	UDP-D-glucose epimerase 3 [Hordeum vulgare]
Traes_5BL_38D5C4BE1.2	PREDICTED: probable sarcosine oxidase [Brachypodium distachyon]
Traes_5BL_3AF852D9A.1	PREDICTED: acylpyruvase FAHD1, mitochondrial-like isoform X1 [Brachypodium distachyon]
Traes_5BL_3D33C7483.1	PREDICTED: exocyst complex component EXO70B1-like [Zea mays]
Traes_5BL_5041B968E.2	20 kDa chaperonin, chloroplastic [Aegilops tauschii]
Traes_5BL_58C4A08F1.2	PREDICTED: F-box/WD repeat-containing protein 7-like [Brachypodium distachyon]
Traes_5BL_5A648D29D.1	PREDICTED: protein TRANSPARENT TESTA 12-like [Brachypodium distachyon]
Traes_5BL_65DDBA449.1	Indole-3-glycerol phosphate synthase, chloroplastic [Triticum urartu]
Traes_5BL_68C95B396.1	Mitochondrial import inner membrane translocase subunit Tim10 [Aegilops tauschii]
Traes_5BL_7F239CB31.1	PREDICTED: huntingtin-interacting protein K [Brachypodium distachyon]
Traes_5BL_84549CB3E.1	cytochrome f (chloroplast) [Triticum monococcum]
Traes_5BL_8601EC2E0.1	40S ribosomal protein S15a-1 [Arabidopsis thaliana]
Traes_5BL_91A57CFD8.1	ribosomal protein [Bromus inermis]
Traes_5BL_9789C37DD.1	PREDICTED: fructokinase-2-like [Oryza brachyantha]
Traes_5BL_A416D5654.2	PREDICTED: subtilisin-like protease-like [Oryza brachyantha]
Traes_5BL_A8701451D.1	60S ribosomal protein L28-1 [Aegilops tauschii]
Traes_5BL_AA69820C5.1	Beta-glucosidase 30 [Triticum urartu]
Traes_5BL_B013EB81C.1	Glutathione S-transferase theta-1 [Triticum urartu]
Traes_5BL_B55C18B26.3	60S ribosomal protein L32-1 [Triticum urartu]
Traes_5BL_B59027317.1	60S ribosomal protein L32-1 [Triticum urartu]
Traes_5BL_B6C40E5BE.2	Os12g0164600 [Oryza sativa Japonica Group]
Traes_5BL_C66D2A645.3	PREDICTED: trafficking protein particle complex subunit 6B-like [Brachypodium distachyon]
Traes_5BL_CA33BB947.1	plastid alpha-1,4-glucan phosphorylase [Triticum aestivum]
Traes_5BL_D12151D1D.1	6-phosphofructokinase 5, chloroplastic [Aegilops tauschii]
Traes_5BL_D7139B3B1.1	PREDICTED: LOW QUALITY PROTEIN: stomatin-like protein 2, mitochondrial [Brachypodium distachyon]
Traes_5BL_DD9C2EAB2.2	PREDICTED: proton pump-interactor 1-like [Brachypodium distachyon]
Traes_5BL_E065DEAB6.1	PREDICTED: nudix hydrolase 16, mitochondrial-like [Brachypodium distachyon]
Traes_5BL_EBD050E21.2	beta tubulin 5 [Hordeum vulgare subsp. vulgare]
Traes_5BL_EC24EEA67.1	D-protein [Hordeum vulgare]
Traes_5BL_EF07069FC.2	Clathrin heavy chain 1 [Triticum urartu]
Traes_5BL_F00EF60B1.2	Acetyl-coenzyme A synthetase [Aegilops tauschii]
Traes_5BS_1AC8D3009.2	O-acetylserine (thiol) lyase [Triticum aestivum]
Traes_5BS_1D2221052.1	Importin subunit beta-1 [Aegilops tauschii]
Traes_5BS_26A43A8A0.1	60S ribosomal protein L36-2 [Aegilops tauschii]
Traes_5BS_2983EE249.1	vacuolar ATP synthase 16 kDa proteolipid subunit [Zea mays]
Traes_5BS_4833CA0C2.1	PREDICTED: syntaxin-52-like [Oryza brachyantha]
Traes_5BS_84549CB3E.1	cytochrome f (chloroplast) [Triticum monococcum]
Traes_5BS_8A07A2FC0.2	PREDICTED: DEAD-box ATP-dependent RNA helicase 9-like [Brachypodium distachyon]
Traes_5BS_A4B629458.1	PREDICTED: probable pectinesterase 53 [Setaria italica]
Traes_5BS_A5DF610DD.2	PREDICTED: haloacid dehalogenase-like hydrolase domain-containing protein At3g48420 [Brachypodium distachyon]
Traes_5BS_C6C5774B8.1	PREDICTED: pectinesterase 3-like [Zea mays]
Traes_5BS_E431D5D9D.1	5-methyltetrahydropteroyltriglutamate--homocysteine methyltransferase [Triticum urartu]
Traes_5BS_E59F3734C.1	40S ribosomal protein S9-2 [Triticum urartu]
Traes_5BS_F9D2C42AB.1	PREDICTED: protein tesmin/TSO1-like CXC 3 [Brachypodium distachyon]
Traes_5DL_014BC41D5.1	PREDICTED: UPF0664 stress-induced protein C29B12.11c [Brachypodium distachyon]
Traes_5DL_02DC1BE45.2	Cytochrome b-c1 complex subunit 7 [Aegilops tauschii]
Traes_5DL_0A7630D1E.1	PREDICTED: UDP-glucose 6-dehydrogenase 4 [Brachypodium distachyon]
Traes_5DL_0BE2B1D42.2	ubiquitin activating enyme [Triticum aestivum]
Traes_5DL_0DD5BCE63.1	Aspartyl aminopeptidase [Triticum urartu]
Traes_5DL_1DBDCFB87.1	PREDICTED: ervatamin-B-like [Brachypodium distachyon]
Traes_5DL_20877B6EA.1	Acetyl-coenzyme A synthetase [Aegilops tauschii]
Traes_5DL_24E161E8F.1	beta tubulin 5 [Hordeum vulgare subsp. vulgare]
Traes_5DL_25FA5CCA4.2	Clathrin heavy chain 1 [Triticum urartu]
Traes_5DL_27372150C.2	6-phosphofructokinase 5, chloroplastic [Aegilops tauschii]
Traes_5DL_292B9CA4C.1	PREDICTED: subtilisin-like protease-like [Oryza brachyantha]
Traes_5DL_2DB82B833.2	Os07g0247000 [Oryza sativa Japonica Group]
Traes_5DL_318AFB6A2.1	PREDICTED: cell wall / vacuolar inhibitor of fructosidase 2-like [Brachypodium distachyon]
Traes_5DL_3A1F6A0F1.2	PREDICTED: trafficking protein particle complex subunit 6B-like [Brachypodium distachyon]
Traes_5DL_49795C4EE.1	isoamylase 3 [Triticum aestivum]
Traes_5DL_6090C2D74.1	PREDICTED: CDGSH iron-sulfur domain-containing protein NEET [Brachypodium distachyon]
Traes_5DL_63F6E8668.1	Glutathione S-transferase theta-1 [Triticum urartu]
Traes_5DL_724B74784.1	Indole-3-glycerol phosphate synthase, chloroplastic [Triticum urartu]
Traes_5DL_73C03C686.1	60S ribosomal protein L32-1 [Triticum urartu]
Traes_5DL_7F872A678.1	3-dehydroquinate synthase [Zea mays]
Traes_5DL_801291D6C.1	PREDICTED: acylpyruvase FAHD1, mitochondrial-like isoform X1 [Brachypodium distachyon]
Traes_5DL_84549CB3E.1	cytochrome f (chloroplast) [Triticum monococcum]
Traes_5DL_876F0FCBE.2	60S ribosomal protein L32-1 [Triticum urartu]
Traes_5DL_935C409FC.1	Mitochondrial import inner membrane translocase subunit Tim10 [Aegilops tauschii]
Traes_5DL_A159814E1.2	Bifunctional aspartokinase/homoserine dehydrogenase 2, chloroplastic [Triticum urartu]
Traes_5DL_A51C04BEB.1	Heat shock cognate 70 kDa protein 1 [Triticum urartu]
Traes_5DL_AF14CA57E1.1	ATP-dependent RNA helicase DDX41 [Zea mays]
Traes_5DL_C1BAD23DD.1	PREDICTED: protein TRANSPARENT TESTA 12-like [Brachypodium distachyon]
Traes_5DL_CD95EFB8F.2	PREDICTED: probable sarcosine oxidase [Brachypodium distachyon]
Traes_5DL_D44FBB27D.1	40S ribosomal protein S18 [Aegilops tauschii]
Traes_5DL_D9722CD9B.1	PREDICTED: probable sarcosine oxidase [Brachypodium distachyon]
Traes_5DL_DD86DDE40.2	PREDICTED: pyruvate dehydrogenase E1 component subunit beta-4, chloroplastic [Brachypodium distachyon]
Traes_5DL_DE7C465BF.2	V-type proton ATPase 16 kDa proteolipid subunit [Triticum urartu]
Traes_5DL_E2AF5FEA6.1	ribosomal protein [Bromus inermis]
Traes_5DL_F9CAE8155.1	PREDICTED: nudix hydrolase 16, mitochondrial-like [Brachypodium distachyon]
Traes_5DS_03D8C8288.1	PREDICTED: syntaxin-52-like [Oryza brachyantha]
Traes_5DS_1BD5492E6.1	5-methyltetrahydropteroyltriglutamate--homocysteine methyltransferase [Triticum urartu]
Traes_5DS_2E06A1F03.1	PREDICTED: haloacid dehalogenase-like hydrolase domain-containing protein At3g48420 [Brachypodium distachyon]
Traes_5DS_44A8E7C76.1	PREDICTED: protein tesmin/TSO1-like CXC 3 [Brachypodium distachyon]
Traes_5DS_5A72A7F18.1	PREDICTED: probable pectinesterase 53 [Setaria italica]
Traes_5DS_81917280C.1	PREDICTED: chaperone protein ClpC2, chloroplastic [Brachypodium distachyon]
Traes_5DS_AC5D29D23.1	Heat shock protein 83 [Aegilops tauschii]
Traes_5DS_E5971A8AB.1	Diaminopimelate epimerase, chloroplastic [Triticum urartu]
Traes_5DS_EDA1C856E.1	enolase [Triticum aestivum]
Traes_6AL_215C7B97E1.2	PREDICTED: probable steroid-binding protein 3 [Brachypodium distachyon]
Traes_6AL_24A5FC5D9.1	Succinyl-CoA ligase [ADP-forming] subunit beta, mitochondrial [Triticum urartu]
Traes_6AL_28BDFC98C.1	Acyltransferase-like protein [Aegilops tauschii]
Traes_6AL_31A70E50A.3	E3 ubiquitin-protein ligase PRT1 [Triticum urartu]
Traes_6AL_42AEB5299.1	Betaine aldehyde dehydrogenase 1, chloroplastic [Aegilops tauschii]
Traes_6AL_557F07059.1	Pollen-specific protein SF3 [Aegilops tauschii]
Traes_6AL_56964CC95.1	PREDICTED: 40S ribosomal protein S30 [Brachypodium distachyon]
Traes_6AL_56A5F98E3.1	Replication factor C subunit 5 [Triticum urartu]
Traes_6AL_5B7ABAB4B.1	PREDICTED: RING-box protein 1 [Brachypodium distachyon]
Traes_6AL_67ED9DB4D.1	phenylalanine ammonia-lyase 4 [Bambusa oldhamii]
Traes_6AL_7C6EE2D46.1	phosphoribulokinase (EC 2.7.1.19) - wheat [Triticum sp.]
Traes_6AL_904D2D9AB.1	small heat shock protein Hsp23.5 [Triticum aestivum]
Traes_6AL_97788AE61.1	PREDICTED: clustered mitochondria protein isoform X2 [Brachypodium distachyon]
Traes_6AL_A923A5347.1	Oligopeptidase A [Aegilops tauschii]
Traes_6AL_B393E6BCC.2	Photosystem II 10 kDa polypeptide, chloroplastic [Triticum urartu]
Traes_6AL_D060E9FD6.1	PREDICTED: mitochondrial import inner membrane translocase subunit Tim13-like [Oryza brachyantha]
Traes_6AL_D304A3C3B.1	High mobility group B protein 9 [Triticum urartu]
Traes_6AL_D85109FAA.1	Early nodulin-like protein 2 [Aegilops tauschii]
Traes_6AL_F616C2473.1	PREDICTED: probable ADP-ribosylation factor GTPase-activating protein AGD11 [Brachypodium distachyon]
Traes_6AL_FE1447C07.1	60S ribosomal protein L14-1 [Aegilops tauschii]
Traes_6AS_03DE950D5.1	Subtilisin-like protease [Aegilops tauschii]
Traes_6AS_0DED4DD5A.1	Os02g0104800 [Oryza sativa Japonica Group]
Traes_6AS_0FDBBF9E9.1	PREDICTED: ubiquitin thioesterase OTU1 [Brachypodium distachyon]
Traes_6AS_3753A6F2C.1	cinnamyl alcohol dehydrogenase [Triticum aestivum]
Traes_6AS_3EAE33D2D.1	PREDICTED: protein ENHANCED DISEASE RESISTANCE 2-like [Brachypodium distachyon]
Traes_6AS_5027732B8.1	Dihydrolipoyllysine-residue acetyltransferase component 3 of pyruvate dehydrogenase complex, mitochondrial [Triticum urartu]
Traes_6AS_58B52A630.1	cytochrome f (chloroplast) [Triticum monococcum]
Traes_6AS_606F61E8B.1	PREDICTED: chloroplast stem-loop binding protein of 41 kDa a, chloroplastic [Brachypodium distachyon]
Traes_6AS_945E4CFF9.1	Os02g0200800, partial [Oryza sativa Japonica Group]
Traes_6AS_CF0AB9BAB.1	Major pollen allergen Lol p 5a [Triticum urartu]
Traes_6AS_E5CB6941F.1	Os02g0440000 [Oryza sativa Japonica Group]
Traes_6BL_2546C9F2A.1	TOM1-like protein 2 [Triticum urartu]
Traes_6BL_4660848A8.1	phosphoribulokinase (EC 2.7.1.19) - wheat [Triticum sp.]
Traes_6BL_62CC48C2C.1	60S ribosomal protein L14-1 [Aegilops tauschii]
Traes_6BL_6A3B1EE78.1	cytochrome f (chloroplast) [Triticum aestivum]
Traes_6BL_8B9E1AEAF.1	E3 ubiquitin-protein ligase PRT1 [Triticum urartu]
Traes_6BL_936B5B999.2	High mobility group B protein 9 [Triticum urartu]
Traes_6BL_98F7FF010.2	inorganic pyrophosphotase [Triticum aestivum]
Traes_6BL_CD5BDF8F7.2	Succinyl-CoA ligase [ADP-forming] subunit beta, mitochondrial [Triticum urartu]
Traes_6BL_D08076F58.2	Pollen-specific protein SF3 [Aegilops tauschii]
Traes_6BL_E1FDBDB34.1	PREDICTED: 40S ribosomal protein S30 [Brachypodium distachyon]
Traes_6BL_F10E1A6EE.1	cytochrome f (chloroplast) [Triticum monococcum]
Traes_6BL_FF1B2B0CA.1	PREDICTED: RING-box protein 1 [Brachypodium distachyon]
Traes_6BS_063751B25.1	Exopolygalacturonase [Triticum urartu]
Traes_6BS_0AFE47E4B.1	PREDICTED: UTP--glucose-1-phosphate uridylyltransferase-like [Brachypodium distachyon]
Traes_6BS_682497935.1	PREDICTED: citrate synthase 4, mitochondrial-like [Brachypodium distachyon]
Traes_6BS_6D541D2C1.1	PREDICTED: ubiquitin thioesterase OTU1 [Brachypodium distachyon]
Traes_6BS_6F8DEF103.1	Calnexin-like protein [Aegilops tauschii]
Traes_6BS_84549CB3E.1	cytochrome f (chloroplast) [Triticum monococcum]
Traes_6BS_C9B216D97.1	Dihydrolipoyllysine-residue acetyltransferase component 3 of pyruvate dehydrogenase complex, mitochondrial [Triticum urartu]
Traes_6BS_EA1DF4148.1	PREDICTED: protein ENHANCED DISEASE RESISTANCE 2-like [Brachypodium distachyon]
Traes_6DL_03A05A5D7.1	60S ribosomal protein L14-1 [Aegilops tauschii]
Traes_6DL_1654E6688.1	Succinyl-CoA ligase [ADP-forming] subunit beta, mitochondrial [Triticum urartu]
Traes_6DL_17F260139.1	Acyltransferase-like protein [Aegilops tauschii]
Traes_6DL_20C5D4359.2	inorganic pyrophosphotase [Triticum aestivum]
Traes_6DL_22C536081.1	phosphoribulokinase (EC 2.7.1.19) - wheat [Triticum sp.]
Traes_6DL_3070121FB.1	PREDICTED: protein CYPRO4-like [Brachypodium distachyon]
Traes_6DL_3BCB83718.2	small heat shock protein Hsp23.5 [Triticum aestivum]
Traes_6DL_3FD1DA8AA.1	60S ribosomal protein L6 [Aegilops tauschii]
Traes_6DL_4A51CCD6C.1	Peroxidase 65 [Triticum urartu]
Traes_6DL_6BBA963FA.1	PREDICTED: 40S ribosomal protein S30 [Brachypodium distachyon]
Traes_6DL_6D224FA36.1	inorganic pyrophosphotase [Triticum aestivum]
Traes_6DL_98F8D3629.2	Early nodulin-like protein 2 [Aegilops tauschii]
Traes_6DL_A48AB792D.1	E3 ubiquitin-protein ligase PRT1 [Aegilops tauschii]
Traes_6DL_BD49C3B26.1	PREDICTED: universal stress protein A-like protein [Brachypodium distachyon]
Traes_6DL_C032299B8.1	Pollen-specific protein SF3 [Aegilops tauschii]
Traes_6DL_DE5D1D2FD.2	Photosystem II 10 kDa polypeptide, chloroplastic [Aegilops tauschii]
Traes_6DL_E6E385C31.1	AT-rich interactive domain-containing protein 2 [Aegilops tauschii]
Traes_6DL_EBDB8209B.1	PREDICTED: probable rhamnose biosynthetic enzyme 1 [Brachypodium distachyon]
Traes_6DL_F1E787360.1	TOM1-like protein 2 [Triticum urartu]
Traes_6DL_F9589C62A.4	S-adenosylmethionine synthase 1 [Triticum urartu]
Traes_6DS_08F52DEBD.1	mitochondrial ATP synthase precursor [Triticum aestivum]
Traes_6DS_1C754D431.1	PREDICTED: citrate synthase 4, mitochondrial-like [Brachypodium distachyon]
Traes_6DS_2207A3BC4.2	PREDICTED: LOW QUALITY PROTEIN: polyadenylate-binding protein-interacting protein 4-like [Brachypodium distachyon]
Traes_6DS_26464DCAD.2	PREDICTED: protein ENHANCED DISEASE RESISTANCE 2-like [Brachypodium distachyon]
Traes_6DS_84549CB3E.1	cytochrome f (chloroplast) [Triticum monococcum]
Traes_6DS_8E81EA463.2	Endoglucanase 11 [Aegilops tauschii]
Traes_6DS_9ED841904.1	PREDICTED: ubiquitin thioesterase OTU1 [Brachypodium distachyon]
Traes_6DS_AA2D87617.2	Pre-mRNA-processing factor 39 [Aegilops tauschii]
Traes_6DS_BE3605A23.1	PREDICTED: chloroplast stem-loop binding protein of 41 kDa a, chloroplastic [Brachypodium distachyon]
Traes_6DS_BEEC80AAF.2	Os02g0200800, partial [Oryza sativa Japonica Group]
Traes_6DS_DBB150A6A.1	polyphenol oxidase, partial [Triticum aestivum]
Traes_6DS_FCD6604EA.1	Subtilisin-like protease [Aegilops tauschii]
Traes_7AL_087706730.2	PREDICTED: ATP-citrate synthase beta chain protein 1 [Brachypodium distachyon]
Traes_7AL_0E9D7C1C8.1	Reticuline oxidase-like protein [Triticum urartu]
Traes_7AL_1B1FBCDE4.1	Xyloglucan endotransglucosylase/hydrolase protein 22 [Triticum urartu]
Traes_7AL_2C088C7C61.2	Exopolygalacturonase [Triticum urartu]
Traes_7AL_2FF386F35.1	Glutaredoxin-C8 [Triticum urartu]
Traes_7AL_33F0E8FBE.1	PREDICTED: triacylglycerol lipase 2-like isoform X1 [Brachypodium distachyon]
Traes_7AL_353A69D0F.1	Adenylate kinase, chloroplastic [Aegilops tauschii]
Traes_7AL_4B8348CBB.1	Lactoylglutathione lyase [Aegilops tauschii]
Traes_7AL_4EFFD9BDF.1	PREDICTED: external alternative NAD(P)H-ubiquinone oxidoreductase B2, mitochondrial-like [Brachypodium distachyon]
Traes_7AL_5A439334C.2	PREDICTED: clathrin light chain 2-like [Brachypodium distachyon]
Traes_7AL_60C568106.1	mitochondrial acid phosphatase [Triticum aestivum]
Traes_7AL_63D870B5F.1	11S globulin seed storage protein 2 [Triticum urartu]
Traes_7AL_84549CB3E.1	cytochrome f (chloroplast) [Triticum monococcum]
Traes_7AL_89535348E.2	Programmed cell death protein 4 [Triticum urartu]
Traes_7AL_8C4A9BEBF.1	Xyloglucan endotransglucosylase/hydrolase protein 22 [Triticum urartu]
Traes_7AL_9812088EB.2	Carbonic anhydrase, chloroplastic [Aegilops tauschii]
Traes_7AL_A1EA63AD2.1	ribosomal protein P1 [Triticum aestivum]
Traes_7AL_A71877D6D.2	V-type proton ATPase subunit E [Aegilops tauschii]
Traes_7AL_B1E569AA8.1	Alpha-soluble NSF attachment protein [Aegilops tauschii]
Traes_7AL_F3ED3303D.1	T-complex protein 1 subunit epsilon [Triticum urartu]
Traes_7AS_10300DA90.1	ribosomal protein L10A [Triticum aestivum]
Traes_7AS_2EB9E44921.1	PREDICTED: 40S ribosomal protein S30 [Brachypodium distachyon]
Traes_7AS_3247D97E8.2	RuBisCO large subunit-binding protein subunit beta, chloroplastic [Triticum urartu]
Traes_7AS_3B5A02BF4.1	60S ribosomal protein L32-1 [Aegilops tauschii]
Traes_7AS_41A62DBFD.1	PREDICTED: peroxidase 5-like [Brachypodium distachyon]
Traes_7AS_48F030E21.2	Oxysterol-binding protein-like protein OBPa [Aegilops tauschii]
Traes_7AS_6EB9366BA.1	Os06g0149500 [Oryza sativa Japonica Group]
Traes_7AS_7D66EF3D3.2	6-phosphogluconate dehydrogenase, decarboxylating [Aegilops tauschii]
Traes_7AS_7D66EF3D31.1	6-phosphogluconate dehydrogenase, decarboxylating [Aegilops tauschii]
Traes_7AS_7F024E361.1	TPA: pyridoxamine 5-phosphate oxidase protein [Zea mays]
Traes_7AS_84549CB3E.1	cytochrome f (chloroplast) [Triticum monococcum]
Traes_7AS_8C68491B3.2	limit dextrinase type starch debranching enzyme [Triticum aestivum]
Traes_7AS_9C283FE66.1	Glutamate-1-semialdehyde 2,1-aminomutase, chloroplastic [Triticum urartu]
Traes_7AS_AAB8ACBF5.1	Tetratricopeptide repeat protein 7A [Aegilops tauschii]
Traes_7AS_AD936D17A.1	Acyl-CoA-binding protein [Aegilops tauschii]
Traes_7AS_C764FF7FE.1	Os06g0264800 [Oryza sativa Japonica Group]
Traes_7AS_C87C2FF27.1	Os08g0538600 [Oryza sativa Japonica Group]
Traes_7AS_C8A53B2DA.1	Heparanase-like protein 3 [Triticum urartu]
Traes_7AS_D47C4302C.2	PREDICTED: exocyst complex component SEC8 [Brachypodium distachyon]
Traes_7AS_D5FAE55F5.2	PREDICTED: heat shock factor-binding protein 1 [Brachypodium distachyon]
Traes_7AS_DD24F4515.1	60S ribosomal protein L32-1 [Aegilops tauschii]
Traes_7AS_F25C21D35.1	Cycloartenol synthase [Aegilops tauschii]
Traes_7BL_241070F8C.2	PREDICTED: clathrin light chain 1-like [Citrus sinensis]
Traes_7BL_43EC8F84D.1	group 4 grass pollen allergen [Secale cereale x Triticum turgidum subsp. durum]
Traes_7BL_666E46464.1	PREDICTED: glutelin type-A 1-like [Brachypodium distachyon]
Traes_7BL_723EEA404.1	PREDICTED: triacylglycerol lipase 2-like isoform X1 [Brachypodium distachyon]
Traes_7BL_84549CB3E.1	cytochrome f (chloroplast) [Triticum monococcum]
Traes_7BL_8663735F2.1	Splicing factor, arginine/serine-rich 12 [Aegilops tauschii]
Traes_7BL_9A74957CA.1	60S acidic ribosomal protein P0 [Aegilops tauschii]
Traes_7BL_9FF01A189.1	t complex polypeptide 1 [Avena sativa]
Traes_7BS_05CBA8DD3.1	Os06g0264800 [Oryza sativa Japonica Group]
Traes_7BS_0720C54AF.2	Spermidine synthase 1 [Triticum urartu]
Traes_7BS_07D7DA59D.1	Glutathione S-transferase theta-1 [Triticum urartu]
Traes_7BS_1A6D16C6B.1	heat shock protein 90 [Triticum aestivum]
Traes_7BS_5B31DD2DD.1	PREDICTED: peroxidase 5-like [Brachypodium distachyon]
Traes_7BS_5ECCA936B.1	60S ribosomal protein L32-1 [Aegilops tauschii]
Traes_7BS_625C86A8F.1	TPA: pyridoxamine 5-phosphate oxidase protein [Zea mays]
Traes_7BS_84549CB3E.1	cytochrome f (chloroplast) [Triticum monococcum]
Traes_7BS_9318744B2.1	ribosomal protein L10A [Triticum aestivum]
Traes_7BS_BBEC6DD9A.1	Os08g0519400 [Oryza sativa Japonica Group]
Traes_7BS_EF4095248.1	RNA-binding Ras-GAP SH3 binding protein [Triticum aestivum]
Traes_7BS_F69278E31.1	PREDICTED: heat shock factor-binding protein 1 [Brachypodium distachyon]
Traes_7DL_0B4336C25.2	Cell elongation protein DIMINUTO [Aegilops tauschii]
Traes_7DL_0E95F6220.1	60S acidic ribosomal protein P0 [Aegilops tauschii]
Traes_7DL_20408494C.1	Reticuline oxidase-like protein [Triticum urartu]
Traes_7DL_2D9B5BD66.1	cell Division Protein AAA ATPase family [Zea mays]
Traes_7DL_300C570AD.2	ribosomal protein P1 [Triticum aestivum]
Traes_7DL_307932DF0.1	Exopolygalacturonase [Aegilops tauschii]
Traes_7DL_3CFC9FA82.2	chloroplast MDAR6 protein [Triticum aestivum]
Traes_7DL_494A7D0A8.1	PREDICTED: probable methyltransferase PMT25 [Brachypodium distachyon]
Traes_7DL_5B4B21BA0.1	Exopolygalacturonase [Aegilops tauschii]
Traes_7DL_6B3257C57.1	pollen allergen Hor v 4, partial [Hordeum vulgare]
Traes_7DL_6B655C9BA.1	PREDICTED: clathrin light chain 2-like [Brachypodium distachyon]
Traes_7DL_6D84217D0.2	Glutaredoxin-C8 [Triticum urartu]
Traes_7DL_7248D8521.1	Lactoylglutathione lyase [Aegilops tauschii]
Traes_7DL_7803A2E53.2	T-complex protein 1 subunit epsilon [Triticum urartu]
Traes_7DL_7CC74E025.1	Glutelin type-A 1 [Triticum urartu]
Traes_7DL_7F2F3A0D5.1	PREDICTED: triacylglycerol lipase 2-like isoform X1 [Brachypodium distachyon]
Traes_7DL_84549CB3E.1	cytochrome f (chloroplast) [Triticum monococcum]
Traes_7DL_AD175D669.1	pollen allergen Tri a 4, partial [Triticum aestivum]
Traes_7DL_AD8F90F24.1	Xyloglucan endotransglucosylase/hydrolase protein 22 [Aegilops tauschii]
Traes_7DL_BBAFCA51F.2	alpha-glucosidase [Hordeum vulgare subsp. vulgare]
Traes_7DL_CB2751EB7.1	PREDICTED: probable methyltransferase PMT25 [Brachypodium distachyon]
Traes_7DL_CD8514472.1	Reticuline oxidase-like protein [Aegilops tauschii]
Traes_7DL_CDBB76729.1	mitochondrial acid phosphatase [Triticum aestivum]
Traes_7DL_D2014BC3D.1	Os01g0611000, partial [Oryza sativa Japonica Group]
Traes_7DL_D54D54535.1	60S ribosomal protein L30 [Triticum urartu]
Traes_7DL_E83413755.1	Programmed cell death protein 4 [Triticum urartu]
Traes_7DL_EBF393F0D.1	pollen allergen Tri a 4, partial [Triticum aestivum]
Traes_7DL_ED84C65D4.1	Os11g0475600 [Oryza sativa Japonica Group]
Traes_7DL_F990AAAF9.1	PREDICTED: fasciclin-like arabinogalactan protein 10-like [Oryza brachyantha]
Traes_7DL_FED4780F5.2	Os08g0117400 [Oryza sativa Japonica Group]
Traes_7DS_05E345FE4.1	PREDICTED: 40S ribosomal protein S30 [Brachypodium distachyon]
Traes_7DS_1BD4C7F2B.1	Tetratricopeptide repeat protein 7A [Aegilops tauschii]
Traes_7DS_326830125.2	PREDICTED: exocyst complex component SEC8 [Brachypodium distachyon]
Traes_7DS_532F8D0CE.1	Os06g0264800 [Oryza sativa Japonica Group]
Traes_7DS_595FB94A0.1	Acyl-CoA-binding protein [Aegilops tauschii]
Traes_7DS_6E0632339.2	Oxysterol-binding protein-like protein OBPa [Aegilops tauschii]
Traes_7DS_70D328BCE.1	Alpha-soluble NSF attachment protein [Aegilops tauschii]
Traes_7DS_7254A96B4.1	RuBisCO large subunit-binding protein subunit beta, chloroplastic [Aegilops tauschii]
Traes_7DS_A9BD8001C.1	peroxiredoxin Q [Triticum aestivum]
Traes_7DS_C906512FB.1	RNA-binding Ras-GAP SH3 binding protein [Triticum aestivum]
Traes_7DS_DFFC5FC96.1	60S ribosomal protein L32-1 [Aegilops tauschii]
Traes_7DS_E488AA1F2.1	sucrose:sucrose 1-fructosytransferase [Triticum aestivum]
Traes_7DS_EA5FA69B3.1	Heparanase-like protein 3 [Aegilops tauschii]
Traes_7DS_EE84072E9.1	PREDICTED: heat shock factor-binding protein 1 [Brachypodium distachyon]
Traes_7DS_EEB7F909A.2	Os08g0538600 [Oryza sativa Japonica Group]

## Sheet: Table S3-5
Table S3-5:Common differentially expressed proteins of UNP and BNP
Accession	Description
TRAES3BF002700080CFD_t1	Os01g0763300 [Oryza sativa Japonica Group]
TRAES3BF007400110CFD_t1	Branched-chain-amino-acid aminotransferase-like protein 3, chloroplastic [Triticum urartu]
TRAES3BF097300010CFD_t1	Os01g0594500 [Oryza sativa Japonica Group]
TRAES3BF097300020CFD_t1	Os01g0594500 [Oryza sativa Japonica Group]
Traes_1AS_6E5DECDA1.1	Os05g0153300 [Oryza sativa Japonica Group]
Traes_1AS_71E83DA18.1	Peroxidase 2 [Triticum urartu]
Traes_1BL_84977D514.1	Os10g0517500 [Oryza sativa Japonica Group]
Traes_1DL_A1E16EA09.1	Coatomer subunit delta-1 [Aegilops tauschii]
Traes_1DS_812AFD33F.1	Os05g0153300 [Oryza sativa Japonica Group]
Traes_2AL_A634C94CA.1	Subtilisin-like protease SDD1 [Triticum urartu]
Traes_2BS_A9AF219E1.1	Os07g0658600 [Oryza sativa Japonica Group]
Traes_2BS_AD1611B40.1	3-oxoacyl-synthase I [Zea mays]
Traes_2DL_85AFEAF70.1	type 1 non-specific lipid transfer protein precursor [Triticum aestivum]
Traes_3AS_C12059719.1	Os01g0210600 [Oryza sativa Japonica Group]
Traes_4BS_D12DBE6D3.1	Fructose-bisphosphate aldolase, chloroplastic [Aegilops tauschii]
Traes_4DL_C0308A8AD.1	peptidyl-prolyl isomerase [Emiliania huxleyi CCMP1516]
Traes_5AL_7158765BC.1	PREDICTED: NADH-ubiquinone oxidoreductase subunit 8-like [Brachypodium distachyon]
Traes_5AS_C652AA2FE.1	2,3-bisphosphoglycerate-independent phosphoglycerate mutase [Triticum urartu]
Traes_5BL_3751B3EED.1	PREDICTED: NADH-ubiquinone oxidoreductase subunit 8-like [Brachypodium distachyon]
Traes_5BL_C1F897A4A.1	ferredoxin [Zea mays]
Traes_5BL_F5051E7F6.1	type 1 non-specific lipid transfer protein precursor [Triticum aestivum]
Traes_5DL_A69B2A034.1	type 1 non-specific lipid transfer protein precursor [Triticum aestivum]
Traes_5DL_F5D7767BB.1	PREDICTED: NADH-ubiquinone oxidoreductase subunit 8-like [Brachypodium distachyon]
Traes_5DS_0C9500F2D1.2	Os12g0569100 [Oryza sativa Japonica Group]
Traes_5DS_4ED92D483.1	2,3-bisphosphoglycerate-independent phosphoglycerate mutase [Aegilops tauschii]
Traes_7AL_AD817EBE6.1	NADH ubiquinone oxidoreductase B22-like subunit [Zea mays]
Traes_7BL_7CA58C381.1	NADH ubiquinone oxidoreductase B22-like subunit [Zea mays]
Traes_7DL_AD1E0DEAC.1	NADH ubiquinone oxidoreductase B22-like subunit [Zea mays]
Traes_7DL_ED37E0C99.1	nad9 (mitochondrion) [Triticum aestivum]
Traes_7DS_989147E2F.1	lipid transfer protein [Saccharum hybrid cultivar R570]

## Sheet: Table S3-6
Table S3-6:Common differentially expressed proteins of UNP and TNP
Accession	Description
TRAES3BF026200060CFD_t1	carbonic anhydrase [Hordeum vulgare]
TRAES3BF044200210CFD_t1	PREDICTED: photosystem II 22 kDa protein, chloroplastic [Brachypodium distachyon]
TRAES3BF050800080CFD_t1	Os02g0188600 [Oryza sativa Japonica Group]
TRAES3BF064900050CFD_t1	PREDICTED: calcium-transporting ATPase 3, plasma membrane-type [Brachypodium distachyon]
TRAES3BF082500090CFD_t1	Os01g0704000 [Oryza sativa Japonica Group]
TRAES3BF089900050CFD_t1	DNA-binding protein (mitochondrion) [Triticum aestivum]
TRAES3BF091100010CFD_t1	unnamed protein product [Triticum aestivum]
TRAES3BF091600250CFD_t1	Sucrose-phosphate synthase [Aegilops tauschii]
TRAES3BF091600260CFD_t1	unnamed protein product [Triticum aestivum]
Traes_1AS_6DBF64866.1	Tryptophan aminotransferase 1 [Triticum urartu]
Traes_1BL_63874F598.1	Peroxidase 1 [Aegilops tauschii]
Traes_1BL_DCD6BA77B.1	PREDICTED: mitochondrial zinc maintenance protein 1, mitochondrial [Brachypodium distachyon]
Traes_1DL_9CEFCCA7A.1	PREDICTED: soluble inorganic pyrophosphatase-like [Brachypodium distachyon]
Traes_1DL_C7C2228B7.2	Pollen allergen Phl p 11 [Aegilops tauschii]
Traes_2AL_3E4F9254A.1	alpha-L-arabinofuranosidase/beta-D-xylosidase isoenzyme ARA-I [Hordeum vulgare]
Traes_2AS_520092B9F.1	Actin-depolymerizing factor 9 [Triticum urartu]
Traes_2AS_C69231934.2	40S ribosomal protein S9-2 [Triticum urartu]
Traes_2BL_14AB47DA7.1	Os03g0105300 [Oryza sativa Japonica Group]
Traes_2BL_430F2A5B0.1	PREDICTED: lysosomal beta glucosidase-like [Brachypodium distachyon]
Traes_2BL_68B0A4F72.2	Os04g0641200 [Oryza sativa Japonica Group]
Traes_2BS_300676D91.1	PREDICTED: actin-depolymerizing factor 9 [Brachypodium distachyon]
Traes_2BS_3F8D903181.2	FORL1 [Triticum aestivum]
Traes_2BS_A3C5F6B38.2	40S ribosomal protein S9-2 [Triticum urartu]
Traes_2BS_B296754F9.1	Ribonuclease 1 [Triticum urartu]
Traes_2DS_6E564A7CF.1	40S ribosomal protein S9-2 [Triticum urartu]
Traes_3AS_66E201F3D.1	DNA-binding protein (mitochondrion) [Triticum aestivum]
Traes_3B_6FA801BBF.1	unnamed protein product [Triticum aestivum]
Traes_4AL_A5AC2BDF2.2	lipoxygenase 3 [Triticum aestivum]
Traes_4AS_41FB87D39.1	allene oxide synthase, partial [Triticum aestivum]
Traes_4BL_B15355188.1	Peroxidase 44 [Aegilops tauschii]
Traes_4BS_42361CB8D.1	protein disulfide isomerase 2 precursor [Triticum aestivum]
Traes_4BS_A834E1175.2	Puromycin-sensitive aminopeptidase [Aegilops tauschii]
Traes_4DS_AD983298B.1	Beta-glucosidase 38 [Triticum urartu]
Traes_4DS_E39A952AD.1	lipoxygenase 3 [Triticum aestivum]
Traes_5BL_3093A1A63.1	PREDICTED: xylanase inhibitor protein 1-like [Oryza brachyantha]
Traes_5BL_62DAFEE8E.1	Eukaryotic translation initiation factor 3 subunit B [Aegilops tauschii]
Traes_5DL_3730426E9.1	Eukaryotic translation initiation factor 3 subunit B [Aegilops tauschii]
Traes_5DL_546404AFD.1	protein disulfide isomerase family protein 5-1 [Triticum aestivum]
Traes_5DL_F5063699D.2	Os09g0503100 [Oryza sativa Japonica Group]
Traes_6AL_0E7FCC158.1	Omega-6 fatty acid desaturase, endoplasmic reticulum [Triticum urartu]
Traes_6AL_CDC715B50.1	Glycine cleavage system H protein, mitochondrial [Triticum urartu]
Traes_6DL_C8292F26F.2	Glycine cleavage system H protein, mitochondrial [Aegilops tauschii]
Traes_7AS_9819F7C48.2	PREDICTED: hydroxymethylglutaryl-CoA synthase-like [Brachypodium distachyon]
Traes_7AS_C719B1331.2	PREDICTED: GDSL esterase/lipase At5g45910-like [Brachypodium distachyon]
Traes_7BL_CE7BEC05F.1	pollen allergen Tri a 4, partial [Triticum aestivum]
Traes_7BS_199D586AF.2	PREDICTED: GDSL esterase/lipase At5g45910-like [Brachypodium distachyon]
Traes_7BS_47B8FC9CB.1	PREDICTED: hydroxymethylglutaryl-CoA synthase-like [Brachypodium distachyon]

## Sheet: Table S3-7
Table S3-7:Common differentially expressed proteins of BNP and TNP
Accession	Description
TRAES3BF003200130CFD_t1	Alpha-1,4-glucan-protein synthase (UDP-forming) [Aegilops tauschii]
TRAES3BF017000020CFD_t1	Dimethylaniline monooxygenase (N-oxide-forming) 2 [Aegilops tauschii]
TRAES3BF028000060CFD_t1	50S ribosomal protein L12-2, chloroplastic [Aegilops tauschii]
TRAES3BF077900070CFD_t1	pectinesterase inhibitor domain containing protein [Zea mays]
TRAES3BF079400020CFD_t1	PREDICTED: calmodulin-3 [Brachypodium distachyon]
TRAES3BF081700010CFD_t1	Os01g0249300 [Oryza sativa Japonica Group]
TRAES3BF086800100CFD_t1	PREDICTED: pentatricopeptide repeat-containing protein At3g13160, mitochondrial-like [Brachypodium distachyon]
TRAES3BF086800110CFD_t1	PREDICTED: pentatricopeptide repeat-containing protein At1g55890, mitochondrial-like isoform X2 [Brachypodium distachyon]
TRAES3BF089200070CFD_t1	cytochrome P450 [Triticum aestivum]
TRAES3BF093600200CFD_t1	PREDICTED: ARF guanine-nucleotide exchange factor GNL2 [Brachypodium distachyon]
TRAES3BF117200020CFD_t1	PREDICTED: pentatricopeptide repeat-containing protein At1g55890, mitochondrial-like isoform X2 [Brachypodium distachyon]
Traes_1AL_147ADC339.1	Stilbene synthase 4 [Triticum urartu]
Traes_1AL_41D1791E7.1	Eukaryotic translation initiation factor 3 subunit D [Aegilops tauschii]
Traes_1AL_4C3A67755.1	PREDICTED: mitochondrial adenine nucleotide transporter ADNT1 [Brachypodium distachyon]
Traes_1AL_BB3D071F8.1	NADPH dehydrogenase [Hordeum vulgare]
Traes_1AS_6AC8C20AE.1	Heat shock 70 kDa protein 4L [Aegilops tauschii]
Traes_1AS_DDCA5C83F.1	Os05g0283200 [Oryza sativa Japonica Group]
Traes_1BL_3138953D6.2	Eukaryotic translation initiation factor 3 subunit D [Aegilops tauschii]
Traes_1BL_F8DDC1D9A1.1	PREDICTED: subtilisin-like protease [Brachypodium distachyon]
Traes_1BS_7C281FB50.1	Os05g0283200 [Oryza sativa Japonica Group]
Traes_1DL_3DDC3EB25.1	chalcone synthase-like protein [Triticum aestivum]
Traes_1DL_9B2498344.1	Eukaryotic translation initiation factor 3 subunit D [Aegilops tauschii]
Traes_1DL_CD211C1E2.1	Phosphoethanolamine N-methyltransferase 1 [Aegilops tauschii]
Traes_1DS_0435E9A1F.2	Glucose-6-phosphate isomerase, cytosolic [Aegilops tauschii]
Traes_1DS_142AEBA11.1	Os05g0283200 [Oryza sativa Japonica Group]
Traes_2AL_0BD6646BA.1	aminotransferase [Triticum aestivum]
Traes_2AL_396E0F5A3.2	60S ribosomal protein L23a [Aegilops tauschii]
Traes_2AL_5F5086416.1	Endo-1,4-beta-xylanase C [Triticum urartu]
Traes_2AL_6763597E0.1	PREDICTED: LIM domain-containing protein PLIM2b-like [Brachypodium distachyon]
Traes_2AL_8A5AB0B4E.2	Anthranilate synthase component II [Aegilops tauschii]
Traes_2AL_C2F94CD5F.1	PREDICTED: methylmalonate-semialdehyde dehydrogenase [acylating], mitochondrial [Brachypodium distachyon]
Traes_2AL_FE11B55BA.1	starch branching enzyme IIb [Triticum aestivum]
Traes_2AS_3C5CB1C2C.1	disproportionating enzyme [Triticum aestivum]
Traes_2AS_82A750758.1	PREDICTED: acetyl-CoA acetyltransferase, cytosolic 1-like [Brachypodium distachyon]
Traes_2AS_E899EC1A7.1	PREDICTED: transmembrane protein 115-like [Setaria italica]
Traes_2BL_3EB1B6A74.1	H0103C06.2 [Oryza sativa Indica Group]
Traes_2BL_422A30419.1	Ananain [Triticum urartu]
Traes_2BL_5943C59CB.1	Endo-1,4-beta-xylanase C [Triticum urartu]
Traes_2BL_7E87B8320.1	Anthranilate synthase component II [Aegilops tauschii]
Traes_2BL_7EEB04C4B.1	PREDICTED: pollen-specific protein SF3-like [Oryza brachyantha]
Traes_2BL_AFF8E770F.1	plasma membrane intrinsic protein [Triticum aestivum]
Traes_2BS_8D01B66C0.1	disproportionating enzyme [Aegilops tauschii]
Traes_2DL_5FE860D5F.1	Anthranilate synthase component II [Aegilops tauschii]
Traes_2DL_848E9CC75.1	Peroxidase 1 [Triticum urartu]
Traes_2DL_8D783CC36.2	aquaporin, partial [Triticum aestivum]
Traes_2DL_E5188AACC.1	PREDICTED: LIM domain-containing protein PLIM2b-like [Brachypodium distachyon]
Traes_2DS_D6FC51893.1	disproportionating enzyme [Aegilops tauschii]
Traes_3AL_3CDB7E5FA.1	Profilin-2/4 [Triticum urartu]
Traes_3AL_64E215D79.1	PREDICTED: pentatricopeptide repeat-containing protein At3g13160, mitochondrial-like [Brachypodium distachyon]
Traes_3AL_6AA4514CE.1	PREDICTED: pentatricopeptide repeat-containing protein At3g13160, mitochondrial-like [Brachypodium distachyon]
Traes_3AL_C53F22896.1	Glycine-rich RNA-binding protein 2, mitochondrial [Triticum urartu]
Traes_3AL_D7FCB2871.1	PREDICTED: pentatricopeptide repeat-containing protein At3g13160, mitochondrial-like [Brachypodium distachyon]
Traes_3AS_94E185821.2	PREDICTED: calmodulin-3 [Brachypodium distachyon]
Traes_3AS_F89F62137.2	Os01g0249300 [Oryza sativa Japonica Group]
Traes_3DL_1E1BAE38E.1	PREDICTED: pentatricopeptide repeat-containing protein At3g13160, mitochondrial-like [Brachypodium distachyon]
Traes_3DL_7E980C685.1	Elongation factor 2 [Aegilops tauschii]
Traes_3DS_CAACFE130.1	Os01g0249300 [Oryza sativa Japonica Group]
Traes_4AL_0654BFC06.1	methionine sulfoxide reductase MSRA5 [Triticum aestivum x Lophopyrum elongatum]
Traes_4AL_FE0C5AEF4.1	sucrose:fructan 6-fructosyltransferase [Triticum aestivum]
Traes_4AS_48CB85C72.1	Medium-chain-fatty-acid--CoA ligase [Aegilops tauschii]
Traes_4BL_09F303BBB.2	Rab GDP dissociation inhibitor alpha [Aegilops tauschii]
Traes_4BL_13B3CC649.2	NADH dehydrogenase [ubiquinone] 1 beta subcomplex subunit 7 [Triticum urartu]
Traes_4BS_70617473F.1	PREDICTED: phosphatidylinositol 4-kinase alpha 1 [Brachypodium distachyon]
Traes_4DL_323E0E63C.1	NADH dehydrogenase [ubiquinone] 1 beta subcomplex subunit 7 [Triticum urartu]
Traes_4DL_6974F47A5.1	starch excess 4 [Hordeum vulgare subsp. vulgare]
Traes_4DS_4B325101D.1	PREDICTED: phosphatidylinositol 4-kinase alpha 1 [Brachypodium distachyon]
Traes_4DS_7868A8C2E.1	lipoxygenase [Triticum aestivum]
Traes_5AS_1DD35548B.1	GDP dissociation inhibitor protein [Hordeum vulgare]
Traes_5BL_304FAFA26.1	lipoxygenase 2 [Triticum aestivum]
Traes_5BL_3B001813B.1	Os03g0829600 [Oryza sativa Japonica Group]
Traes_5BS_4A820ABB2.1	thaumatin-like protein TLP5 [Hordeum vulgare]
Traes_5BS_DCB2B616C.1	thaumatin-like protein TLP5 [Hordeum vulgare]
Traes_5BS_F6A5EDA08.1	aquaporin 8 [Triticum aestivum]
Traes_5DL_1396DAA58.1	hypothetical protein F775_29195 [Aegilops tauschii]
Traes_5DL_683AE36C9.1	PREDICTED: tropinone reductase-like 3 [Brachypodium distachyon]
Traes_5DL_C48A077A1.2	Os07g0247000 [Oryza sativa Japonica Group]
Traes_5DS_4875C7B73.1	expressed protein [Oryza sativa Japonica Group]
Traes_6AL_1F81F2854.1	ACC oxidase [Hordeum vulgare]
Traes_6AS_475EE0A18.2	RuBisCO large subunit-binding protein subunit beta, chloroplastic [Aegilops tauschii]
Traes_6AS_57E2B2AA2.1	Fumarylacetoacetase [Triticum urartu]
Traes_6AS_7EC7B8396.1	Os02g0195500 [Oryza sativa Japonica Group]
Traes_6BL_3DB248F4B.2	PREDICTED: aquaporin PIP1-2 isoform X2 [Malus domestica]
Traes_6BS_3B0B43D19.1	Os02g0195500 [Oryza sativa Japonica Group]
Traes_6BS_C59326A9D.1	expressed protein [Oryza sativa Japonica Group]
Traes_6DL_261D8EB95.1	PREDICTED: probable protein phosphatase 2C 13 [Brachypodium distachyon]
Traes_6DL_368E5ECD5.1	aquaporin [Triticum aestivum]
Traes_6DL_71DBEA7D1.1	beta-D-xylosidase [Hordeum vulgare]
Traes_6DL_CE3BC00AB.1	60S ribosomal protein L35a-3 [Aegilops tauschii]
Traes_6DS_6115C576B.1	Fumarylacetoacetase [Aegilops tauschii]
Traes_6DS_DEA7921C6.1	Os02g0195500 [Oryza sativa Japonica Group]
Traes_7AL_9F8C57492.1	PREDICTED: lysine histidine transporter 2-like [Brachypodium distachyon]
Traes_7AS_460CD64C3.1	Caffeoyl-CoA O-methyltransferase 2 [Triticum urartu]
Traes_7BL_28C34BF1C.1	PREDICTED: lysine histidine transporter 2-like [Brachypodium distachyon]
Traes_7DL_8146A9A21.1	Aquaporin PIP1-3/PIP1-4 [Aegilops tauschii]
Traes_7DL_F631D2D2E.1	PREDICTED: lysine histidine transporter 2-like [Brachypodium distachyon]
Traes_7DS_0EDDDAC29.1	Peroxidase 44 [Aegilops tauschii]

## Sheet: Table S3-8
Table S3-8:Common differentially expressed proteins from UNP to TNP
Accession	Description
TRAES3BF012300010CFD_t1	glycerol-3-phosphate acyltransferase, expressed [Triticum aestivum]
TRAES3BF074800010CFD_t1	mal d 1-associated protein [Zea mays]
Traes_1AS_1A8023A17.1	Aspartic proteinase [Triticum urartu]
Traes_1BL_AA77D6F83.1	PREDICTED: NADH dehydrogenase [ubiquinone] iron-sulfur protein 7, mitochondrial-like [Brachypodium distachyon]
Traes_1BL_F1066854B.2	Nucleoside diphosphate kinase 4, chloroplastic [Aegilops tauschii]
Traes_1DS_723F2BE8F.1	Fatty acyl-CoA synthetase B [Aegilops tauschii]
Traes_2AS_B5CB0D677.1	Vacuolar-sorting receptor 1 [Triticum urartu]
Traes_2BL_A402261EC1.1	PREDICTED: probable prefoldin subunit 2 [Zea mays]
Traes_2BS_9C5E6C127.1	Vacuolar-sorting receptor 1 [Triticum urartu]
Traes_2DS_B9598F544.1	Vacuolar-sorting receptor 1 [Triticum urartu]
Traes_4BL_47A020E26.1	Protein IN2-1 [Triticum urartu]
Traes_5BL_631EC58F0.1	Major pollen allergen Lol p 5b [Aegilops tauschii]
Traes_5BL_C0367D3F5.1	PREDICTED: crocetin glucosyltransferase 2-like [Brachypodium distachyon]
Traes_5DL_A4A06524C.1	PREDICTED: crocetin glucosyltransferase 2-like [Brachypodium distachyon]
Traes_6AS_3A8E07254.1	PREDICTED: UTP--glucose-1-phosphate uridylyltransferase-like [Brachypodium distachyon]
Traes_6DL_0CA2DAF56.1	Protein HOTHEAD [Aegilops tauschii]
Traes_7BS_5FE261AAA.1	benzoxazinone:UDP-Glc glucosyltransferase [Triticum aestivum]
Traes_7DS_DFE3DC7B9.1	RAFTIN1c protein, partial [Triticum aestivum]
