# Supplementary material for: Identification of Proteins Involved in Carbohydrate Metabolism and Energy Metabolism Pathways and Their Regulation of Cytoplasmic Male Sterility in Wheat
Source: Int J Mol Sci. 2018 Jan 23;19(2):324. doi: 10.3390/ijms19020324 (PMC5855548; doi:10.3390/ijms19020324)
Supplement: Supplementary file 1 [file ijms-19-00324-s001.zip › Suplementary Materials/Supplementary Table/Table S4.xlsx]

## Sheet: Table S4-1
Table S4-1 Gene Ontology (GO) classification of differential expressed proteins (DEPs) between KTM3315A and TM3315B at UNP
Ontology	Class	number of up-regulated proteins	number of down-regulated proteins	genes of up-regulated	genes of down-rsgulated
Biological Process	cellular process	107	87	Traes_6DL_ED5844DD2.1;Traes_4DL_C0308A8AD.1;Traes_6AL_BD395873C.2;Traes_5AL_F2EE841DC.1;Traes_5BL_7162BB735.1;Traes_5AS_99548C5A4.1;Traes_5DL_96AF744D7.1;Traes_4AS_9ECDC8629.1;Traes_6DL_F85A5323A.2;TRAES3BF021900080CFD_t1;Traes_5BL_DBC5D12AB.1;Traes_5DL_C51E9ECBB.1;TRAES3BF044200210CFD_t1;Traes_5DL_546404AFD.1;Traes_2AS_C69231934.2;Traes_2BS_A3C5F6B38.2;Traes_2DS_6E564A7CF.1;Traes_1AL_0880C8B30.1…	Traes_5AL_DF832FC5A.1;TRAES3BF175400030CFD_t1;Traes_5DL_834E4B05E.1;Traes_1BL_F1066854B.2;Traes_2BL_2768AE3B1.1;Traes_7AS_40217426D.1;Traes_7BS_4F3FBCDA2.2;Traes_7DS_1E67E2008.1;Traes_5AS_9096D818E.1;Traes_3DL_6AC24A37E.2;Traes_2BS_B296754F9.1;Traes_3AS_985065ABB.1;Traes_7DS_8C23DD4C2.1;Traes_4DS_5341D44D4.1;TRAES3BF057900100CFD_t1;Traes_1AS_5C2CBBC04.1;Traes_1BS_257079082.1;Traes_2AS_520092B9F.1…
Biological Process	metabolic process	144	115	Traes_7AS_C719B1331.2;Traes_7BS_199D586AF.2;Traes_6DL_ED5844DD2.1;Traes_4DL_C0308A8AD.1;Traes_6AL_BD395873C.2;Traes_6BL_308212099.1;Traes_2BL_430F2A5B0.1;Traes_5AS_99548C5A4.1;Traes_5DL_96AF744D7.1;TRAES3BF024300150CFD_t1;Traes_7DL_ED37E0C99.1;Traes_7AS_A820BBAAA.1;Traes_4AS_9ECDC8629.1;Traes_6DL_F85A5323A.2;Traes_4BL_D269FED91.2;Traes_5BL_DBC5D12AB.1;Traes_5DL_C51E9ECBB.1;Traes_3AL_9A3B8E4D9.1;T…	Traes_5AL_DF832FC5A.1;TRAES3BF175400030CFD_t1;Traes_2BS_AD1611B40.1;Traes_5DL_834E4B05E.1;Traes_1BL_F1066854B.2;Traes_5BL_DECE49DFC.1;Traes_2BL_2768AE3B1.1;TRAES3BF007400110CFD_t1;Traes_7AS_40217426D.1;Traes_7BS_4F3FBCDA2.2;Traes_7DS_1E67E2008.1;Traes_2AS_CF051DEB9.1;Traes_5DL_E4B8E8D7D.2;TRAES3BF102700050CFD_t1;TRAES3BF104000050CFD_t1;Traes_3DS_B36341263.1;Traes_1AS_71E83DA18.1;Traes_3DL_6AC24A3…
Biological Process	biological regulation	5	10	Traes_5DL_546404AFD.1;Traes_2AS_A93AB0BA6.1;Traes_7DS_5BC7069B8.2;Traes_7AL_EF67B4735.1;Traes_7DS_5A0EA811A.1	TRAES3BF066900020CFD_t1;Traes_4BS_42361CB8D.1;Traes_2AS_9F72E517F.1;Traes_2BS_DEC12328A.2;Traes_2DS_DF389D07D.1;Traes_1AL_FFF0FC707.3;Traes_4AS_11588E7ED.1;Traes_5AL_D01E0C753.1;Traes_5BL_CEA21A155.1;Traes_5DL_95DBDBAD1.1
Biological Process	growth	1	1	Traes_5AL_F2EE841DC.1	Traes_4AS_11588E7ED.1
Biological Process	single-organism process	14	20	Traes_5AL_F2EE841DC.1;TRAES3BF044200210CFD_t1;Traes_5DL_546404AFD.1;Traes_6AL_0E7FCC158.1;Traes_1AS_6E5DECDA1.1;Traes_1DS_812AFD33F.1;Traes_2AS_A93AB0BA6.1;Traes_5AL_4ACF1AEBB.4;Traes_7DS_5BC7069B8.2;Traes_1DL_7BFA60046.2;Traes_1AS_1A8023A17.1;Traes_7AL_EF67B4735.1;Traes_7DS_5A0EA811A.1;TRAES3BF091600250CFD_t1	Traes_5AS_9096D818E.1;Traes_2AL_A634C94CA.1;Traes_7AS_9819F7C48.2;Traes_7BS_47B8FC9CB.1;TRAES3BF066900020CFD_t1;Traes_4BS_42361CB8D.1;Traes_2AS_9F72E517F.1;Traes_2BS_DEC12328A.2;Traes_2DS_DF389D07D.1;TRAES3BF091600090CFD_t1;TRAES3BF279900030CFD_t1;Traes_4AL_A5AC2BDF2.2;Traes_4DS_E39A952AD.1;TRAES3BF046400050CFD_t1;Traes_1AL_FFF0FC707.3;Traes_4AS_11588E7ED.1;Traes_4DL_CEEDAF3D9.1;Traes_5AL_D01E0C7…
Biological Process	localization	24	17	Traes_5AL_F2EE841DC.1;Traes_5AL_2ADCEC70E.1;Traes_5BL_7162BB735.1;Traes_5DL_03348A240.1;TRAES3BF021900080CFD_t1;Traes_1DL_A1E16EA09.1;Traes_4AS_D4EDEAF05.2;Traes_4DL_CA9D24688.1;TRAES3BF064900050CFD_t1;TRAES3BF003500060CFD_t1;Traes_3AS_B8C2ADD74.1;Traes_3DS_63B07D33F.1;Traes_2AL_2F9F6DB1A.2;Traes_2DL_E79ECCBC9.1;Traes_1DS_EA755AC67.2;Traes_6DS_27D11E4B8.2;TRAES3BF007300080CFD_t1;Traes_5DS_978062D…	Traes_7DS_989147E2F.1;Traes_7DS_8C23DD4C2.1;Traes_5BS_F8C1EF344.2;Traes_5DS_0FFDF68D0.2;TRAES3BF279900030CFD_t1;Traes_1BL_DAB4F5AC0.1;Traes_5BL_F5051E7F6.1;Traes_5DL_A69B2A034.1;Traes_5BL_CE73B6BFF.1;Traes_6BL_FCDBB1315.1;Traes_6DL_3A42E1C80.1;Traes_4AS_11588E7ED.1;Traes_2DL_85AFEAF70.1;Traes_7DS_75B850A69.1;Traes_5AL_D01E0C753.1;Traes_5BL_CEA21A155.1;Traes_5DL_95DBDBAD1.1
Biological Process	response to stimulus	8	15	Traes_6AL_BD395873C.2;Traes_5AL_F2EE841DC.1;TRAES3BF044200210CFD_t1;Traes_2AS_A93AB0BA6.1;EPlTAET00000010044;Traes_4BL_B15355188.1;Traes_7DL_AD1E0DEAC.1;TRAES3BF091600250CFD_t1	Traes_1DS_71FC77DBB.1;Traes_7BL_338C7044D.1;Traes_2AL_71D9D4D71.1;Traes_2BL_71D9D4D71.1;Traes_1AS_71E83DA18.1;Traes_7DS_8C23DD4C2.1;Traes_2DL_43678012C.1;Traes_5BL_C1F897A4A.1;TRAES3BF046400050CFD_t1;Traes_5BL_CE73B6BFF.1;Traes_1AL_FFF0FC707.3;Traes_5BL_631EC58F0.1;Traes_1BL_63874F598.1;Traes_2DL_BA1B746DF.1;Traes_4AS_11588E7ED.1
Biological Process	cellular component organization or biogenesis	8	13	Traes_6AL_BD395873C.2;Traes_5AL_F2EE841DC.1;Traes_5BL_7162BB735.1;TRAES3BF044200210CFD_t1;Traes_3AL_604DF865E.2;Traes_3DL_AD4084371.2;Traes_2BL_68B0A4F72.2;Traes_7DL_AD1E0DEAC.1	Traes_5AL_DF832FC5A.1;Traes_5AS_9096D818E.1;Traes_7DS_8C23DD4C2.1;Traes_4DS_5341D44D4.1;Traes_2AS_520092B9F.1;Traes_2BS_300676D91.1;Traes_2DS_DF389D07D.1;Traes_5BL_F421A6446.2;Traes_7DS_659C88744.1;Traes_5BL_C1F897A4A.1;Traes_1AL_FFF0FC707.3;Traes_6BL_FCDBB1315.1;Traes_4AS_11588E7ED.1
Biological Process	multicellular organismal process	2	3	Traes_5AL_F2EE841DC.1;TRAES3BF044200210CFD_t1	Traes_2AL_A634C94CA.1;TRAES3BF046400050CFD_t1;Traes_4AS_11588E7ED.1
Biological Process	developmental process	2	3	Traes_5AL_F2EE841DC.1;TRAES3BF044200210CFD_t1	Traes_2AL_A634C94CA.1;TRAES3BF046400050CFD_t1;Traes_4AS_11588E7ED.1
Biological Process	reproductive process	0	1		Traes_4AS_11588E7ED.1
Biological Process	signaling	1	1	Traes_2AS_A93AB0BA6.1	Traes_4AS_11588E7ED.1
Molecular Function	binding	132	88	Traes_6AL_5C48AC7D7.1;Traes_6DL_ED5844DD2.1;Traes_6AL_BD395873C.2;Traes_6BL_308212099.1;Traes_5AL_F2EE841DC.1;Traes_5DL_159ADBB49.2;TRAES3BF024300150CFD_t1;Traes_4AS_9ECDC8629.1;Traes_4AS_B97A404E2.2;Traes_4BL_96E367077.2;Traes_4DL_507A8E1EF.2;Traes_6DL_F85A5323A.2;Traes_5BL_DBC5D12AB.1;Traes_5DL_C51E9ECBB.1;Traes_4BL_47A020E26.1;Traes_7DL_ADFCB28B3.1;Traes_1BL_AA77D6F83.1;Traes_1AS_6DBF64866.1;T…	Traes_5AL_DF832FC5A.1;TRAES3BF175400030CFD_t1;Traes_5DL_834E4B05E.1;Traes_1BL_F1066854B.2;Traes_2BL_2768AE3B1.1;Traes_2BL_9C5EE9AE7.2;TRAES3BF089900050CFD_t1;Traes_3AS_66E201F3D.1;Traes_6AL_B906C6F9A.1;Traes_6DL_EA7153F7A.1;Traes_5AS_9096D818E.1;Traes_5DS_0F9E7740E.2;Traes_5BS_C99F88651.1;Traes_1AS_71E83DA18.1;Traes_2BS_B296754F9.1;Traes_3AS_985065ABB.1;Traes_6AS_F5DBB6DBD.2;Traes_7AS_60F755E22.1…
Molecular Function	enzyme regulator activity	3	4	TRAES3BF082500090CFD_t1;Traes_2BL_68B0A4F72.2;Traes_6DS_E0A326AEE.2	Traes_3AS_1DD0D7B7A.1;Traes_2DS_DF389D07D.1;Traes_1DL_83E665871.1;Traes_7DL_7BE12F3A0.2
Molecular Function	molecular function regulator	3	4	TRAES3BF082500090CFD_t1;Traes_2BL_68B0A4F72.2;Traes_6DS_E0A326AEE.2	Traes_3AS_1DD0D7B7A.1;Traes_2DS_DF389D07D.1;Traes_1DL_83E665871.1;Traes_7DL_7BE12F3A0.2
Molecular Function	molecular transducer activity	0	1		Traes_4AS_11588E7ED.1
Molecular Function	transporter activity	14	2	TRAES3BF021900080CFD_t1;Traes_4AS_D4EDEAF05.2;Traes_4DL_CA9D24688.1;TRAES3BF064900050CFD_t1;Traes_2AL_2F9F6DB1A.2;Traes_2DL_E79ECCBC9.1;Traes_1DS_EA755AC67.2;Traes_6DS_27D11E4B8.2;TRAES3BF007300080CFD_t1;Traes_5DS_978062D3E.1;EPlTAET00000010064;Traes_6BL_978062D3E.1;Traes_5BL_9C24BFD66.1;Traes_5DL_19F848FB2.1	TRAES3BF279900030CFD_t1;Traes_1BL_DAB4F5AC0.1
Molecular Function	catalytic activity	83	90	Traes_7AS_C719B1331.2;Traes_7BS_199D586AF.2;Traes_4DL_C0308A8AD.1;Traes_6AL_BD395873C.2;Traes_6BL_308212099.1;Traes_2BL_430F2A5B0.1;Traes_5AS_99548C5A4.1;Traes_5DL_96AF744D7.1;TRAES3BF024300150CFD_t1;Traes_7DL_ED37E0C99.1;Traes_4AS_9ECDC8629.1;Traes_6DL_F85A5323A.2;Traes_4BL_D269FED91.2;Traes_3AL_9A3B8E4D9.1;Traes_7DL_ADFCB28B3.1;Traes_1BL_AA77D6F83.1;Traes_1AS_6DBF64866.1;TRAES3BF044200210CFD_t1…	TRAES3BF175400030CFD_t1;Traes_2BS_AD1611B40.1;Traes_1BL_F1066854B.2;Traes_5BL_DECE49DFC.1;Traes_2BL_2768AE3B1.1;TRAES3BF007400110CFD_t1;Traes_7AS_40217426D.1;Traes_7BS_4F3FBCDA2.2;Traes_7DS_1E67E2008.1;Traes_2AS_CF051DEB9.1;Traes_5DL_E4B8E8D7D.2;TRAES3BF102700050CFD_t1;TRAES3BF104000050CFD_t1;Traes_3DS_B36341263.1;Traes_1AS_71E83DA18.1;Traes_3DL_6AC24A37E.2;Traes_2BS_B296754F9.1;Traes_3AS_985065A…
Molecular Function	structural molecule activity	3	5	Traes_2AS_C69231934.2;Traes_2BS_A3C5F6B38.2;Traes_2DS_6E564A7CF.1	TRAES3BF057900100CFD_t1;Traes_1AS_5C2CBBC04.1;Traes_1BS_257079082.1;Traes_4DL_CEEDAF3D9.1;Traes_5AL_42D9F1EC5.1
Cellular Component	membrane	87	10	Traes_6AL_BD395873C.2;Traes_5AL_2ADCEC70E.1;Traes_5BL_7162BB735.1;Traes_5DL_03348A240.1;Traes_6DL_F85A5323A.2;TRAES3BF021900080CFD_t1;Traes_5BL_DBC5D12AB.1;Traes_5DL_C51E9ECBB.1;TRAES3BF044200210CFD_t1;Traes_1DL_A1E16EA09.1;TRAES3BF117700030CFD_t1;Traes_4AS_D4EDEAF05.2;Traes_4DL_CA9D24688.1;TRAES3BF064900050CFD_t1;Traes_5AL_7158765BC.1;Traes_5BL_3751B3EED.1;Traes_5DL_F5D7767BB.1;Traes_1AL_08A2F5F…	Traes_7DS_989147E2F.1;Traes_2AL_A634C94CA.1;Traes_3AL_0567E1BEF.1;Traes_3DL_5C70254FC.1;TRAES3BF279900030CFD_t1;Traes_1BL_DAB4F5AC0.1;Traes_4AS_11588E7ED.1;Traes_4DL_CEEDAF3D9.1;Traes_1AL_45A9AD1EA.1;Traes_7DS_75B850A69.1
Cellular Component	organelle	78	20	Traes_6AL_BD395873C.2;Traes_5AL_2ADCEC70E.1;Traes_5BL_7162BB735.1;Traes_5DL_03348A240.1;Traes_4AS_B97A404E2.2;Traes_4BL_96E367077.2;Traes_4DL_507A8E1EF.2;TRAES3BF021900080CFD_t1;Traes_5BL_DBC5D12AB.1;Traes_5DL_C51E9ECBB.1;TRAES3BF044200210CFD_t1;TRAES3BF002700080CFD_t1;Traes_2AS_C69231934.2;Traes_2BS_A3C5F6B38.2;Traes_2DS_6E564A7CF.1;Traes_1DL_A1E16EA09.1;Traes_5DL_9D4164773.2;Traes_1AL_08A2F5FA4…	Traes_7DS_8C23DD4C2.1;TRAES3BF057900100CFD_t1;Traes_1AS_5C2CBBC04.1;Traes_1BS_257079082.1;Traes_2AS_520092B9F.1;Traes_2BS_300676D91.1;Traes_4BS_42361CB8D.1;Traes_2DS_DF389D07D.1;TRAES3BF074800010CFD_t1;Traes_5BL_F421A6446.2;Traes_7DS_659C88744.1;Traes_5BL_C1F897A4A.1;TRAES3BF046400050CFD_t1;Traes_1AL_FFF0FC707.3;Traes_6BL_FCDBB1315.1;Traes_6DL_3A42E1C80.1;Traes_4AS_11588E7ED.1;Traes_4DL_CEEDAF3D9…
Cellular Component	cell part	92	42	Traes_6AL_BD395873C.2;Traes_5AL_F2EE841DC.1;Traes_5AL_2ADCEC70E.1;Traes_5BL_7162BB735.1;Traes_5DL_03348A240.1;Traes_4AS_B97A404E2.2;Traes_4BL_96E367077.2;Traes_4DL_507A8E1EF.2;TRAES3BF021900080CFD_t1;Traes_4BL_D269FED91.2;Traes_5BL_DBC5D12AB.1;Traes_5DL_C51E9ECBB.1;TRAES3BF044200210CFD_t1;TRAES3BF002700080CFD_t1;Traes_2AS_C69231934.2;Traes_2BS_A3C5F6B38.2;Traes_2DS_6E564A7CF.1;Traes_1DL_A1E16EA09…	Traes_5AL_DF832FC5A.1;TRAES3BF175400030CFD_t1;Traes_7DS_989147E2F.1;Traes_7DS_8C23DD4C2.1;TRAES3BF057900100CFD_t1;Traes_1AS_5C2CBBC04.1;Traes_1BS_257079082.1;Traes_2AL_A634C94CA.1;Traes_2AS_520092B9F.1;Traes_2BS_300676D91.1;Traes_5BL_62DAFEE8E.1;Traes_5DL_3730426E9.1;Traes_4BS_42361CB8D.1;Traes_2DS_DF389D07D.1;Traes_4AL_88CB7B650.2;TRAES3BF074800010CFD_t1;Traes_6AL_CDC715B50.1;Traes_6DL_C8292F26F…
Cellular Component	cell	92	42	Traes_6AL_BD395873C.2;Traes_5AL_F2EE841DC.1;Traes_5AL_2ADCEC70E.1;Traes_5BL_7162BB735.1;Traes_5DL_03348A240.1;Traes_4AS_B97A404E2.2;Traes_4BL_96E367077.2;Traes_4DL_507A8E1EF.2;TRAES3BF021900080CFD_t1;Traes_4BL_D269FED91.2;Traes_5BL_DBC5D12AB.1;Traes_5DL_C51E9ECBB.1;TRAES3BF044200210CFD_t1;TRAES3BF002700080CFD_t1;Traes_2AS_C69231934.2;Traes_2BS_A3C5F6B38.2;Traes_2DS_6E564A7CF.1;Traes_1DL_A1E16EA09…	Traes_5AL_DF832FC5A.1;TRAES3BF175400030CFD_t1;Traes_7DS_989147E2F.1;Traes_7DS_8C23DD4C2.1;TRAES3BF057900100CFD_t1;Traes_1AS_5C2CBBC04.1;Traes_1BS_257079082.1;Traes_2AL_A634C94CA.1;Traes_2AS_520092B9F.1;Traes_2BS_300676D91.1;Traes_5BL_62DAFEE8E.1;Traes_5DL_3730426E9.1;Traes_4BS_42361CB8D.1;Traes_2DS_DF389D07D.1;Traes_4AL_88CB7B650.2;TRAES3BF074800010CFD_t1;Traes_6AL_CDC715B50.1;Traes_6DL_C8292F26F…
Cellular Component	extracellular region	0	1		Traes_1BL_63874F598.1
Cellular Component	membrane-enclosed lumen	0	1		TRAES3BF046400050CFD_t1
Cellular Component	organelle part	0	1		TRAES3BF046400050CFD_t1
Cellular Component	macromolecular complex	4	5	Traes_2AS_C69231934.2;Traes_2BS_A3C5F6B38.2;Traes_2DS_6E564A7CF.1;Traes_5DL_9D4164773.2	TRAES3BF057900100CFD_t1;Traes_1AS_5C2CBBC04.1;Traes_1BS_257079082.1;Traes_4DL_CEEDAF3D9.1;Traes_5AL_42D9F1EC5.1

## Sheet: Table S4-2
Table S4-2 Gene Ontology (GO) classification of differential expressed proteins (DEPs) between KTM3315A and TM3315B at BNP
Ontology	Class	number of up-regulated proteins	number of down-regulated proteins	genes of up-regulated	genes of down-rsgulated
Biological Process	response to stimulus	13	17	Traes_1BL_78CEA8ED2.1;Traes_5BL_C1F897A4A.1;Traes_6AS_D6B667559.1;Traes_7DL_AD1E0DEAC.1;Traes_2AL_A47310DDA.1;Traes_2DL_D17DCB9CB.1;Traes_2BL_2A98E7B29.1;Traes_4DL_323E0E63C.1;Traes_2AL_800303D8D.1;Traes_7BS_A2B219440.1;Traes_2BL_1D11DA71A.1;Traes_7AS_8E6B88A80.1;Traes_2DL_E1EB3D15A.1	Traes_1AS_71E83DA18.1;Traes_5DL_683AE36C9.1;Traes_1BS_3C86AE038.1;Traes_2DL_848E9CC75.1;Traes_2BL_F12DFCD3F.1;Traes_7DS_0EDDDAC29.1;Traes_5BL_631EC58F0.1;Traes_4BS_70617473F.1;Traes_4DS_4B325101D.1;Traes_4AS_CAC6C49E0.1;Traes_4DL_4972F5748.1;TRAES3BF093600200CFD_t1;Traes_4AL_0654BFC06.1;TRAES3BF086500010CFD_t1;TRAES3BF086600010CFD_t1;Traes_4AS_13C312D8E.1;Traes_4BL_A25367D68.1
Biological Process	growth	2	2	Traes_2AL_A47310DDA.1;Traes_2DL_D17DCB9CB.1	Traes_5DL_683AE36C9.1;TRAES3BF093600200CFD_t1
Biological Process	multi-organism process	1	1	Traes_7DL_552C7437F.1	TRAES3BF093600200CFD_t1
Biological Process	developmental process	3	8	Traes_2AL_A47310DDA.1;Traes_2DL_D17DCB9CB.1;Traes_7DS_F5343C374.1	Traes_5DL_683AE36C9.1;Traes_2AL_A634C94CA.1;Traes_1BS_3C86AE038.1;Traes_2BL_423596D53.1;Traes_4AS_E4D61C2E6.1;TRAES3BF093600200CFD_t1;Traes_2DS_EE17BA910.1;Traes_4AL_A1480F9DF.1
Biological Process	multicellular organismal process	2	8	Traes_7DS_F5343C374.1;Traes_7DL_552C7437F.1	Traes_5DL_683AE36C9.1;Traes_2AL_A634C94CA.1;Traes_1BS_3C86AE038.1;Traes_2BL_423596D53.1;Traes_4AS_E4D61C2E6.1;TRAES3BF093600200CFD_t1;Traes_2DS_EE17BA910.1;Traes_4AL_A1480F9DF.1
Biological Process	localization	15	25	Traes_2AS_F0D016BD0.1;Traes_2DS_0BDFD6AEE.1;Traes_2AL_08822A7AE.1;Traes_5AS_1DD35548B.1;Traes_6AS_D6B667559.1;Traes_6BS_B1952FFF1.1;Traes_6DS_7FDD8343D.1;Traes_5BL_8875EC73C.1;Traes_5DL_E8C2FC9D3.1;Traes_4BL_09F303BBB.2;Traes_2AL_A47310DDA.1;Traes_2DL_D17DCB9CB.1;Traes_2BL_2A98E7B29.1;Traes_7DL_A95F658D8.2;Traes_1AS_C00702544.2	Traes_7DS_989147E2F.1;Traes_1AL_4C3A67755.1;Traes_2AL_DD284DEA9.1;Traes_1BL_EDDD35B93.1;Traes_1DL_A9FBE73D6.1;Traes_2BS_40E324D13.1;Traes_2BL_AFF8E770F.1;Traes_7DL_8146A9A21.1;Traes_6DL_368E5ECD5.1;Traes_6BL_3DB248F4B.2;Traes_2DL_8D783CC36.2;Traes_5BS_F6A5EDA08.1;Traes_2DL_85AFEAF70.1;Traes_5BL_F5051E7F6.1;Traes_5DL_A69B2A034.1;Traes_4AS_B5988C5A1.2;Traes_2AS_E899EC1A7.1;Traes_4AS_CAC6C49E0.1;Tra…
Biological Process	signaling	3	5	Traes_2AL_A47310DDA.1;Traes_2DL_D17DCB9CB.1;Traes_2BL_2A98E7B29.1	Traes_4BS_70617473F.1;Traes_4DS_4B325101D.1;Traes_4AS_CAC6C49E0.1;Traes_4DL_4972F5748.1;TRAES3BF093600200CFD_t1
Biological Process	reproductive process	1	3	Traes_7DL_552C7437F.1	TRAES3BF093600200CFD_t1;Traes_2DS_EE17BA910.1;Traes_4AL_A1480F9DF.1
Biological Process	single-organism process	10	16	Traes_1AS_6E5DECDA1.1;Traes_1DS_812AFD33F.1;Traes_2AL_A47310DDA.1;Traes_2DL_D17DCB9CB.1;Traes_2BL_2A98E7B29.1;Traes_5BL_304FAFA26.1;Traes_7DS_F5343C374.1;Traes_4DS_7868A8C2E.1;Traes_6DL_55B96A9DC.2;Traes_1AS_1A8023A17.1	Traes_1BL_22EDF8650.2;Traes_5DL_683AE36C9.1;Traes_1DL_4C479DE73.3;Traes_2AL_A634C94CA.1;Traes_1BS_3C86AE038.1;Traes_2BL_423596D53.1;Traes_4AS_E4D61C2E6.1;Traes_1DL_CD211C1E2.1;Traes_6DS_6115C576B.1;Traes_4BS_70617473F.1;Traes_4DS_4B325101D.1;Traes_4AS_CAC6C49E0.1;Traes_4DL_4972F5748.1;TRAES3BF093600200CFD_t1;Traes_2DS_EE17BA910.1;Traes_4AL_A1480F9DF.1
Biological Process	biological regulation	3	5	Traes_2AL_A47310DDA.1;Traes_2DL_D17DCB9CB.1;Traes_2BL_2A98E7B29.1	Traes_4BS_70617473F.1;Traes_4DS_4B325101D.1;Traes_4AS_CAC6C49E0.1;Traes_4DL_4972F5748.1;TRAES3BF093600200CFD_t1
Biological Process	metabolic process	97	112	Traes_1BL_84977D514.1;Traes_7DS_2B112FA9C.2;Traes_2AL_08822A7AE.1;Traes_2AL_8A5AB0B4E.2;Traes_2BL_7E87B8320.1;Traes_2DL_5FE860D5F.1;Traes_7BS_DFBCA4DDF.2;Traes_7DS_CFC7B03D6.2;Traes_2BL_A06E8F248.2;Traes_1BL_78CEA8ED2.1;Traes_5BL_DCBA0D416.1;Traes_5DL_7D83C2AB2.1;Traes_1AS_6E5DECDA1.1;Traes_1DS_812AFD33F.1;Traes_5AL_7158765BC.1;Traes_5BL_3751B3EED.1;Traes_5DL_F5D7767BB.1;Traes_5AS_7832B3FA1.1;Tra…	Traes_3DL_0BC441A27.1;TRAES3BF013300030CFD_t1;Traes_6DL_7960654CF.2;Traes_6AL_E3872D907.1;Traes_1BL_22EDF8650.2;Traes_5BL_2136D403E.2;Traes_1DS_0435E9A1F.2;Traes_4BL_CDA9EDDB1.1;Traes_4DL_3B4E92F73.1;Traes_2BL_422A30419.1;Traes_1AS_71E83DA18.1;Traes_5BL_A2B3C697A.1;Traes_2BS_AD1611B40.1;Traes_1BL_F1066854B.2;Traes_1AS_DDCA5C83F.1;Traes_1BS_7C281FB50.1;Traes_1DS_142AEBA11.1;Traes_1AL_D6A532C66.1;T…
Biological Process	cellular component organization or biogenesis	7	8	Traes_1BL_78CEA8ED2.1;Traes_5BL_C1F897A4A.1;Traes_7DL_AD1E0DEAC.1;Traes_2AL_A47310DDA.1;Traes_2DL_D17DCB9CB.1;Traes_4DL_323E0E63C.1;Traes_1AS_C00702544.2	Traes_2BL_423596D53.1;Traes_4AS_E4D61C2E6.1;TRAES3BF093600200CFD_t1;Traes_4AL_A1480F9DF.1;Traes_1BL_E37B4F145.1;Traes_4AL_D9FFAAA1A.1;Traes_7DS_DA11E7020.1;Traes_7AS_D51B7852F.1
Biological Process	cellular process	52	68	Traes_7DS_2B112FA9C.2;Traes_2AL_08822A7AE.1;Traes_7BS_DFBCA4DDF.2;Traes_7DS_CFC7B03D6.2;Traes_1BL_78CEA8ED2.1;Traes_5BL_DCBA0D416.1;Traes_5DL_7D83C2AB2.1;Traes_5AS_7832B3FA1.1;Traes_5BS_3AD3F0CAE.2;Traes_2AS_3C5CB1C2C.1;Traes_2BS_8D01B66C0.1;Traes_2DS_D6FC51893.1;Traes_7AL_44086C56B.2;Traes_7DL_3F49AF0E1.1;Traes_7BL_008C00447.2;Traes_5BL_C1F897A4A.1;TRAES3BF003200130CFD_t1;Traes_4DL_C0308A8AD.1;T…	Traes_1BL_22EDF8650.2;Traes_1DS_0435E9A1F.2;Traes_4BL_CDA9EDDB1.1;Traes_4DL_3B4E92F73.1;Traes_1BL_F1066854B.2;Traes_1AL_D6A532C66.1;Traes_1BL_6401A85E7.1;Traes_6DL_261D8EB95.1;Traes_1AL_4C3A67755.1;Traes_1DL_003A549A4.2;Traes_5DL_683AE36C9.1;Traes_4DL_6974F47A5.1;Traes_4BS_D12DBE6D3.1;Traes_1DL_4C479DE73.3;Traes_7AL_1BC53C605.1;Traes_1BS_3C86AE038.1;Traes_2BL_423596D53.1;Traes_3DL_CD7116A20.2;TRA…
Molecular Function	enzyme regulator activity	2	6	Traes_5AS_1DD35548B.1;Traes_4BL_09F303BBB.2	Traes_1AS_DDCA5C83F.1;Traes_1BS_7C281FB50.1;Traes_1DS_142AEBA11.1;TRAES3BF077900070CFD_t1;Traes_5BL_3B001813B.1;Traes_5DL_C48A077A1.2
Molecular Function	molecular function regulator	2	6	Traes_5AS_1DD35548B.1;Traes_4BL_09F303BBB.2	Traes_1AS_DDCA5C83F.1;Traes_1BS_7C281FB50.1;Traes_1DS_142AEBA11.1;TRAES3BF077900070CFD_t1;Traes_5BL_3B001813B.1;Traes_5DL_C48A077A1.2
Molecular Function	structural molecule activity	13	12	Traes_7BL_0F1408688.1;Traes_7DL_99BD3E65A.2;TRAES3BF076900050CFD_t1;Traes_4AL_7EFEEF7C9.1;Traes_5BS_A651F57B9.1;Traes_4BS_A570DA5F2.2;Traes_4DS_F0C4FFBA9.2;Traes_5DS_1343D5F09.2;Traes_2AL_396E0F5A3.2;Traes_6DL_CE3BC00AB.1;Traes_3AL_AB46AAE27.1;TRAES3BF074400050CFD_t1;Traes_3DL_E7983BF89.1	Traes_3DL_CD7116A20.2;TRAES3BF028000060CFD_t1;Traes_2AS_D940B19D1.1;Traes_4AS_B5988C5A1.2;Traes_4AS_4B236E907.2;Traes_4DL_BBA5E7BFC.1;Traes_4BS_EC0B0446F.2;Traes_1BL_8AC8D124C.2;Traes_1DL_67E2C35F6.1;Traes_2DL_8D76CE47D.1;EPlTAET00000010056;Traes_3AL_358777803.1
Molecular Function	catalytic activity	73	86	Traes_1BL_84977D514.1;Traes_7DS_2B112FA9C.2;Traes_2AL_08822A7AE.1;Traes_7BS_DFBCA4DDF.2;Traes_7DS_CFC7B03D6.2;Traes_2BL_A06E8F248.2;Traes_1BL_78CEA8ED2.1;Traes_1AS_6E5DECDA1.1;Traes_1DS_812AFD33F.1;Traes_5AL_7158765BC.1;Traes_5BL_3751B3EED.1;Traes_5DL_F5D7767BB.1;Traes_5AS_7832B3FA1.1;Traes_5BS_3AD3F0CAE.2;Traes_7DL_ED37E0C99.1;Traes_2AS_3C5CB1C2C.1;Traes_2BS_8D01B66C0.1;Traes_2DS_D6FC51893.1;Tra…	Traes_3DL_0BC441A27.1;TRAES3BF013300030CFD_t1;Traes_6DL_7960654CF.2;Traes_6AL_E3872D907.1;Traes_1BL_22EDF8650.2;Traes_5BL_2136D403E.2;Traes_1DS_0435E9A1F.2;Traes_4BL_CDA9EDDB1.1;Traes_4DL_3B4E92F73.1;Traes_2BL_422A30419.1;Traes_1AS_71E83DA18.1;Traes_5BL_A2B3C697A.1;Traes_2BS_AD1611B40.1;Traes_1BL_F1066854B.2;Traes_1AS_DDCA5C83F.1;Traes_1BS_7C281FB50.1;Traes_1DS_142AEBA11.1;Traes_1AL_D6A532C66.1;T…
Molecular Function	transporter activity	5	9	Traes_2AL_08822A7AE.1;Traes_6AS_D6B667559.1;Traes_6BS_B1952FFF1.1;Traes_6DS_7FDD8343D.1;Traes_7DL_A95F658D8.2	Traes_2AL_DD284DEA9.1;Traes_2BS_40E324D13.1;Traes_2BL_AFF8E770F.1;Traes_7DL_8146A9A21.1;Traes_6DL_368E5ECD5.1;Traes_6BL_3DB248F4B.2;Traes_2DL_8D783CC36.2;Traes_5BS_F6A5EDA08.1;Traes_5AS_7136914F8.2
Molecular Function	nucleic acid binding transcription factor activity	1	0	Traes_2AS_3B7BE6FDC.2
Molecular Function	binding	55	75	Traes_6AL_913A14974.2;Traes_6DL_6DC301F80.2;Traes_6BL_0043F2EE5.1;Traes_1BL_84977D514.1;Traes_7DS_2B112FA9C.2;Traes_1BL_78CEA8ED2.1;Traes_5BL_DCBA0D416.1;Traes_5DL_7D83C2AB2.1;Traes_5AL_7158765BC.1;Traes_5BL_3751B3EED.1;Traes_5DL_F5D7767BB.1;Traes_2AL_6763597E0.1;Traes_2DL_E5188AACC.1;Traes_2BL_7EEB04C4B.1;Traes_5BS_6AFE1F4C9.2;Traes_1BL_AA77D6F83.1;TRAES3BF089200070CFD_t1;Traes_2AL_0BD6646BA.1;T…	TRAES3BF013300030CFD_t1;Traes_6AL_E3872D907.1;Traes_1AS_71E83DA18.1;Traes_1BL_F1066854B.2;Traes_1AL_D6A532C66.1;Traes_1BL_6401A85E7.1;Traes_6DL_261D8EB95.1;Traes_1DL_003A549A4.2;Traes_6DL_0CA2DAF56.1;Traes_1DL_4C479DE73.3;Traes_7AL_1BC53C605.1;Traes_2DL_848E9CC75.1;Traes_7DS_E424099181.2;Traes_3AL_137E874E4.1;Traes_3DL_CD7116A20.2;Traes_2BL_F12DFCD3F.1;Traes_4AS_E4D61C2E6.1;TRAES3BF021700040CFD_t…
Cellular Component	macromolecular complex	13	11	Traes_7BL_0F1408688.1;Traes_7DL_99BD3E65A.2;TRAES3BF076900050CFD_t1;Traes_4AL_7EFEEF7C9.1;Traes_5BS_A651F57B9.1;Traes_4BS_A570DA5F2.2;Traes_4DS_F0C4FFBA9.2;Traes_5DS_1343D5F09.2;Traes_2AL_396E0F5A3.2;Traes_6DL_CE3BC00AB.1;Traes_3AL_AB46AAE27.1;TRAES3BF074400050CFD_t1;Traes_3DL_E7983BF89.1	Traes_3DL_CD7116A20.2;TRAES3BF028000060CFD_t1;Traes_2AS_D940B19D1.1;Traes_4AS_4B236E907.2;Traes_4DL_BBA5E7BFC.1;Traes_4BS_EC0B0446F.2;Traes_1BL_8AC8D124C.2;Traes_1DL_67E2C35F6.1;Traes_2DL_8D76CE47D.1;EPlTAET00000010056;Traes_3AL_358777803.1
Cellular Component	membrane	25	28	Traes_2AL_08822A7AE.1;Traes_1BL_78CEA8ED2.1;Traes_5AL_7158765BC.1;Traes_5BL_3751B3EED.1;Traes_5DL_F5D7767BB.1;Traes_6AS_D6B667559.1;Traes_6BS_B1952FFF1.1;Traes_6DS_7FDD8343D.1;Traes_5BL_8875EC73C.1;Traes_5DL_E8C2FC9D3.1;Traes_6AL_FC4231BAF.1;Traes_6DL_C1DF9A66C.1;Traes_6BL_E1FB99DBD.2;Traes_2BS_C791FB25A.1;Traes_7DL_AD1E0DEAC.1;Traes_2AL_A47310DDA.1;Traes_2DL_D17DCB9CB.1;Traes_2BL_2A98E7B29.1;Tra…	Traes_7DS_989147E2F.1;Traes_1AL_4C3A67755.1;Traes_2AL_DD284DEA9.1;Traes_1DL_A9FBE73D6.1;Traes_1DL_4C479DE73.3;Traes_2BS_40E324D13.1;Traes_2AL_A634C94CA.1;Traes_2BL_AFF8E770F.1;Traes_7DL_8146A9A21.1;Traes_6DL_368E5ECD5.1;Traes_6BL_3DB248F4B.2;Traes_2DL_8D783CC36.2;Traes_5BS_F6A5EDA08.1;Traes_7DL_91E866850.1;Traes_7BL_F33641D86.1;Traes_7DL_0D6B73511.1;Traes_2AS_E899EC1A7.1;Traes_4DL_4972F5748.1;Tra…
Cellular Component	extracellular region	0	3		Traes_2BL_F12DFCD3F.1;Traes_4AS_13C312D8E.1;Traes_4BL_A25367D68.1
Cellular Component	organelle part	0	3		Traes_4AS_B5988C5A1.2;Traes_2DS_EE17BA910.1;Traes_1BL_E37B4F145.1
Cellular Component	membrane-enclosed lumen	0	2		Traes_2DS_EE17BA910.1;Traes_1BL_E37B4F145.1
Cellular Component	organelle	25	34	TRAES3BF002700080CFD_t1;Traes_1BL_78CEA8ED2.1;Traes_5BL_DCBA0D416.1;Traes_5DL_7D83C2AB2.1;Traes_5BL_C1F897A4A.1;Traes_7BL_0F1408688.1;Traes_7DL_99BD3E65A.2;Traes_7DL_AD1E0DEAC.1;TRAES3BF076900050CFD_t1;Traes_4AL_7EFEEF7C9.1;Traes_5BS_A651F57B9.1;Traes_4BS_A570DA5F2.2;Traes_4DS_F0C4FFBA9.2;Traes_5DS_1343D5F09.2;Traes_2AL_396E0F5A3.2;Traes_2AL_A47310DDA.1;Traes_2DL_D17DCB9CB.1;Traes_4BL_13B3CC649.2…	Traes_1BL_6401A85E7.1;Traes_5DL_683AE36C9.1;Traes_1DL_A9FBE73D6.1;Traes_3DL_CD7116A20.2;TRAES3BF028000060CFD_t1;Traes_2AS_D940B19D1.1;Traes_5BS_19E54A2E0.1;Traes_7DL_91E866850.1;Traes_4AS_B5988C5A1.2;Traes_5AS_7136914F8.2;TRAES3BF074800010CFD_t1;Traes_4BL_7906F984D.2;Traes_4BS_7906F984D.2;Traes_4DL_982F37D22.1;Traes_2DS_EE17BA910.1;Traes_4AS_4B236E907.2;Traes_4DL_BBA5E7BFC.1;Traes_4BS_EC0B0446F.2…
Cellular Component	cell	28	47	TRAES3BF002700080CFD_t1;Traes_2AL_08822A7AE.1;Traes_1BL_78CEA8ED2.1;Traes_5BL_DCBA0D416.1;Traes_5DL_7D83C2AB2.1;Traes_5BL_C1F897A4A.1;Traes_7BL_0F1408688.1;Traes_7DL_99BD3E65A.2;Traes_7DL_AD1E0DEAC.1;TRAES3BF076900050CFD_t1;Traes_4AL_7EFEEF7C9.1;Traes_5BS_A651F57B9.1;Traes_4BS_A570DA5F2.2;Traes_4DS_F0C4FFBA9.2;Traes_5DS_1343D5F09.2;Traes_2AL_396E0F5A3.2;Traes_2AL_A47310DDA.1;Traes_2DL_D17DCB9CB.1…	TRAES3BF013300030CFD_t1;Traes_7DS_989147E2F.1;Traes_1BL_6401A85E7.1;Traes_1DL_003A549A4.2;Traes_5DL_683AE36C9.1;Traes_1DL_A9FBE73D6.1;Traes_2AL_A634C94CA.1;Traes_7AL_1BC53C605.1;Traes_2BL_423596D53.1;Traes_3DL_CD7116A20.2;TRAES3BF028000060CFD_t1;Traes_2AS_D940B19D1.1;Traes_5BS_19E54A2E0.1;Traes_6DS_6115C576B.1;Traes_7DL_91E866850.1;Traes_4AS_B5988C5A1.2;Traes_5DS_DBCD62DF1.1;Traes_4AS_CAC6C49E0.1…
Cellular Component	cell part	28	46	TRAES3BF002700080CFD_t1;Traes_2AL_08822A7AE.1;Traes_1BL_78CEA8ED2.1;Traes_5BL_DCBA0D416.1;Traes_5DL_7D83C2AB2.1;Traes_5BL_C1F897A4A.1;Traes_7BL_0F1408688.1;Traes_7DL_99BD3E65A.2;Traes_7DL_AD1E0DEAC.1;TRAES3BF076900050CFD_t1;Traes_4AL_7EFEEF7C9.1;Traes_5BS_A651F57B9.1;Traes_4BS_A570DA5F2.2;Traes_4DS_F0C4FFBA9.2;Traes_5DS_1343D5F09.2;Traes_2AL_396E0F5A3.2;Traes_2AL_A47310DDA.1;Traes_2DL_D17DCB9CB.1…	TRAES3BF013300030CFD_t1;Traes_7DS_989147E2F.1;Traes_1BL_6401A85E7.1;Traes_1DL_003A549A4.2;Traes_5DL_683AE36C9.1;Traes_1DL_A9FBE73D6.1;Traes_2AL_A634C94CA.1;Traes_7AL_1BC53C605.1;Traes_2BL_423596D53.1;Traes_3DL_CD7116A20.2;TRAES3BF028000060CFD_t1;Traes_2AS_D940B19D1.1;Traes_5BS_19E54A2E0.1;Traes_6DS_6115C576B.1;Traes_7DL_91E866850.1;Traes_4AS_B5988C5A1.2;Traes_5DS_DBCD62DF1.1;Traes_4AS_CAC6C49E0.1…

## Sheet: Table S4-3
Table S4-3 Gene Ontology (GO) classification of differential expressed proteins (DEPs) between KTM3315A and TM3315B at TNP
Ontology	Class	number of up-regulated proteins	number of down-regulated proteins	genes of up-regulated	genes of down-rsgulated
Biological Process	response to stimulus	23	35	Traes_5BL_CA33BB947.1;Traes_6DL_BD49C3B26.1;Traes_2BS_B6E90913E.2;Traes_7BS_1A6D16C6B.1;Traes_1BL_6F4AB886C.2;Traes_4AL_0654BFC06.1;Traes_7DL_0B4336C25.2;TRAES3BF044200210CFD_t1;Traes_7AS_C87C2FF27.1;Traes_2AL_E7B360A43.1;Traes_5DS_AC5D29D23.1;Traes_4DL_323E0E63C.1;Traes_5DL_683AE36C9.1;Traes_2AS_67EFE0FAE.1;Traes_2BS_F828BA5F4.1;Traes_2BS_F828BA5F41.1;Traes_7AL_60C568106.1;Traes_4BL_E12FA6C4D.1;…	Traes_2DL_848E9CC75.1;Traes_1DS_A23800206.1;Traes_1BL_63874F598.1;Traes_2BL_BEDBF4677.1;Traes_2DL_24F04DE3B.1;Traes_7BS_5B31DD2DD.1;Traes_1AL_14DCD6020.1;Traes_1DL_52D511CDD.1;Traes_7AS_D5FAE55F5.2;Traes_4AS_034F72028.1;TRAES3BF091600250CFD_t1;Traes_1AL_74A3AF73C.1;Traes_1BL_B9D587850.1;Traes_6AL_24A5FC5D9.1;Traes_6BL_CD5BDF8F7.2;Traes_6DL_1654E6688.1;Traes_4BS_70617473F.1;Traes_4DS_4B325101D.1;T…
Biological Process	localization	43	49	Traes_2AS_E899EC1A7.1;Traes_2AS_1475F8BDB.1;Traes_3DS_00C7E4F74.1;Traes_7AL_A71877D6D.2;Traes_1DS_5C7C282F6.1;Traes_1BS_716EA1208.1;TRAES3BF267200040CFD_t1;Traes_4AS_8F8B908D3.1;Traes_4BL_41FA8C663.1;Traes_4DL_FB5D1C901.1;Traes_2AL_14B62F6C1.1;Traes_2AL_E7B360A43.1;Traes_4DS_EB7A5C35C.2;Traes_6BL_2546C9F2A.1;Traes_6DL_F1E787360.1;Traes_5AS_33A86266A.1;Traes_5BS_1D2221052.1;Traes_7BS_EF4095248.1;T…	Traes_5AS_1DD35548B.1;Traes_7AL_B1E569AA8.1;Traes_7DS_70D328BCE.1;Traes_2AL_BA500D777.1;Traes_2BL_BEDBF4677.1;Traes_2DL_24F04DE3B.1;Traes_5BL_68C95B396.1;Traes_5DL_935C409FC.1;Traes_1AL_2858B56A7.1;TRAES3BF064900050CFD_t1;Traes_4BS_0F228DCB1.1;Traes_2BS_24B01ABC4.1;Traes_4AL_E5FEC54B3.3;Traes_4DL_A379ABAE9.1;Traes_1BL_F2B61F8AA.1;Traes_1DL_8CBF971B7.1;TRAES3BF046300080CFD_t1;Traes_2BL_AFF8E770F.1…
Biological Process	multi-organism process	0	2		Traes_5BL_C66D2A645.3;TRAES3BF093600200CFD_t1
Biological Process	metabolic process	309	243	Traes_2AS_E899EC1A7.1;Traes_4AL_5643E3C32.1;Traes_5DL_801291D6C.1;Traes_5BL_3AF852D9A.1;Traes_1BL_5F5FD0364.1;Traes_2BL_A402261EC1.1;Traes_1BL_301F6C93C.1;Traes_2AS_76163A005.1;Traes_5BL_91A57CFD8.1;Traes_5DL_E2AF5FEA6.1;Traes_2BS_100054707.1;Traes_4DS_7868A8C2E.1;Traes_5BL_CA33BB947.1;Traes_4BL_66E76E6B0.1;Traes_1DS_723F2BE8F.1;Traes_2BS_4AE914BE2.1;TRAES3BF042100010CFD_t1;Traes_3AL_1D9B2CE84.1;…	TRAES3BF077900070CFD_t1;TRAES3BF028000060CFD_t1;Traes_5BL_EBD050E21.2;Traes_5DL_24E161E8F.1;Traes_1BL_4BC57373A.1;Traes_2DL_848E9CC75.1;Traes_2AL_3E4F9254A.1;Traes_5DL_02DC1BE45.2;Traes_2BL_BF433B971.1;TRAES3BF086500120CFD_t1;Traes_5AS_1DD35548B.1;Traes_7DL_BBAFCA51F.2;Traes_1AL_DEB3A0A18.1;Traes_7AL_2C088C7C61.2;Traes_2AL_0BD6646BA.1;Traes_1AL_126D96CD7.1;Traes_1BL_94FBC2CD5.1;TRAES3BF082500090C…
Biological Process	growth	2	1	Traes_7DL_0B4336C25.2;Traes_5DL_683AE36C9.1	TRAES3BF093600200CFD_t1
Biological Process	cellular component organization or biogenesis	15	38	Traes_7AL_1B1FBCDE4.1;Traes_7AL_8C4A9BEBF.1;Traes_7DL_AD8F90F24.1;Traes_1DS_5C7C282F6.1;Traes_1BS_716EA1208.1;Traes_7DL_0B4336C25.2;TRAES3BF044200210CFD_t1;Traes_4AS_8F8B908D3.1;Traes_4BL_41FA8C663.1;Traes_4DL_FB5D1C901.1;Traes_2AL_E7B360A43.1;Traes_4DL_323E0E63C.1;Traes_6AL_97788AE61.1;Traes_4DL_AFE97C149.1;Traes_6AL_7C6EE2D46.1	Traes_5BL_EBD050E21.2;Traes_5DL_24E161E8F.1;Traes_2BL_BF433B971.1;Traes_7AL_2C088C7C61.2;Traes_4AS_C420DEB6D.1;Traes_2BL_BEDBF4677.1;Traes_2DL_24F04DE3B.1;Traes_6BS_063751B25.1;Traes_7DL_307932DF0.1;Traes_4BS_5D060446C.1;Traes_5BL_68C95B396.1;Traes_5DL_935C409FC.1;Traes_7DL_5B4B21BA0.1;Traes_5DL_49795C4EE.1;Traes_5BS_A4B629458.1;Traes_5DS_5A72A7F18.1;Traes_6AL_24A5FC5D9.1;Traes_6BL_CD5BDF8F7.2;Tr…
Biological Process	reproductive process	3	2	Traes_7DL_0B4336C25.2;Traes_1DL_52B4B9E89.1;Traes_1DL_44034A09A.2	Traes_5BL_C66D2A645.3;TRAES3BF093600200CFD_t1
Biological Process	reproduction	0	2		Traes_1AL_8328B19F6.1;Traes_4BL_507C53073.1
Biological Process	signaling	2	9	Traes_7AS_C87C2FF27.1;Traes_6AL_7C6EE2D46.1	Traes_1AL_14DCD6020.1;Traes_1DL_52D511CDD.1;Traes_4BS_70617473F.1;Traes_4DS_4B325101D.1;Traes_1AS_24BE95EF5.2;Traes_1DL_293FC1196.1;Traes_1BL_12E87565E.1;Traes_2AS_D9D9A9ADB.2;TRAES3BF093600200CFD_t1
Biological Process	biological regulation	7	14	Traes_1BL_5F5FD0364.1;Traes_4BS_42361CB8D.1;Traes_5DL_546404AFD.1;TRAES3BF267200040CFD_t1;Traes_7AS_C87C2FF27.1;Traes_2AL_14B62F6C1.1;Traes_6AL_7C6EE2D46.1	Traes_7AL_2FF386F35.1;Traes_7DL_6D84217D0.2;Traes_1BS_15C828137.2;Traes_1AL_14DCD6020.1;Traes_1DL_52D511CDD.1;Traes_1BL_FFEA08837.1;Traes_4BS_70617473F.1;Traes_4DS_4B325101D.1;Traes_1AL_197423E8E.1;Traes_1AS_24BE95EF5.2;Traes_1DL_293FC1196.1;Traes_1BL_12E87565E.1;Traes_2AS_D9D9A9ADB.2;TRAES3BF093600200CFD_t1
Biological Process	multicellular organismal process	9	4	Traes_7DL_AD8F90F24.1;Traes_1DS_5C7C282F6.1;Traes_1BS_716EA1208.1;Traes_7DL_0B4336C25.2;TRAES3BF044200210CFD_t1;Traes_5DL_683AE36C9.1;Traes_1DL_52B4B9E89.1;Traes_1DL_44034A09A.2;Traes_6AL_7C6EE2D46.1	Traes_7AS_D5FAE55F5.2;Traes_5DL_6090C2D74.1;Traes_5BL_C66D2A645.3;TRAES3BF093600200CFD_t1
Biological Process	cellular process	237	144	Traes_1BL_5F5FD0364.1;Traes_2BL_A402261EC1.1;Traes_2AS_76163A005.1;Traes_5BL_91A57CFD8.1;Traes_5DL_E2AF5FEA6.1;Traes_2BS_100054707.1;Traes_4DS_7868A8C2E.1;Traes_5BL_CA33BB947.1;Traes_4BL_66E76E6B0.1;Traes_2BS_4AE914BE2.1;TRAES3BF042100010CFD_t1;Traes_3AL_1D9B2CE84.1;Traes_3DL_E466ACA13.1;Traes_2BS_B6E90913E.2;Traes_2AS_1475F8BDB.1;Traes_7AS_9C283FE66.1;Traes_5BL_5041B968E.2;Traes_7BS_1A6D16C6B.1;…	TRAES3BF028000060CFD_t1;Traes_5BL_EBD050E21.2;Traes_5DL_24E161E8F.1;Traes_1BL_4BC57373A.1;Traes_5DL_02DC1BE45.2;Traes_2BL_BF433B971.1;Traes_1AL_DEB3A0A18.1;Traes_7AL_2C088C7C61.2;Traes_4AS_C420DEB6D.1;Traes_6AS_3A8E07254.1;Traes_2AL_BA500D777.1;Traes_2BL_BEDBF4677.1;Traes_2DL_24F04DE3B.1;Traes_1DL_9CEFCCA7A.1;Traes_7AL_2FF386F35.1;Traes_7DL_6D84217D0.2;Traes_6BS_063751B25.1;Traes_6DS_1C754D431.1;…
Biological Process	developmental process	9	4	Traes_7DL_AD8F90F24.1;Traes_1DS_5C7C282F6.1;Traes_1BS_716EA1208.1;Traes_7DL_0B4336C25.2;TRAES3BF044200210CFD_t1;Traes_5DL_683AE36C9.1;Traes_1DL_52B4B9E89.1;Traes_1DL_44034A09A.2;Traes_6AL_7C6EE2D46.1	Traes_4BS_5D060446C.1;Traes_7AS_D5FAE55F5.2;Traes_5DL_6090C2D74.1;TRAES3BF093600200CFD_t1
Biological Process	single-organism process	30	27	Traes_1BL_5F5FD0364.1;Traes_1BL_301F6C93C.1;Traes_4DS_7868A8C2E.1;Traes_2BS_B6E90913E.2;Traes_7DL_AD8F90F24.1;Traes_7AS_9819F7C48.2;Traes_7BS_47B8FC9CB.1;Traes_4BS_42361CB8D.1;Traes_1DS_5C7C282F6.1;Traes_1BS_716EA1208.1;Traes_5DL_546404AFD.1;Traes_7DL_0B4336C25.2;TRAES3BF044200210CFD_t1;TRAES3BF267200040CFD_t1;Traes_7AS_C87C2FF27.1;Traes_2AL_14B62F6C1.1;Traes_5DL_683AE36C9.1;Traes_1AS_1A8023A17.1…	Traes_4AS_C420DEB6D.1;Traes_7AL_2FF386F35.1;Traes_7DL_6D84217D0.2;Traes_1BS_15C828137.2;Traes_1AL_14DCD6020.1;Traes_1DL_52D511CDD.1;Traes_5DL_292B9CA4C.1;Traes_7AS_D5FAE55F5.2;TRAES3BF091600250CFD_t1;Traes_1BL_FFEA08837.1;Traes_7AL_33F0E8FBE.1;Traes_7DL_7F2F3A0D5.1;Traes_7BL_723EEA404.1;Traes_4BS_70617473F.1;Traes_4DS_4B325101D.1;Traes_1AL_197423E8E.1;Traes_2BS_24B01ABC4.1;Traes_5DL_6090C2D74.1;T…
Molecular Function	structural molecule activity	79	12	Traes_2AS_76163A005.1;Traes_5BL_91A57CFD8.1;Traes_5DL_E2AF5FEA6.1;Traes_2BS_100054707.1;Traes_4BL_66E76E6B0.1;Traes_1AL_D39C4F23A.2;Traes_3AL_350DFFE84.1;Traes_3DL_F1AA506F4.1;Traes_1BL_0FC423766.2;TRAES3BF091800020CFD_t1;Traes_5BS_26A43A8A0.1;TRAES3BF026700020CFD_t1;Traes_3AS_DF92A1FC5.1;Traes_7AS_3B5A02BF4.1;Traes_7BS_5ECCA936B.1;Traes_7DS_DFFC5FC96.1;Traes_7AS_DD24F4515.1;Traes_4BL_AF74BC98E.1…	TRAES3BF028000060CFD_t1;Traes_5BL_EBD050E21.2;Traes_5DL_24E161E8F.1;Traes_1DL_2FC3C0384.1;Traes_4DS_AFB7DD996.1;Traes_6AL_56964CC95.1;Traes_7DS_05E345FE4.1;Traes_7AS_2EB9E44921.1;Traes_6DL_6BBA963FA.1;Traes_6BL_E1FDBDB34.1;Traes_4AL_FF377A215.2;Traes_4DS_138E9F824.1
Molecular Function	enzyme regulator activity	1	22	Traes_2DL_52276893B.2	TRAES3BF077900070CFD_t1;Traes_5AS_1DD35548B.1;TRAES3BF082500090CFD_t1;Traes_5DL_318AFB6A2.1;Traes_5BL_2C0496270.1;Traes_5DL_C48A077A1.2;Traes_4DL_E3AE59EA9.2;Traes_2BL_68B0A4F72.2;Traes_5BL_0E4566F3E.1;Traes_5DL_2DB82B833.2;Traes_1BL_CDBA905CE.1;Traes_4AL_DC7AE79F3.1;Traes_1AS_DDCA5C83F.1;Traes_1BS_7C281FB50.1;Traes_1DS_142AEBA11.1;Traes_4BL_09F303BBB.2;Traes_2DS_84C394872.1;Traes_5BS_C6C5774B8.1…
Molecular Function	molecular function regulator	1	22	Traes_2DL_52276893B.2	TRAES3BF077900070CFD_t1;Traes_5AS_1DD35548B.1;TRAES3BF082500090CFD_t1;Traes_5DL_318AFB6A2.1;Traes_5BL_2C0496270.1;Traes_5DL_C48A077A1.2;Traes_4DL_E3AE59EA9.2;Traes_2BL_68B0A4F72.2;Traes_5BL_0E4566F3E.1;Traes_5DL_2DB82B833.2;Traes_1BL_CDBA905CE.1;Traes_4AL_DC7AE79F3.1;Traes_1AS_DDCA5C83F.1;Traes_1BS_7C281FB50.1;Traes_1DS_142AEBA11.1;Traes_4BL_09F303BBB.2;Traes_2DS_84C394872.1;Traes_5BS_C6C5774B8.1…
Molecular Function	molecular transducer activity	0	3		Traes_1AL_14DCD6020.1;Traes_1DL_52D511CDD.1;Traes_2AS_D9D9A9ADB.2
Molecular Function	transporter activity	16	21	Traes_2AS_1475F8BDB.1;Traes_3DS_00C7E4F74.1;Traes_7AL_A71877D6D.2;Traes_5AS_33A86266A.1;Traes_5BS_1D2221052.1;Traes_5BL_5A648D29D.1;Traes_5DL_C1BAD23DD.1;Traes_1AS_A4687B896.1;Traes_4DS_AED0FD434.1;Traes_5BL_2983EE249.1;Traes_4AL_CCF365247.1;Traes_4BS_AAD6CD6B8.1;Traes_5AS_A6FEB7DA3.1;Traes_5DL_DE7C465BF.2;Traes_5BS_2983EE249.1;Traes_2AL_2C50DEE4C.1	Traes_2AL_BA500D777.1;Traes_2BL_BEDBF4677.1;Traes_2DL_24F04DE3B.1;Traes_1AL_2858B56A7.1;TRAES3BF064900050CFD_t1;Traes_4AL_E5FEC54B3.3;Traes_4DL_A379ABAE9.1;Traes_1BL_F2B61F8AA.1;Traes_1DL_8CBF971B7.1;TRAES3BF046300080CFD_t1;Traes_2BL_AFF8E770F.1;Traes_7DL_8146A9A21.1;Traes_6DL_368E5ECD5.1;Traes_6BL_3DB248F4B.2;Traes_2DL_8D783CC36.2;Traes_5BS_F6A5EDA08.1;Traes_2BL_8966330D2.1;Traes_2DL_897F1B62B.1…
Molecular Function	nucleic acid binding transcription factor activity	3	0	Traes_1AS_985BB33A1.2;Traes_1DS_F22A3DB6A.1;Traes_1BS_40F6DB3E3.1
Molecular Function	binding	212	177	Traes_3DL_621E77DAE.1;Traes_2BL_A402261EC1.1;Traes_4DS_7868A8C2E.1;Traes_5BL_CA33BB947.1;TRAES3BF086800100CFD_t1;Traes_3AL_D7FCB2871.1;TRAES3BF117200020CFD_t1;Traes_3AL_64E215D79.1;Traes_3AL_6AA4514CE.1;TRAES3BF086800110CFD_t1;Traes_3DL_1E1BAE38E.1;Traes_2BS_4AE914BE2.1;TRAES3BF042100010CFD_t1;Traes_3AL_1D9B2CE84.1;Traes_3DL_E466ACA13.1;Traes_4AS_35FB8DB6E.1;Traes_5BL_051A88B95.2;Traes_1AL_286966…	Traes_5BL_EBD050E21.2;Traes_5DL_24E161E8F.1;Traes_1AL_C21956F30.1;Traes_2DL_848E9CC75.1;TRAES3BF086500120CFD_t1;Traes_7DL_BBAFCA51F.2;Traes_1AL_DEB3A0A18.1;Traes_2AL_0BD6646BA.1;Traes_1AL_126D96CD7.1;Traes_1BL_94FBC2CD5.1;Traes_4AS_C420DEB6D.1;Traes_4BL_C3C6C11C4.1;Traes_1DS_A23800206.1;Traes_7DL_CD8514472.1;Traes_3AS_A3CE60E4F.1;Traes_1AS_A3300ED18.1;Traes_7AL_B1E569AA8.1;Traes_7DS_70D328BCE.1;T…
Molecular Function	catalytic activity	160	212	Traes_2AS_E899EC1A7.1;Traes_4AL_5643E3C32.1;Traes_5DL_801291D6C.1;Traes_5BL_3AF852D9A.1;Traes_1BL_5F5FD0364.1;Traes_1BL_301F6C93C.1;Traes_4DS_7868A8C2E.1;Traes_5BL_CA33BB947.1;Traes_1DS_723F2BE8F.1;TRAES3BF042100010CFD_t1;Traes_3AL_1D9B2CE84.1;Traes_3DL_E466ACA13.1;Traes_2BS_B6E90913E.2;Traes_2AS_1475F8BDB.1;Traes_7AS_9C283FE66.1;Traes_2AL_FE11B55BA.1;Traes_3AS_D28CB23A6.2;Traes_5BL_0FF9F3975.1;T…	TRAES3BF077900070CFD_t1;Traes_5BL_EBD050E21.2;Traes_5DL_24E161E8F.1;Traes_2DL_848E9CC75.1;Traes_2AL_3E4F9254A.1;Traes_2BL_BF433B971.1;TRAES3BF086500120CFD_t1;Traes_5AS_1DD35548B.1;Traes_7DL_BBAFCA51F.2;Traes_1AL_DEB3A0A18.1;Traes_7AL_2C088C7C61.2;Traes_2AL_0BD6646BA.1;Traes_1AL_126D96CD7.1;Traes_1BL_94FBC2CD5.1;TRAES3BF082500090CFD_t1;Traes_6AS_3A8E07254.1;Traes_1DS_A23800206.1;Traes_7DL_CD851447…
Cellular Component	macromolecular complex	73	10	Traes_2AS_76163A005.1;Traes_5BL_91A57CFD8.1;Traes_5DL_E2AF5FEA6.1;Traes_2BS_100054707.1;Traes_4BL_66E76E6B0.1;Traes_1AL_D39C4F23A.2;Traes_3AL_350DFFE84.1;Traes_3DL_F1AA506F4.1;Traes_1BL_0FC423766.2;TRAES3BF091800020CFD_t1;Traes_5BS_26A43A8A0.1;TRAES3BF026700020CFD_t1;Traes_3AS_DF92A1FC5.1;Traes_7AS_3B5A02BF4.1;Traes_7BS_5ECCA936B.1;Traes_7DS_DFFC5FC96.1;Traes_7AS_DD24F4515.1;Traes_4BL_AF74BC98E.1…	TRAES3BF028000060CFD_t1;Traes_2BL_BEDBF4677.1;Traes_2DL_24F04DE3B.1;Traes_1DL_2FC3C0384.1;Traes_4DS_AFB7DD996.1;Traes_6AL_56964CC95.1;Traes_7DS_05E345FE4.1;Traes_7AS_2EB9E44921.1;Traes_6DL_6BBA963FA.1;Traes_6BL_E1FDBDB34.1
Cellular Component	extracellular region	5	12	Traes_7AL_1B1FBCDE4.1;Traes_7AL_8C4A9BEBF.1;Traes_7DL_AD8F90F24.1;Traes_2BL_2B45081D4.1;Traes_6AL_7C6EE2D46.1	Traes_2BL_BF433B971.1;Traes_7AL_2C088C7C61.2;Traes_1BL_63874F598.1;Traes_6BS_063751B25.1;Traes_7DL_307932DF0.1;Traes_7DL_5B4B21BA0.1;Traes_1AL_8328B19F6.1;Traes_5BL_2299D59A3.1;Traes_2DL_E008B6B4D.1;Traes_2AL_077301DD9.1;Traes_2AS_DCACC5AF9.3;Traes_4BL_507C53073.1
Cellular Component	extracellular region part	0	1		Traes_2DL_E008B6B4D.1
Cellular Component	cell	197	83	Traes_2AS_76163A005.1;Traes_5BL_91A57CFD8.1;Traes_5DL_E2AF5FEA6.1;Traes_2BS_100054707.1;Traes_4BL_66E76E6B0.1;Traes_2BS_4AE914BE2.1;Traes_2BS_B6E90913E.2;Traes_2AS_1475F8BDB.1;Traes_5BL_5041B968E.2;Traes_1AL_D39C4F23A.2;Traes_3AL_350DFFE84.1;Traes_3DL_F1AA506F4.1;Traes_1BL_0FC423766.2;TRAES3BF091800020CFD_t1;Traes_5BS_26A43A8A0.1;TRAES3BF026700020CFD_t1;Traes_3AS_DF92A1FC5.1;Traes_7AL_1B1FBCDE4.1…	TRAES3BF028000060CFD_t1;Traes_5BL_EBD050E21.2;Traes_5DL_24E161E8F.1;Traes_5DL_02DC1BE45.2;Traes_2AL_1F6605694.2;Traes_4AL_0D04E2FD3.1;Traes_1AL_DEB3A0A18.1;Traes_6AS_0FDBBF9E9.1;Traes_4AS_C420DEB6D.1;Traes_5DL_014BC41D5.1;Traes_2AL_BA500D777.1;Traes_2BL_BEDBF4677.1;Traes_2DL_24F04DE3B.1;Traes_1DL_9CEFCCA7A.1;Traes_1AL_0C24CBB55.1;Traes_1DL_2FC3C0384.1;Traes_5DL_292B9CA4C.1;Traes_7AS_D5FAE55F5.2;T…
Cellular Component	cell part	197	82	Traes_2AS_76163A005.1;Traes_5BL_91A57CFD8.1;Traes_5DL_E2AF5FEA6.1;Traes_2BS_100054707.1;Traes_4BL_66E76E6B0.1;Traes_2BS_4AE914BE2.1;Traes_2BS_B6E90913E.2;Traes_2AS_1475F8BDB.1;Traes_5BL_5041B968E.2;Traes_1AL_D39C4F23A.2;Traes_3AL_350DFFE84.1;Traes_3DL_F1AA506F4.1;Traes_1BL_0FC423766.2;TRAES3BF091800020CFD_t1;Traes_5BS_26A43A8A0.1;TRAES3BF026700020CFD_t1;Traes_3AS_DF92A1FC5.1;Traes_7AL_1B1FBCDE4.1…	TRAES3BF028000060CFD_t1;Traes_5BL_EBD050E21.2;Traes_5DL_24E161E8F.1;Traes_5DL_02DC1BE45.2;Traes_2AL_1F6605694.2;Traes_4AL_0D04E2FD3.1;Traes_1AL_DEB3A0A18.1;Traes_6AS_0FDBBF9E9.1;Traes_4AS_C420DEB6D.1;Traes_5DL_014BC41D5.1;Traes_2AL_BA500D777.1;Traes_2BL_BEDBF4677.1;Traes_2DL_24F04DE3B.1;Traes_1DL_9CEFCCA7A.1;Traes_1AL_0C24CBB55.1;Traes_1DL_2FC3C0384.1;Traes_5DL_292B9CA4C.1;Traes_7AS_D5FAE55F5.2;T…
Cellular Component	organelle	144	47	Traes_2AS_76163A005.1;Traes_5BL_91A57CFD8.1;Traes_5DL_E2AF5FEA6.1;Traes_2BS_100054707.1;Traes_4BL_66E76E6B0.1;Traes_2BS_4AE914BE2.1;Traes_2BS_B6E90913E.2;Traes_1AL_D39C4F23A.2;Traes_3AL_350DFFE84.1;Traes_3DL_F1AA506F4.1;Traes_1BL_0FC423766.2;TRAES3BF091800020CFD_t1;Traes_5BS_26A43A8A0.1;TRAES3BF026700020CFD_t1;Traes_3AS_DF92A1FC5.1;Traes_7AS_3B5A02BF4.1;Traes_7BS_5ECCA936B.1;Traes_7DS_DFFC5FC96.1…	TRAES3BF028000060CFD_t1;Traes_5BL_EBD050E21.2;Traes_5DL_24E161E8F.1;Traes_5DL_02DC1BE45.2;Traes_2AL_1F6605694.2;Traes_4AS_C420DEB6D.1;Traes_2AL_BA500D777.1;Traes_2BL_BEDBF4677.1;Traes_2DL_24F04DE3B.1;Traes_1AL_0C24CBB55.1;Traes_1DL_2FC3C0384.1;Traes_7AS_D5FAE55F5.2;Traes_5BL_68C95B396.1;Traes_5DL_935C409FC.1;Traes_5DL_49795C4EE.1;Traes_1AL_999A02D6C.1;Traes_1BL_080DAF2F1.1;Traes_4DS_AFB7DD996.1;T…
Cellular Component	membrane	83	47	Traes_2AS_E899EC1A7.1;Traes_2BS_4AE914BE2.1;Traes_2BS_B6E90913E.2;Traes_2AS_1475F8BDB.1;Traes_1BL_6F4AB886C.2;Traes_7AL_9F8C57492.1;Traes_7DL_F631D2D2E.1;Traes_7BL_28C34BF1C.1;Traes_3DS_00C7E4F74.1;Traes_7AL_A71877D6D.2;Traes_7DL_0B4336C25.2;TRAES3BF044200210CFD_t1;Traes_2AL_3384AED5F.1;Traes_2DL_95BCAF13E.1;TRAES3BF267200040CFD_t1;Traes_4AS_8F8B908D3.1;Traes_4BL_41FA8C663.1;Traes_4DL_FB5D1C901.1…	Traes_5DL_02DC1BE45.2;Traes_2AL_1F6605694.2;Traes_4AS_C420DEB6D.1;Traes_5DL_014BC41D5.1;Traes_2AL_BA500D777.1;Traes_2BL_BEDBF4677.1;Traes_2DL_24F04DE3B.1;Traes_5DL_292B9CA4C.1;Traes_1AL_2858B56A7.1;Traes_1AL_999A02D6C.1;Traes_1BL_080DAF2F1.1;TRAES3BF064900050CFD_t1;Traes_1AL_1DD0385D1.2;Traes_1BS_B630A9080.2;Traes_1DS_474BD1144.1;Traes_4AL_E5FEC54B3.3;Traes_4DL_A379ABAE9.1;Traes_1BL_F2B61F8AA.1;T…
Cellular Component	membrane-enclosed lumen	0	4		Traes_2BL_BEDBF4677.1;Traes_2DL_24F04DE3B.1;Traes_4DS_AFB7DD996.1;Traes_4BS_562685A17.1
Cellular Component	organelle part	0	4		Traes_2BL_BEDBF4677.1;Traes_2DL_24F04DE3B.1;Traes_4DS_AFB7DD996.1;Traes_4BS_562685A17.1
