# Supplementary material for: Identification of Proteins Involved in Carbohydrate Metabolism and Energy Metabolism Pathways and Their Regulation of Cytoplasmic Male Sterility in Wheat
Source: Int J Mol Sci. 2018 Jan 23;19(2):324. doi: 10.3390/ijms19020324 (PMC5855548; doi:10.3390/ijms19020324)
Supplement: Supplementary file 1 [file ijms-19-00324-s001.zip › Suplementary Materials/Supplementary Table/Table S5.xlsx]

## Sheet: Table S5-1
Table S5-1 Eukaryotic Orthologous Groups of proteins (KOG) classification of differential expressed proteins (DEPs) between KTM3315A and TM3315B at UNP
Code	Functional-Categories	Protein Number	Proteins
A	RNA processing and modification	31	Traes_2AS_915BF7045.2,KOG4205	Traes_2AS_C69231934.2,KOG4655	Traes_2BL_9C5EE9AE7.2,KOG0123	Traes_2BL_9C5EE9AE7.2,KOG4209	Traes_2BL_9C5EE9AE7.2,KOG0128	Traes_2BL_9C5EE9AE7.2,KOG0127	Traes_2BS_A3C5F6B38.2,KOG4655	Traes_2BS_B296754F9.1,KOG1642	Traes_2BS_FCA111C091.1,KOG4205	Traes_2BS_FCA111C09.1,KOG4205	Traes_2DS_6E564A7CF.1,KOG4655	TRAES3BF046400050CFD_t1,KOG4205	TRAES3BF078000050CFD_t1,KOG1909	TRAES3BF078000050CFD_t1,KOG1908	Traes_4BL_FE7B24AD71.4,KOG0495	Traes_4DL_0908335AA.1,KOG0495	Traes_7AL_DE759149B.1,KOG1676	Traes_7AL_DE759149B.1,KOG2190	Traes_7AS_60F755E22.1,KOG0452	Traes_7AS_6E3A5291C.3,KOG0272	Traes_7BL_342CAC6CE.1,KOG1676	Traes_7BL_342CAC6CE.1,KOG2190	Traes_7BL_92A41601C.1,KOG2190	Traes_7BS_B2B2B5D1A.1,KOG0452	Traes_7BS_DD063CAE7.2,KOG0272	Traes_7DL_BC8BA3B78.1,KOG1676	Traes_7DL_BC8BA3B78.1,KOG2190	Traes_7DS_1401F945A.1,KOG0123	Traes_7DS_1401F945A.1,KOG0108	Traes_7DS_1401F945A.1,KOG4205	Traes_7DS_8C23DD4C2.1,KOG0452
B	Chromatin structure and dynamics	11	Traes_1AL_FFF0FC707.3,KOG0996	Traes_1AL_FFF0FC707.3,KOG0933	Traes_4AS_B97A404E2.2,KOG1756	Traes_4BL_96E367077.2,KOG1756	Traes_4DL_507A8E1EF.2,KOG1756	Traes_5AL_75A3C15D7.1,KOG1633	Traes_5BL_D5F4C9608.2,KOG1633	Traes_5DL_8CA06EA9A.1,KOG1633	Traes_7AS_6E3A5291C.3,KOG0264	Traes_7BS_DD063CAE7.2,KOG0264	Traes_7DS_659C88744.1,KOG1507
C	Energy production and conversion	55	EPlTAET00000010064,KOG1758	Traes_1AL_45A9AD1EA.1,KOG3453	Traes_1BL_AA77D6F83.1,KOG1687	Traes_1DL_7BFA60046.2,KOG2258	Traes_1DL_9CEFCCA7A.1,KOG1626	Traes_1DS_EA755AC67.2,KOG1758	Traes_2AL_AC36CAF51.1,KOG1260	Traes_2AL_FE7DBC113.1,KOG2870	Traes_2AS_7A4976FA9.1,KOG1764	Traes_2DL_2BC61A322.2,KOG1260	Traes_2DL_7399173C7.1,KOG2450	TRAES3BF007300080CFD_t1,KOG1758	TRAES3BF279900030CFD_t1,KOG0369	Traes_4AL_4DD2D3F7B.1,KOG3855	Traes_4AS_5B20D8401.1,KOG3300	Traes_4AS_F08302684.1,KOG3365	Traes_4BL_7B6A54402.1,KOG3300	Traes_4BS_DBD0417B2.2,KOG1192	Traes_4DL_04A3F1DAF.1,KOG3300	Traes_5AL_7158765BC.1,KOG3256	Traes_5BL_00AE8C934.1,KOG3855	Traes_5BL_3751B3EED.1,KOG3256	Traes_5BL_9C24BFD66.1,KOG3469	Traes_5BL_C0367D3F5.1,KOG1192	Traes_5BL_C1F897A4A.1,KOG3309	Traes_5BL_DECE49DFC.1,KOG0558	Traes_5BL_DECE49DFC.1,KOG0557	Traes_5BL_DECE49DFC.1,KOG0559	Traes_5DL_19F848FB2.1,KOG3469	Traes_5DL_34840E018.1,KOG3855	Traes_5DL_F5063699D.2,KOG1198	Traes_5DL_F5063699D.2,KOG0025	Traes_5DL_F5063699D.2,KOG1197	Traes_5DL_F5D7767BB.1,KOG3256	Traes_5DS_978062D3E.1,KOG1758	Traes_6AL_BD395873C.2,KOG2865	Traes_6BL_308212099.1,KOG2865	Traes_6BL_978062D3E.1,KOG1758	Traes_6DS_27D11E4B8.2,KOG1758	Traes_7AL_AD817EBE6.1,KOG3466	Traes_7AS_60F755E22.1,KOG0453	Traes_7AS_B86416274.1,KOG1575	Traes_7AS_B86416274.1,KOG1576	Traes_7BL_7CA58C381.1,KOG3466	Traes_7BS_5FE261AAA.1,KOG1192	Traes_7BS_620C9EB66.1,KOG1575	Traes_7BS_620C9EB66.1,KOG1576
D	Cell cycle control, cell division, chromosome partitioning	10	Traes_1AL_FFF0FC707.3,KOG0964	Traes_1AL_FFF0FC707.3,KOG0996	Traes_1AL_FFF0FC707.3,KOG0933	Traes_1AL_FFF0FC707.3,KOG0018	TRAES3BF046400050CFD_t1,KOG2186	TRAES3BF078000050CFD_t1,KOG0305	Traes_4AS_5B20D8401.1,KOG3300	Traes_4BL_7B6A54402.1,KOG3300	Traes_4DL_04A3F1DAF.1,KOG3300	Traes_7DS_659C88744.1,KOG1507
E	Amino acid transport and metabolism	27	Traes_1AL_9D6B86169.1,KOG0258	Traes_1AL_9D6B86169.1,KOG0259	Traes_1BL_84977D514.1,KOG0053	Traes_2AL_C463CE949.1,KOG1368	Traes_2BL_2768AE3B1.1,KOG2844	Traes_2BL_2768AE3B1.1,KOG2770	Traes_3AS_9B2253C2A.1,KOG4311	TRAES3BF007400110CFD_t1,KOG0975	TRAES3BF181300030CFD_t1,KOG4311	TRAES3BF279900030CFD_t1,KOG0238	TRAES3BF279900030CFD_t1,KOG1289	Traes_4AS_07B3AC505.1,KOG0062	Traes_4AS_9ECDC8629.1,KOG2790	Traes_4BS_A834E1175.2,KOG1046	Traes_4BS_B386725C0.2,KOG0062	Traes_4DL_13D0713D4.1,KOG3627	Traes_4DS_BE0C2FDDF.1,KOG0062	Traes_5BL_E1A888BDA.3,KOG1282	Traes_5DL_49A13778E.1,KOG0455	Traes_6AL_CDC715B50.1,KOG3373	Traes_6DL_C8292F26F.2,KOG3373	Traes_7AS_60F755E22.1,KOG0453	Traes_7AS_60F755E22.1,KOG0454	Traes_7BS_B2B2B5D1A.1,KOG0453	Traes_7BS_B2B2B5D1A.1,KOG0454	Traes_7DS_8C23DD4C2.1,KOG0453	Traes_7DS_8C23DD4C2.1,KOG0454
F	Nucleotide transport and metabolism	10	Traes_1BL_F1066854B.2,KOG0888	Traes_2BS_019FCAD9B1.1,KOG3078	Traes_2BS_019FCAD9B1.1,KOG3079	Traes_2BS_019FCAD9B.1,KOG3078	Traes_2BS_019FCAD9B.1,KOG3079	Traes_2DS_A30883A61.1,KOG3078	Traes_2DS_A30883A61.1,KOG3079	Traes_3DL_6AC24A37E.2,KOG1377	Traes_5BS_1012AD486.1,KOG1712	Traes_5DS_48DF67A53.2,KOG1712
G	Carbohydrate transport and metabolism	22	Traes_1AL_557C15278.1,KOG4332	Traes_1BL_DAB4F5AC0.1,KOG4332	Traes_3AL_7FE1083A4.1,KOG2855	Traes_3AL_9A3B8E4D9.1,KOG2099	TRAES3BF066900020CFD_t1,KOG1369	Traes_4AS_F3347C96F.5,KOG0234	Traes_4AS_F3347C96F.5,KOG0235	Traes_4BL_D269FED91.2,KOG0496	Traes_4BL_FE7B24AD71.4,KOG4626	Traes_4BS_D12DBE6D3.1,KOG1557	Traes_4BS_DBD0417B2.2,KOG1192	Traes_4DL_0908335AA.1,KOG4626	Traes_4DS_AD983298B.1,KOG0626	Traes_5AS_99548C5A4.1,KOG1050	Traes_5BL_9868BB79F.1,KOG0496	Traes_5BL_C0367D3F5.1,KOG1192	Traes_5DL_96AF744D7.1,KOG1050	Traes_5DL_E4B8E8D7D.2,KOG1378	Traes_6AS_3A8E07254.1,KOG2638	Traes_6AS_F8DD3F06A.2,KOG4644	Traes_7BS_5FE261AAA.1,KOG1192	Traes_7DL_ADFCB28B3.1,KOG0657
H	Coenzyme transport and metabolism	9	Traes_4AL_4DD2D3F7B.1,KOG3855	Traes_4AL_A7892B623.2,KOG2511	Traes_4AS_9ECDC8629.1,KOG2790	Traes_5BL_00AE8C934.1,KOG3855	Traes_5BL_52F4EEAD4.2,KOG2511	Traes_5DL_34840E018.1,KOG3855	Traes_5DL_5AE651847.1,KOG2511	Traes_6AS_F913347E9.1,KOG3210	Traes_6BS_5500E7783.1,KOG3210
I	Lipid transport and metabolism	14	Traes_1AS_6E5DECDA1.1,KOG4569	Traes_1DS_723F2BE8F.1,KOG1256	Traes_1DS_723F2BE8F.1,KOG1180	Traes_1DS_812AFD33F.1,KOG4569	Traes_2AS_CF051DEB9.1,KOG1202	Traes_2AS_CF051DEB9.1,KOG1394	Traes_2BS_AD1611B40.1,KOG1394	TRAES3BF279900030CFD_t1,KOG0238	TRAES3BF279900030CFD_t1,KOG0368	Traes_5AL_9F6879509.1,KOG0817	Traes_5BL_57FAA23EE.1,KOG0817	Traes_5DL_E209B0EDE.1,KOG0817	Traes_7AS_9819F7C48.2,KOG1393	Traes_7BS_47B8FC9CB.1,KOG1393
J	Translation, ribosomal structure and biogenesis	42	Traes_1AS_5C2CBBC04.1,KOG1714	Traes_1BL_7C037D478.2,KOG1041	Traes_1BS_257079082.1,KOG1714	Traes_1DL_64B330BBB.2,KOG1041	Traes_2AS_C69231934.2,KOG3301	Traes_2BL_9C5EE9AE7.2,KOG0123	Traes_2BS_A3C5F6B38.2,KOG3301	Traes_2DS_6E564A7CF.1,KOG3301	Traes_3AS_985065ABB.1,KOG0433	Traes_3AS_985065ABB.1,KOG0432	Traes_3AS_985065ABB.1,KOG0434	TRAES3BF057900100CFD_t1,KOG3331	TRAES3BF099900120CFD_t1,KOG1041	TRAES3BF175400030CFD_t1,KOG1637	TRAES3BF175400030CFD_t1,KOG2324	Traes_3DS_20EA8DED8.1,KOG1041	Traes_4AS_07B3AC505.1,KOG0066	Traes_4AS_07B3AC505.1,KOG0062	Traes_4AS_84CE89EBD.1,KOG0052	Traes_4AS_DF720DD3A.1,KOG0052	Traes_4BS_B386725C0.2,KOG0066	Traes_4BS_B386725C0.2,KOG0062	Traes_4DL_258AD9567.1,KOG0052	Traes_4DL_93D4DED90.1,KOG0052	Traes_4DL_CEEDAF3D9.1,KOG0398	Traes_4DS_5341D44D4.1,KOG3271	Traes_4DS_BE0C2FDDF.1,KOG0066	Traes_4DS_BE0C2FDDF.1,KOG0062	Traes_5AL_42D9F1EC5.1,KOG0398	Traes_5AL_87C8496BE.1,KOG0052	Traes_5AL_DF832FC5A.1,KOG2315	Traes_5AL_DF832FC5A.1,KOG2314	Traes_5BL_62DAFEE8E.1,KOG2315	Traes_5BL_62DAFEE8E.1,KOG2314	Traes_5DL_3730426E9.1,KOG2315	Traes_5DL_3730426E9.1,KOG2314	Traes_5DL_59AAC9844.1,KOG0052	Traes_5DL_9D4164773.2,KOG3184	Traes_7AS_60F755E22.1,KOG0452	Traes_7BS_B2B2B5D1A.1,KOG0452	Traes_7DS_1401F945A.1,KOG0123	Traes_7DS_8C23DD4C2.1,KOG0452
K	Transcription	8	Traes_2BL_9C5EE9AE7.2,KOG0147	Traes_2BL_9C5EE9AE7.2,KOG4210	Traes_5AL_75A3C15D7.1,KOG1886	Traes_5BL_D5F4C9608.2,KOG1886	Traes_5DL_8CA06EA9A.1,KOG1886	Traes_5DL_F5063699D.2,KOG0025	Traes_7DS_1401F945A.1,KOG4210	Traes_7DS_1401F945A.1,KOG0147
L	Replication, recombination and repair	1	Traes_7DS_659C88744.1,KOG1508
M	Cell wall/membrane/envelope biogenesis	6	TRAES3BF091600250CFD_t1,KOG0853	Traes_4AS_EF48BBCCF.2,KOG0853	Traes_5AL_9F6879509.1,KOG4177	Traes_5BL_3093A1A63.1,KOG4701	Traes_5BL_57FAA23EE.1,KOG4177	Traes_5DL_E209B0EDE.1,KOG4177
O	Posttranslational modification, protein turnover, chaperones	96	Traes_1AL_0880C8B30.1,KOG1193	Traes_1AL_43F02DB49.1,KOG2292	Traes_1AS_1A8023A17.1,KOG1339	Traes_1BL_38CAFCA561.1,KOG0356	Traes_1BL_38CAFCA56.2,KOG0356	Traes_1BL_4D98420E8.1,KOG2292	Traes_1BL_EBAF41F1E.1,KOG0101	Traes_1BS_F7B1A6268.1,KOG0880	Traes_1BS_F7B1A6268.1,KOG0865	Traes_1DL_9CD04C6E5.1,KOG2292	Traes_2AL_4E146F4B5.1,KOG0546	Traes_2AL_4E146F4B5.1,KOG0543	Traes_2AL_4E146F4B5.1,KOG0545	Traes_2AL_4E146F4B5.1,KOG0551	Traes_2AS_9F72E517F.1,KOG0404	Traes_2AS_9F72E517F.1,KOG0907	Traes_2AS_9F72E517F.1,KOG4716	Traes_2BL_7DC36F5EB.2,KOG0546	Traes_2BL_7DC36F5EB.2,KOG0543	Traes_2BL_7DC36F5EB.2,KOG0545	Traes_2BL_7DC36F5EB.2,KOG0551	Traes_2BL_A402261EC1.1,KOG4098	Traes_2BL_FB12A1AF8.1,KOG4761	Traes_2BS_5BBDB5FE6.2,KOG4761	Traes_2BS_A9AF219E1.1,KOG1339	Traes_2BS_DEC12328A.2,KOG0910	Traes_2BS_DEC12328A.2,KOG0404	Traes_2BS_DEC12328A.2,KOG0907	Traes_2DL_41529F1CF.2,KOG0546	Traes_2DL_41529F1CF.2,KOG0543	Traes_2DL_41529F1CF.2,KOG0545	Traes_2DL_41529F1CF.2,KOG0551	Traes_2DS_2D35BF49B.1,KOG4761	Traes_2DS_DF389D07D.1,KOG0907	Traes_2DS_DF389D07D.1,KOG0910	Traes_2DS_DF389D07D.1,KOG0404	Traes_3AL_0567E1BEF.1,KOG0731	Traes_3AL_0567E1BEF.1,KOG0734	Traes_3AL_910FD4A43.1,KOG4598	Traes_3AL_910FD4A43.1,KOG1872	Traes_3AL_910FD4A43.1,KOG1863	Traes_3AL_910FD4A43.1,KOG1865	Traes_3AL_910FD4A43.1,KOG1864	Traes_3AL_910FD4A43.1,KOG1867	Traes_3AL_910FD4A43.1,KOG1870	TRAES3BF078000050CFD_t1,KOG0305	Traes_3DL_5C70254FC.1,KOG0731
P	Inorganic ion transport and metabolism	12	TRAES3BF021900080CFD_t1,KOG3126	TRAES3BF026200060CFD_t1,KOG1578	TRAES3BF064900050CFD_t1,KOG0204	Traes_4AL_205E88570.1,KOG2353	Traes_4AS_D4EDEAF05.2,KOG0204	Traes_4BL_47A020E26.1,KOG1422	Traes_4DL_CA9D24688.1,KOG0204	Traes_5AL_D01E0C753.1,KOG2332	Traes_5BL_CEA21A155.1,KOG2332	Traes_5DL_95DBDBAD1.1,KOG2332	Traes_6DL_F85A5323A.2,KOG0205	Traes_6DL_F85A5323A.2,KOG0202
Q	Secondary metabolites biosynthesis, transport and catabolism	6	Traes_2AL_2F9F6DB1A.2,KOG0054	Traes_2AS_CF051DEB9.1,KOG1394	Traes_2BS_AD1611B40.1,KOG1394	Traes_2DL_E79ECCBC9.1,KOG0054	Traes_4AS_41FB87D39.1,KOG0158	Traes_4BS_D497C4CC9.2,KOG0022
R	General function prediction only	70	Traes_1BS_0EEDCDBE1.1,KOG0619	Traes_2AL_4E146F4B5.1,KOG1124	Traes_2AL_4E146F4B5.1,KOG4234	Traes_2AS_83EDE87E7.1,KOG4840	Traes_2AS_915BF7045.2,KOG0118	Traes_2AS_915BF7045.2,KOG0149	Traes_2AS_9F72E517F.1,KOG1336	Traes_2BL_7DC36F5EB.2,KOG1124	Traes_2BL_7DC36F5EB.2,KOG4234	Traes_2BL_9C5EE9AE7.2,KOG0118	Traes_2BS_3F8D903181.2,KOG0619	Traes_2BS_DEC12328A.2,KOG1336	Traes_2BS_FCA111C091.1,KOG0118	Traes_2BS_FCA111C091.1,KOG0149	Traes_2BS_FCA111C09.1,KOG0118	Traes_2BS_FCA111C09.1,KOG0149	Traes_2DL_41529F1CF.2,KOG1124	Traes_2DL_41529F1CF.2,KOG4234	Traes_2DS_F4CF6693B.2,KOG4840	Traes_3AS_66E201F3D.1,KOG4197	Traes_3B_2B7B665A9.1,KOG1677	TRAES3BF024300150CFD_t1,KOG0446	TRAES3BF046400050CFD_t1,KOG0149	TRAES3BF046400050CFD_t1,KOG0118	TRAES3BF072000010CFD_t1,KOG1677	TRAES3BF072100010CFD_t1,KOG1677	TRAES3BF078000050CFD_t1,KOG0619	TRAES3BF089900050CFD_t1,KOG4197	TRAES3BF102700050CFD_t1,KOG3033	TRAES3BF104000050CFD_t1,KOG3033	Traes_3DS_B36341263.1,KOG3033	Traes_4AS_07B3AC505.1,KOG0927	Traes_4BL_AA2A90D2F.1,KOG2717	Traes_4BL_FE7B24AD71.4,KOG1128	Traes_4BS_AA2A90D2F.1,KOG2717	Traes_4BS_B386725C0.2,KOG0927	Traes_4DL_0908335AA.1,KOG1128	Traes_4DS_BE0C2FDDF.1,KOG0927	Traes_4DS_DA98A5A68.1,KOG2717	Traes_5AL_75A3C15D7.1,KOG1632	Traes_5AL_75A3C15D7.1,KOG1246	Traes_5AL_9F6879509.1,KOG0504	Traes_5AL_F2EE841DC.1,KOG1777	Traes_5AS_9096D818E.1,KOG1931	Traes_5BL_57FAA23EE.1,KOG0504	Traes_5BL_D5F4C9608.2,KOG1632	Traes_5BL_D5F4C9608.2,KOG1246
S	Function unknown	16	Traes_2AL_4E146F4B5.1,KOG4648	Traes_2BL_7DC36F5EB.2,KOG4648	Traes_2DL_41529F1CF.2,KOG4648	TRAES3BF078000050CFD_t1,KOG4308	Traes_4AL_A7DEE5A47.2,KOG4827	Traes_4AL_E1E33D866.2,KOG3377	Traes_4AS_9B8749CEB.2,KOG2567	Traes_4BS_7F4A03E80.1,KOG4827	Traes_4BS_83933B12F.2,KOG3377	Traes_4DL_13D0713D4.1,KOG2567	Traes_4DS_5732FA14D.1,KOG3377	Traes_4DS_D2FB2C31D.1,KOG4827	Traes_4DS_D66BDD184.1,KOG3312	Traes_6BL_1716B0DA7.1,KOG3377	Traes_7AS_6E3A5291C.3,KOG1007	Traes_7BS_DD063CAE7.2,KOG1007
T	Signal transduction mechanisms	17	Traes_1AL_9D6B86169.1,KOG0256	Traes_2AS_B5CB0D677.1,KOG1217	Traes_2BS_9C5E6C127.1,KOG1217	Traes_2DS_B9598F544.1,KOG1217	TRAES3BF078000050CFD_t1,KOG1909	TRAES3BF117700030CFD_t1,KOG2569	Traes_4AL_205E88570.1,KOG2353	Traes_4BL_FE7B24AD71.4,KOG4626	Traes_4DL_0908335AA.1,KOG4626	Traes_5AL_9F6879509.1,KOG0192	Traes_5AL_9F6879509.1,KOG4335	Traes_5AL_F2EE841DC.1,KOG1776	Traes_5BL_57FAA23EE.1,KOG0192	Traes_5DL_159ADBB49.2,KOG1776	Traes_5DL_E209B0EDE.1,KOG0192	Traes_6DS_E0A326AEE.2,KOG0703	Traes_7DS_5BC7069B8.2,KOG1346
U	Intracellular trafficking, secretion, and vesicular transport	43	Traes_1DL_A1E16EA09.1,KOG2635	Traes_2AS_1D11E82B5.2,KOG2115	Traes_2AS_A93AB0BA6.1,KOG0929	Traes_2AS_A93AB0BA6.1,KOG0928	Traes_2AS_A93AB0BA6.1,KOG0930	Traes_2BS_552BFF677.1,KOG2115	Traes_3AS_B8C2ADD74.1,KOG1984	Traes_3AS_B8C2ADD74.1,KOG1986	Traes_3AS_B8C2ADD74.1,KOG1985	TRAES3BF003500060CFD_t1,KOG1986	TRAES3BF003500060CFD_t1,KOG1985	TRAES3BF003500060CFD_t1,KOG1984	TRAES3BF024300150CFD_t1,KOG0446	Traes_3DS_63B07D33F.1,KOG1986	Traes_3DS_63B07D33F.1,KOG1985	Traes_3DS_63B07D33F.1,KOG1984	Traes_4BL_AA2A90D2F.1,KOG3063	Traes_4BS_AA2A90D2F.1,KOG3063	Traes_4DS_DA98A5A68.1,KOG3063	Traes_5AL_2ADCEC70E.1,KOG3208	Traes_5AL_2ADCEC70E.1,KOG3251	Traes_5BL_7162BB735.1,KOG3208	Traes_5BL_7162BB735.1,KOG3251	Traes_5BS_F8C1EF344.2,KOG1300	Traes_5BS_F8C1EF344.2,KOG1301	Traes_5BS_F8C1EF344.2,KOG1299	Traes_5DL_03348A240.1,KOG3208	Traes_5DL_03348A240.1,KOG3251	Traes_5DS_0FFDF68D0.2,KOG1300	Traes_5DS_0FFDF68D0.2,KOG1301	Traes_5DS_0FFDF68D0.2,KOG1299	Traes_6BL_FCDBB1315.1,KOG3489	Traes_6BL_FCDBB1315.1,KOG1733	Traes_6BL_FCDBB1315.1,KOG3480	Traes_6DL_3A42E1C80.1,KOG3489	Traes_6DL_3A42E1C80.1,KOG1733	Traes_6DL_3A42E1C80.1,KOG3480	Traes_6DL_6F7AB41471.1,KOG0819	Traes_6DL_6F7AB4147.1,KOG0819	Traes_7AS_6E3A5291C.3,KOG0277	Traes_7BS_DD063CAE7.2,KOG0277	Traes_7BS_DD063CAE7.2,KOG0307	Traes_7DS_75B850A69.1,KOG2604
V	Defense mechanisms	1	TRAES3BF028200050CFD_t1,KOG1515
W	Extracellular structures	4	Traes_2AS_B5CB0D677.1,KOG4291	Traes_2BS_9C5E6C127.1,KOG4291	Traes_2DS_B9598F544.1,KOG4291	Traes_6BS_9F156F52A.1,KOG1836
Y	Nuclear structure	1	TRAES3BF078000050CFD_t1,KOG1909
Z	Cytoskeleton	10	Traes_2AS_520092B9F.1,KOG1735	Traes_2BS_300676D91.1,KOG1735	Traes_3AL_604DF865E.2,KOG0445	Traes_3AL_604DF865E.2,KOG0444	Traes_3AL_604DF865E.2,KOG0443	Traes_3DL_AD4084371.2,KOG0445	Traes_3DL_AD4084371.2,KOG0444	Traes_3DL_AD4084371.2,KOG0443	Traes_5BL_F421A6446.2,KOG1735	Traes_7DS_7E9BF82C6.1,KOG0160
[truncated: 49 more columns]

## Sheet: Table S5-2
Table S5-2 Eukaryotic Orthologous Groups of proteins (KOG) classification of differential expressed proteins (DEPs) between KTM3315A and TM3315B at BNP
Code	Functional-Categories	Protein-Number	Proteins
A	RNA processing and modification	47	Traes_1AL_AA8600338.2,KOG4205	Traes_1AS_E357227FD.2,KOG0120	Traes_1AS_E357227FD.2,KOG4205	Traes_1BL_2245158B7.1,KOG0265	Traes_1BL_2245158B7.1,KOG0284	Traes_1BL_2245158B7.1,KOG0272	Traes_1BL_8E49613E0.1,KOG0120	Traes_1BL_8E49613E0.1,KOG4205	Traes_1DL_6C93DDE7D.1,KOG0120	Traes_1DL_6C93DDE7D.1,KOG4205	Traes_2AS_0F2464DE7.2,KOG2574	Traes_2AS_0F2464DE7.2,KOG2572	Traes_2AS_0F2464DE7.2,KOG2573	Traes_2DS_B81752301.2,KOG2574	Traes_2DS_B81752301.2,KOG2572	Traes_2DS_B81752301.2,KOG2573	Traes_4AL_A1480F9DF.1,KOG0272	Traes_4AL_A1480F9DF.1,KOG0265	Traes_4AL_A1480F9DF.1,KOG0306	Traes_4BL_7906F984D.2,KOG1801	Traes_4BL_7906F984D.2,KOG1802	Traes_4BS_7906F984D.2,KOG1801	Traes_4BS_7906F984D.2,KOG1802	Traes_4BS_84D2165BB.1,KOG0272	Traes_4BS_84D2165BB.1,KOG0265	Traes_4BS_84D2165BB.1,KOG0306	Traes_4DL_982F37D22.1,KOG1801	Traes_4DL_982F37D22.1,KOG1802	Traes_4DS_F6E96CBC6.1,KOG0272	Traes_4DS_F6E96CBC6.1,KOG0265	Traes_4DS_F6E96CBC6.1,KOG0306	Traes_5BL_87B2B02B0.1,KOG0123	Traes_5BL_87B2B02B0.1,KOG0131	Traes_5BL_87B2B02B0.1,KOG0148	Traes_6AL_913A14974.2,KOG0107	Traes_6AL_913A14974.2,KOG0109	Traes_6AL_913A14974.2,KOG0106	Traes_6BL_0043F2EE5.1,KOG0107	Traes_6BL_0043F2EE5.1,KOG0109	Traes_6BL_0043F2EE5.1,KOG0105	Traes_6BL_0043F2EE5.1,KOG0106	Traes_6DL_6DC301F80.2,KOG0107	Traes_6DL_6DC301F80.2,KOG0109	Traes_6DL_6DC301F80.2,KOG0106	Traes_7AS_324B88EA8.2,KOG0108	Traes_7BS_84BC76271.3,KOG0108	Traes_7DS_0141922EC.2,KOG0108
C	Energy production and conversion	38	Traes_1AL_4C3A67755.1,KOG0752	Traes_1BL_78CEA8ED2.1,KOG3382	Traes_1BL_AA77D6F83.1,KOG1687	Traes_1BL_FFD1C0701.1,KOG0752	Traes_1DL_74B79A19A.1,KOG3196	Traes_2AL_08822A7AE.1,KOG1758	Traes_2AL_C2F94CD5F.1,KOG2450	Traes_2AL_C2F94CD5F.1,KOG2451	Traes_2BS_59F7C51E9.1,KOG1672	Traes_4BL_13B3CC649.2,KOG3468	Traes_4BL_3EFFEDE44.1,KOG3365	Traes_4DL_1BB54C850.1,KOG3365	Traes_4DL_323E0E63C.1,KOG3468	Traes_5AL_7158765BC.1,KOG3256	Traes_5AS_7136914F8.2,KOG3495	Traes_5BL_3751B3EED.1,KOG3256	Traes_5BL_62D9B877B.1,KOG2453	Traes_5BL_62D9B877B.1,KOG2450	Traes_5BL_62D9B877B.1,KOG2451	Traes_5BL_C0367D3F5.1,KOG1192	Traes_5BL_C1F897A4A.1,KOG3309	Traes_5DL_A2A5A19B4.1,KOG2453	Traes_5DL_A2A5A19B4.1,KOG2450	Traes_5DL_A2A5A19B4.1,KOG2451	Traes_5DL_F5D7767BB.1,KOG3256	Traes_5DS_EA0298870.1,KOG0525	Traes_5DS_EA0298870.1,KOG0524	Traes_7AL_AD817EBE6.1,KOG3466	Traes_7BL_7CA58C381.1,KOG3466	Traes_7BS_5FE261AAA.1,KOG1192	Traes_7BS_DFBCA4DDF.2,KOG0525	Traes_7BS_DFBCA4DDF.2,KOG0524	Traes_7DL_742035D51.1,KOG3456	Traes_7DL_91E866850.1,KOG3049	Traes_7DL_AD1E0DEAC.1,KOG3466	Traes_7DL_ED37E0C99.1,KOG1713	Traes_7DS_CFC7B03D6.2,KOG0525	Traes_7DS_CFC7B03D6.2,KOG0524
D	Cell cycle control, cell division, chromosome partitioning	3	Traes_1BL_2245158B7.1,KOG0267	Traes_4BS_84D2165BB.1,KOG0267	Traes_4DS_F6E96CBC6.1,KOG0267
E	Amino acid transport and metabolism	15	Traes_1AL_D6A532C66.1,KOG1706	Traes_1BL_6401A85E7.1,KOG1706	Traes_1BL_84977D514.1,KOG0053	Traes_2AL_0BD6646BA.1,KOG1402	Traes_2AL_0BD6646BA.1,KOG1404	Traes_2AL_0BD6646BA.1,KOG1401	Traes_2AL_8A5AB0B4E.2,KOG0026	Traes_2AL_C2F94CD5F.1,KOG2449	Traes_2BL_7E87B8320.1,KOG0026	Traes_2DL_5FE860D5F.1,KOG0026	TRAES3BF007400110CFD_t1,KOG0975	Traes_3DL_61C091EA2.1,KOG0795	Traes_7AL_9F8C57492.1,KOG1303	Traes_7BL_28C34BF1C.1,KOG1303	Traes_7DL_F631D2D2E.1,KOG1303
F	Nucleotide transport and metabolism	11	Traes_1AL_4C3A67755.1,KOG0036	Traes_1BL_F1066854B.2,KOG0888	Traes_1BL_FFD1C0701.1,KOG0036	Traes_2AL_8A5AB0B4E.2,KOG1622	Traes_2AL_C2F94CD5F.1,KOG2452	Traes_2BL_7E87B8320.1,KOG1622	Traes_2DL_5FE860D5F.1,KOG1622	TRAES3BF111700040CFD_t1,KOG0833	Traes_5DS_DBCD62DF1.1,KOG0237	Traes_7DS_2B112FA9C.2,KOG3079	Traes_7DS_2B112FA9C.2,KOG3078
G	Carbohydrate transport and metabolism	32	Traes_1DS_0435E9A1F.2,KOG2446	Traes_2AL_C2F94CD5F.1,KOG2449	Traes_2AL_DD284DEA9.1,KOG0223	Traes_2AL_FE11B55BA.1,KOG0470	Traes_2AL_FE11B55BA.1,KOG0471	Traes_2BL_AFF8E770F.1,KOG0223	Traes_2BS_40E324D13.1,KOG0223	Traes_2DL_8D783CC36.2,KOG0223	Traes_3AL_5C68995FF.1,KOG2499	TRAES3BF013300030CFD_t1,KOG4513	TRAES3BF021700040CFD_t1,KOG1604	Traes_4AL_FE0C5AEF4.1,KOG0228	Traes_4AS_13C312D8E.1,KOG3111	Traes_4BL_A25367D68.1,KOG3111	Traes_4BS_D12DBE6D3.1,KOG1557	Traes_4DL_6974F47A5.1,KOG1616	Traes_4DL_D46C3E9EC.1,KOG3111	Traes_5BL_5F465091F.1,KOG2366	Traes_5BL_A2B3C697A.1,KOG0626	Traes_5BL_C0367D3F5.1,KOG1192	Traes_5BS_F6A5EDA08.1,KOG0223	Traes_5DS_EA0298870.1,KOG0523	Traes_6AS_3A8E07254.1,KOG2638	Traes_6AS_57E2B2AA2.1,KOG2843	Traes_6BL_3DB248F4B.2,KOG0223	Traes_6DL_368E5ECD5.1,KOG0223	Traes_6DS_6115C576B.1,KOG2843	Traes_7BS_5FE261AAA.1,KOG1192	Traes_7BS_DFBCA4DDF.2,KOG0523	Traes_7DL_8146A9A21.1,KOG0223	Traes_7DS_95BE8EB5B.1,KOG2440	Traes_7DS_CFC7B03D6.2,KOG0523
H	Coenzyme transport and metabolism	8	Traes_2DL_488816050.2,KOG1370	Traes_5AS_7832B3FA1.1,KOG2599	Traes_5BL_8747D4E40.2,KOG0089	Traes_5BL_8747D4E40.2,KOG4230	Traes_5BS_3AD3F0CAE.2,KOG2599	Traes_7AL_44086C56B.2,KOG1284	Traes_7BL_008C00447.2,KOG1284	Traes_7DL_3F49AF0E1.1,KOG1284
I	Lipid transport and metabolism	32	Traes_1AL_E0F69742D.2,KOG1329	Traes_1AS_6E5DECDA1.1,KOG4569	Traes_1BL_2245158B7.1,KOG0278	Traes_1BL_22EDF8650.2,KOG1269	Traes_1BS_3C86AE038.1,KOG1256	Traes_1BS_3C86AE038.1,KOG1180	Traes_1DL_4C479DE73.3,KOG1329	Traes_1DL_CD211C1E2.1,KOG1269	Traes_1DS_723F2BE8F.1,KOG1256	Traes_1DS_723F2BE8F.1,KOG1180	Traes_1DS_812AFD33F.1,KOG4569	Traes_2AL_43CCA70E9.1,KOG1176	Traes_2AL_43CCA70E9.1,KOG1177	Traes_2AS_82A750758.1,KOG1390	Traes_2AS_82A750758.1,KOG1391	Traes_2AS_82A750758.1,KOG1389	Traes_2BL_3EB1B6A74.1,KOG1177	Traes_2BL_3EB1B6A74.1,KOG1176	Traes_2BL_423596D53.1,KOG1176	Traes_2BL_423596D53.1,KOG1177	Traes_2BS_AD1611B40.1,KOG1394	TRAES3BF020300100CFD_t1,KOG3035	Traes_4AL_7B8E7660A.2,KOG0817	Traes_4AS_48CB85C72.1,KOG1176	Traes_4AS_48CB85C72.1,KOG1177	Traes_4AS_E4D61C2E6.1,KOG0157	Traes_5BL_10CC8CC2F.1,KOG1455	Traes_5DL_6546498F0.1,KOG1455	Traes_6DL_7960654CF.2,KOG1390	Traes_6DL_7960654CF.2,KOG1391	Traes_6DL_7960654CF.2,KOG1389	Traes_6DL_83D7601DD.1,KOG1014
J	Translation, ribosomal structure and biogenesis	46	EPlTAET00000010056,KOG0901	Traes_1BL_8AC8D124C.2,KOG1569	Traes_1BL_8AC8D124C.2,KOG1570	Traes_1DL_67E2C35F6.1,KOG1569	Traes_2AL_396E0F5A3.2,KOG1751	Traes_2AL_8A5AB0B4E.2,KOG1224	Traes_2AS_0F2464DE7.2,KOG2572	Traes_2AS_0F2464DE7.2,KOG2573	Traes_2AS_D940B19D1.1,KOG3499	Traes_2BL_7E87B8320.1,KOG1224	Traes_2DL_5FE860D5F.1,KOG1224	Traes_2DL_8D76CE47D.1,KOG0901	Traes_2DS_B81752301.2,KOG2572	Traes_2DS_B81752301.2,KOG2573	Traes_3AL_137E874E4.1,KOG1570	Traes_3AL_358777803.1,KOG0901	Traes_3AL_C53F22896.1,KOG0899	TRAES3BF028000060CFD_t1,KOG1715	TRAES3BF074400050CFD_t1,KOG3412	TRAES3BF076900050CFD_t1,KOG0846	Traes_3DL_7E980C685.1,KOG0468	Traes_3DL_7E980C685.1,KOG0469	Traes_3DL_7E980C685.1,KOG0467	Traes_3DL_CD7116A20.2,KOG1570	Traes_3DL_E7983BF89.1,KOG3412	Traes_4AL_7EFEEF7C9.1,KOG2309	Traes_4AL_7EFEEF7C9.1,KOG0438	Traes_4AL_A118C6C84.2,KOG1041	Traes_4AS_4B236E907.2,KOG3486	Traes_4BS_A570DA5F2.2,KOG2309	Traes_4BS_A570DA5F2.2,KOG0438	Traes_4BS_EC0B0446F.2,KOG3486	Traes_4DL_4DB4326FB.1,KOG2007	Traes_4DL_BBA5E7BFC.1,KOG3486	Traes_4DS_F0C4FFBA9.2,KOG2309	Traes_4DS_F0C4FFBA9.2,KOG0438	Traes_5BL_87B2B02B0.1,KOG0123	Traes_5BL_87B2B02B0.1,KOG0148	Traes_5BS_A651F57B9.1,KOG2309	Traes_5BS_A651F57B9.1,KOG0438	Traes_5DS_1343D5F09.2,KOG2309	Traes_5DS_1343D5F09.2,KOG0438	Traes_6DL_CE3BC00AB.1,KOG0887	Traes_7AS_56569A5AC.2,KOG1041	Traes_7BL_0F1408688.1,KOG3424	Traes_7DL_99BD3E65A.2,KOG3424
K	Transcription	12	Traes_1AS_E357227FD.2,KOG0147	Traes_1AS_E357227FD.2,KOG4210	Traes_1BL_03A70CEEA.1,KOG2338	Traes_1BL_03A70CEEA.1,KOG0620	Traes_1BL_8E49613E0.1,KOG0147	Traes_1BL_8E49613E0.1,KOG4210	Traes_1DL_470EB4D4C.3,KOG2338	Traes_1DL_470EB4D4C.3,KOG0620	Traes_1DL_6C93DDE7D.1,KOG0147	Traes_1DL_6C93DDE7D.1,KOG4210	Traes_5BL_87B2B02B0.1,KOG4210	Traes_5BS_6AFE1F4C9.2,KOG4577
L	Replication, recombination and repair	9	Traes_4BL_7906F984D.2,KOG1806	Traes_4BL_7906F984D.2,KOG1807	Traes_4BL_7906F984D.2,KOG1803	Traes_4BS_7906F984D.2,KOG1806	Traes_4BS_7906F984D.2,KOG1807	Traes_4BS_7906F984D.2,KOG1803	Traes_4DL_982F37D22.1,KOG1806	Traes_4DL_982F37D22.1,KOG1807	Traes_4DL_982F37D22.1,KOG1803
M	Cell wall/membrane/envelope biogenesis	5	Traes_2BL_A06E8F248.2,KOG4287	Traes_3AL_0ADBF00B9.1,KOG4287	TRAES3BF021700040CFD_t1,KOG1371	TRAES3BF065400210CFD_t1,KOG4287	Traes_3DL_B169475E8.1,KOG4287
O	Posttranslational modification, protein turnover, chaperones	39	Traes_1AS_1A8023A17.1,KOG1339	Traes_1AS_6AC8C20AE.1,KOG0104	Traes_1AS_6AC8C20AE.1,KOG0103	Traes_1AS_C00702544.2,KOG2707	Traes_1AS_C00702544.2,KOG2708	Traes_1BS_EC79D866C.2,KOG2707	Traes_1BS_EC79D866C.2,KOG2708	Traes_1DL_003A549A4.2,KOG0356	Traes_1DS_F4D0820FC.1,KOG2707	Traes_1DS_F4D0820FC.1,KOG2708	Traes_2BL_422A30419.1,KOG1543	Traes_2BL_4EA417A3A.1,KOG3083	Traes_2BL_4EA417A3A.1,KOG3090	Traes_2BL_A402261EC1.1,KOG4098	Traes_2BS_59F7C51E9.1,KOG1672	Traes_2BS_A9AF219E1.1,KOG1339	TRAES3BF029600010CFD_t1,KOG2013	TRAES3BF029600010CFD_t1,KOG2015	TRAES3BF029600010CFD_t1,KOG2012	Traes_3DL_0BC441A27.1,KOG0541	Traes_4AL_0654BFC06.1,KOG1635	Traes_4BL_09F303BBB.2,KOG1439	Traes_4BL_47A020E26.1,KOG0406	Traes_4BL_47A020E26.1,KOG0868	Traes_4DL_C0308A8AD.1,KOG0865	Traes_4DL_C0308A8AD.1,KOG0880	Traes_5AS_1DD35548B.1,KOG1439	Traes_5BL_8875EC73C.1,KOG1373	Traes_5BL_D8D745F37.1,KOG0100	Traes_5BL_D8D745F37.1,KOG0102	Traes_5BL_D8D745F37.1,KOG0101	Traes_5BL_DCBA0D416.1,KOG0675	Traes_5BL_DCBA0D416.1,KOG0674	Traes_5DL_7D83C2AB2.1,KOG0675	Traes_5DL_7D83C2AB2.1,KOG0674	Traes_5DL_E8C2FC9D3.1,KOG1373	Traes_6AL_E3872D907.1,KOG0404	Traes_6AS_475EE0A18.2,KOG0356	Traes_6DL_12B2487BC.2,KOG1051
P	Inorganic ion transport and metabolism	1	Traes_4BL_47A020E26.1,KOG1422
Q	Secondary metabolites biosynthesis, transport and catabolism	14	Traes_1AL_BB3D071F8.1,KOG1208	Traes_2BS_AD1611B40.1,KOG1394	TRAES3BF017000020CFD_t1,KOG1399	TRAES3BF089200070CFD_t1,KOG0156	TRAES3BF094400110CFD_t1,KOG1263	Traes_4AS_E4D61C2E6.1,KOG0157	Traes_5AL_7086034CB.1,KOG1399	Traes_5BL_D7E5E49A4.1,KOG1399	Traes_5DL_1E264D6B4.1,KOG1399	Traes_5DL_D3AA8B440.1,KOG1207	Traes_6AL_1F81F2854.1,KOG0143	Traes_6DL_83D7601DD.1,KOG1205	Traes_7AS_460CD64C3.1,KOG1663	Traes_7DL_A95F658D8.2,KOG0054
R	General function prediction only	64	Traes_1AL_AA8600338.2,KOG0118	Traes_1AS_E357227FD.2,KOG0118	Traes_1BL_2245158B7.1,KOG0289	Traes_1BL_2245158B7.1,KOG4155	Traes_1BL_22EDF8650.2,KOG1269	Traes_1BL_8E49613E0.1,KOG0118	Traes_1DL_6C93DDE7D.1,KOG0118	Traes_1DL_CD211C1E2.1,KOG1269	Traes_2AL_0BD6646BA.1,KOG1403	Traes_2AL_322164EB3.1,KOG1577	Traes_2AL_6763597E0.1,KOG0490	Traes_2AL_8A5AB0B4E.2,KOG0370	Traes_2AS_505E3A57C.1,KOG4197	Traes_2BL_7E87B8320.1,KOG0370	Traes_2BL_7EEB04C4B.1,KOG0490	Traes_2BS_486296DE7.1,KOG2484	Traes_2BS_486296DE7.1,KOG2423	Traes_2BS_486296DE7.1,KOG1424	Traes_2DL_5FE860D5F.1,KOG0370	Traes_2DL_E5188AACC.1,KOG0490	Traes_2DS_EE17BA910.1,KOG2484	Traes_2DS_EE17BA910.1,KOG2423	Traes_2DS_EE17BA910.1,KOG1424	Traes_3AL_64E215D79.1,KOG4197	Traes_3AL_6AA4514CE.1,KOG4197	Traes_3AL_C53F22896.1,KOG0118	Traes_3AL_C53F22896.1,KOG0149	Traes_3AL_D7FCB2871.1,KOG4197	TRAES3BF086800100CFD_t1,KOG4197	TRAES3BF086800110CFD_t1,KOG4197	TRAES3BF117200020CFD_t1,KOG4197	Traes_3DL_1E1BAE38E.1,KOG4197	Traes_4AL_A1480F9DF.1,KOG0266	Traes_4AL_A1480F9DF.1,KOG4155	Traes_4AL_A1480F9DF.1,KOG0274	Traes_4AS_CAC6C49E0.1,KOG0075	Traes_4BS_84D2165BB.1,KOG4155	Traes_4BS_84D2165BB.1,KOG0266	Traes_4BS_9F3A928B7.1,KOG0149	Traes_4BS_9F3A928B7.1,KOG0118	Traes_4DL_4972F5748.1,KOG0075	Traes_4DS_F6E96CBC6.1,KOG4155	Traes_4DS_F6E96CBC6.1,KOG0266	Traes_5BL_57DE4F6E6.1,KOG1017	Traes_5BL_87B2B02B0.1,KOG0118	Traes_5BS_6AFE1F4C9.2,KOG1704	Traes_5DL_478B2784A.1,KOG1017
S	Function unknown	13	Traes_1AL_44C3E656E.2,KOG1043	Traes_1DL_F77022E34.2,KOG1043	Traes_2AS_E899EC1A7.1,KOG2890	Traes_3AS_8E159608E.2,KOG4036	TRAES3BF109900050CFD_t1,KOG4036	Traes_3DL_CD7116A20.2,KOG1685	Traes_3DS_52B7ECC49.1,KOG4036	Traes_4AL_C425C68D7.1,KOG4090	Traes_4BS_5BB78FEB9.1,KOG4090	Traes_4DS_07D34BEFE.1,KOG4090	Traes_7AL_6156A2EB6.1,KOG0167	Traes_7BL_8F79D7481.1,KOG0167	Traes_7DL_552C7437F.1,KOG0167
T	Signal transduction mechanisms	37	Traes_1AL_44C3E656E.2,KOG4263	Traes_1DL_F77022E34.2,KOG4263	Traes_2AL_6763597E0.1,KOG1700	Traes_2AL_A47310DDA.1,KOG0084	Traes_2AL_A47310DDA.1,KOG0078	Traes_2AS_B5CB0D677.1,KOG1217	Traes_2BL_2A98E7B29.1,KOG0084	Traes_2BL_2A98E7B29.1,KOG0078	Traes_2BL_7EEB04C4B.1,KOG1700	Traes_2BS_59F7C51E9.1,KOG3171	Traes_2BS_59F7C51E9.1,KOG3170	Traes_2BS_9C5E6C127.1,KOG1217	Traes_2DL_D17DCB9CB.1,KOG0084	Traes_2DL_D17DCB9CB.1,KOG0078	Traes_2DL_E5188AACC.1,KOG1700	Traes_2DS_B9598F544.1,KOG1217	Traes_3AS_94E185821.2,KOG0027	Traes_3B_17FDD3A49.1,KOG3260	TRAES3BF079400020CFD_t1,KOG0027	TRAES3BF090300130CFD_t1,KOG3260	TRAES3BF100100090CFD_t1,KOG3260	Traes_4BL_09F303BBB.2,KOG4405	Traes_4BS_70617473F.1,KOG0902	Traes_4BS_70617473F.1,KOG0903	Traes_4BS_70617473F.1,KOG0906	Traes_4BS_70617473F.1,KOG0904	Traes_4DS_4B325101D.1,KOG0902	Traes_4DS_4B325101D.1,KOG0903	Traes_4DS_4B325101D.1,KOG0906	Traes_4DS_4B325101D.1,KOG0904	Traes_5AS_1DD35548B.1,KOG4405	Traes_5BL_57DE4F6E6.1,KOG4203	Traes_5BS_6AFE1F4C9.2,KOG1044	Traes_5BS_6AFE1F4C9.2,KOG1703	Traes_5BS_6AFE1F4C9.2,KOG1704	Traes_5DL_478B2784A.1,KOG4203	Traes_6DL_261D8EB95.1,KOG0698
U	Intracellular trafficking, secretion, and vesicular transport	74	Traes_1BL_EDDD35B93.1,KOG3232	Traes_1BL_EDDD35B93.1,KOG3231	Traes_1BL_EDDD35B93.1,KOG3229	Traes_1BL_EDDD35B93.1,KOG3230	Traes_1DL_A1E16EA09.1,KOG2635	Traes_1DL_A9FBE73D6.1,KOG3232	Traes_1DL_A9FBE73D6.1,KOG3231	Traes_1DL_A9FBE73D6.1,KOG3229	Traes_1DL_A9FBE73D6.1,KOG3230	Traes_2AL_A47310DDA.1,KOG0097	Traes_2AL_A47310DDA.1,KOG0098	Traes_2AL_A47310DDA.1,KOG0086	Traes_2AL_A47310DDA.1,KOG0087	Traes_2AL_A47310DDA.1,KOG0084	Traes_2AL_A47310DDA.1,KOG0078	Traes_2AS_C8288745E.1,KOG2580	Traes_2AS_F0D016BD0.1,KOG3330	Traes_2BL_2A98E7B29.1,KOG0097	Traes_2BL_2A98E7B29.1,KOG0098	Traes_2BL_2A98E7B29.1,KOG0086	Traes_2BL_2A98E7B29.1,KOG0087	Traes_2BL_2A98E7B29.1,KOG0084	Traes_2BL_2A98E7B29.1,KOG0078	Traes_2DL_D17DCB9CB.1,KOG0097	Traes_2DL_D17DCB9CB.1,KOG0098	Traes_2DL_D17DCB9CB.1,KOG0086	Traes_2DL_D17DCB9CB.1,KOG0087	Traes_2DL_D17DCB9CB.1,KOG0084	Traes_2DL_D17DCB9CB.1,KOG0078	Traes_2DL_E54E3DDB0.1,KOG2215	Traes_2DS_0BDFD6AEE.1,KOG3330	TRAES3BF093600200CFD_t1,KOG0929	TRAES3BF093600200CFD_t1,KOG0928	Traes_4AL_D9FFAAA1A.1,KOG4186	Traes_4AS_B5988C5A1.2,KOG1900	Traes_4AS_CAC6C49E0.1,KOG0072	Traes_4AS_CAC6C49E0.1,KOG0071	Traes_4AS_CAC6C49E0.1,KOG0070	Traes_4BL_09F303BBB.2,KOG4405	Traes_4BS_70617473F.1,KOG0903	Traes_4BS_70617473F.1,KOG0906	Traes_4DL_4972F5748.1,KOG0072	Traes_4DL_4972F5748.1,KOG0070	Traes_4DS_4B325101D.1,KOG0903	Traes_4DS_4B325101D.1,KOG0906	Traes_5AL_C51215890.1,KOG1278	Traes_5AL_C51215890.1,KOG1277
V	Defense mechanisms	1	Traes_4DL_6974F47A5.1,KOG1716
W	Extracellular structures	3	Traes_2AS_B5CB0D677.1,KOG4291	Traes_2BS_9C5E6C127.1,KOG4291	Traes_2DS_B9598F544.1,KOG4291
Y	Nuclear structure	1	Traes_4AS_B5988C5A1.2,KOG1900
Z	Cytoskeleton	10	Traes_2AL_6763597E0.1,KOG1700	Traes_2BL_7EEB04C4B.1,KOG1700	Traes_2DL_E5188AACC.1,KOG1700	Traes_3AL_3CDB7E5FA.1,KOG1755	Traes_4BS_E159CEEDF.1,KOG0676	Traes_5BL_57DE4F6E6.1,KOG4203	Traes_5BS_6AFE1F4C9.2,KOG1044	Traes_5BS_6AFE1F4C9.2,KOG1703	Traes_5BS_6AFE1F4C9.2,KOG1704	Traes_5DL_478B2784A.1,KOG4203
[truncated: 27 more columns]

## Sheet: Table S5-3
Table S5-3 Eukaryotic Orthologous Groups of proteins (KOG) classification of differential expressed proteins (DEPs) between KTM3315A and TM3315B at TNP
Code	Functional-Categories	Protein-Number	Proteins
A	RNA processing and modification	80	Traes_1AL_5B82FC66C.1,KOG2193	Traes_1AL_5B82FC66C.1,KOG2191	Traes_1AL_5B82FC66C.1,KOG2190	Traes_1AL_DE32FBCFA.1,KOG2574	Traes_1AL_DE32FBCFA.1,KOG2572	Traes_1AL_DE32FBCFA.1,KOG2573	Traes_1BL_C62273BD9.2,KOG2190	Traes_1BL_C62273BD9.2,KOG2193	Traes_1BL_C62273BD9.2,KOG2191	Traes_1BL_E233C5D1F.1,KOG2190	Traes_1BL_E233C5D1F.1,KOG2192	Traes_1BL_E233C5D1F.1,KOG2191	Traes_1DL_52B4B9E89.1,KOG2191	Traes_1DL_52B4B9E89.1,KOG2190	Traes_1DL_52B4B9E89.1,KOG1676	Traes_2AL_90299B16F.2,KOG4209	Traes_2AL_EB27BEF91.1,KOG4205	Traes_2AS_C69231934.2,KOG4655	Traes_2BL_207C535E4.1,KOG4213	Traes_2BL_38A358974.1,KOG4209	Traes_2BL_A11909D20.2,KOG0123	Traes_2BS_A3C5F6B38.2,KOG4655	Traes_2BS_B296754F9.1,KOG1642	Traes_2DL_5C1DDA41C.1,KOG4209	Traes_2DL_BEE6ED35B.1,KOG4205	Traes_2DS_6E564A7CF.1,KOG4655	Traes_3AS_A3CE60E4F.1,KOG0265	Traes_3AS_A3CE60E4F.1,KOG0291	Traes_3AS_CFF1B48E8.1,KOG0272	Traes_3AS_D28CB23A6.2,KOG0331	Traes_3AS_D28CB23A6.2,KOG0341	Traes_3AS_D28CB23A6.2,KOG0335	Traes_3AS_D28CB23A6.2,KOG0339	Traes_3AS_D28CB23A6.2,KOG0333	TRAES3BF171700060CFD_t1,KOG0265	TRAES3BF171700060CFD_t1,KOG0272	Traes_3DS_1D1C66EA4.3,KOG0341	Traes_3DS_1D1C66EA4.3,KOG0335	Traes_3DS_1D1C66EA4.3,KOG0333	Traes_3DS_1D1C66EA4.3,KOG0331	Traes_4AL_464720845.1,KOG4205	Traes_4AS_C420DEB6D.1,KOG1070	Traes_4AS_C420DEB6D.1,KOG0922	Traes_4BL_B9D1E9C99.1,KOG4205	Traes_4BL_C3C6C11C4.1,KOG1070	Traes_4BL_C3C6C11C4.1,KOG0922	Traes_4BS_9831A28AE.1,KOG1104
B	Chromatin structure and dynamics	3	TRAES3BF075900020CFD_t1,KOG0264	TRAES3BF108200020CFD_t1,KOG1156	Traes_4BL_FD212A495.1,KOG2633
C	Energy production and conversion	112	Traes_1AL_2858B56A7.1,KOG1664	Traes_1AL_4C3A67755.1,KOG0752	Traes_1AL_4F3CAE982.2,KOG2909	Traes_1AL_999A02D6C.1,KOG3494	Traes_1AL_DEB3A0A18.1,KOG1626	Traes_1AS_A4687B896.1,KOG0232	Traes_1BL_080DAF2F1.1,KOG3494	Traes_1BL_46DCF8472.1,KOG2450	Traes_1BL_46DCF8472.1,KOG2451	Traes_1BL_AA77D6F83.1,KOG1687	Traes_1BL_F2B61F8AA.1,KOG2909	Traes_1BS_15C828137.2,KOG1335	Traes_1DL_236A8E072.1,KOG1664	Traes_1DL_8CBF971B7.1,KOG2909	Traes_1DL_9CEFCCA7A.1,KOG1626	Traes_1DS_486DB7BFE.1,KOG1257	Traes_2AL_608FCBC83.1,KOG0069	Traes_2AL_BA500D777.1,KOG3366	Traes_2AL_BBB5A17EE.1,KOG0767	Traes_2AL_BBB5A17EE.1,KOG0756	Traes_2AL_BBB5A17EE.1,KOG0764	Traes_2AL_BBB5A17EE.1,KOG0753	Traes_2AL_C2F94CD5F.1,KOG2450	Traes_2AL_C2F94CD5F.1,KOG2451	Traes_2AS_1475F8BDB.1,KOG1671	Traes_2AS_F485758C1.1,KOG0225	Traes_2AS_F485758C1.1,KOG1182	Traes_2BL_80A16ECFD.1,KOG0069	Traes_2BL_8966330D2.1,KOG3057	Traes_2BL_BEDBF4677.1,KOG3366	Traes_2BL_E80C4EE41.1,KOG0767	Traes_2BL_E80C4EE41.1,KOG0764	Traes_2BL_E80C4EE41.1,KOG0762	Traes_2BL_E80C4EE41.1,KOG0753	Traes_2BS_8684E0E15.1,KOG2450	Traes_2BS_8684E0E15.1,KOG2451	Traes_2DL_24F04DE3B.1,KOG3366	Traes_2DL_897F1B62B.1,KOG3057	Traes_2DS_1966D084E.1,KOG0225	Traes_2DS_1966D084E.1,KOG1182	Traes_2DS_22500FA4F.1,KOG2450	Traes_2DS_22500FA4F.1,KOG2451	Traes_3AS_7FE2354C6.1,KOG2536	Traes_3B_425A2F551.1,KOG2536	Traes_3B_EB4EF9F7C2.1,KOG3453	TRAES3BF002300120CFD_t1,KOG3453	TRAES3BF037600010CFD_t1,KOG2536
D	Cell cycle control, cell division, chromosome partitioning	12	Traes_3AL_F9EA53EDC.1,KOG2073	Traes_3AS_8D29FEB56.1,KOG1493	Traes_3AS_CFF1B48E8.1,KOG0267	Traes_3B_2B45A100D.1,KOG1493	Traes_4AS_880EB5A99.1,KOG1509	Traes_4BL_8C0AF2A56.1,KOG1509	Traes_5BL_EC24EEA67.1,KOG4152	Traes_6AL_24A5FC5D9.1,KOG0642	Traes_6AL_5B7ABAB4B.1,KOG1493	Traes_6BL_CD5BDF8F7.2,KOG0642	Traes_6BL_FF1B2B0CA.1,KOG1493	Traes_6DL_1654E6688.1,KOG0642
E	Amino acid transport and metabolism	72	Traes_1AL_85055D2EE.1,KOG4627	Traes_1AL_8EF2B803D.1,KOG2467	Traes_1AS_787535721.1,KOG0138	Traes_1AS_787535721.1,KOG0141	Traes_1BL_2DD49933B.2,KOG2414	Traes_1BL_46DCF8472.1,KOG2455	Traes_1BL_46DCF8472.1,KOG2449	Traes_1BS_716EA1208.1,KOG0138	Traes_1BS_716EA1208.1,KOG0141	Traes_1DL_44034A09A.2,KOG2414	Traes_1DS_5C7C282F6.1,KOG0138	Traes_1DS_5C7C282F6.1,KOG0141	Traes_2AL_0BD6646BA.1,KOG1402	Traes_2AL_0BD6646BA.1,KOG1404	Traes_2AL_0BD6646BA.1,KOG1401	Traes_2AL_608FCBC83.1,KOG0068	Traes_2AL_8A5AB0B4E.2,KOG0026	Traes_2AL_C2F94CD5F.1,KOG2449	Traes_2AL_F215A8C60.2,KOG0785	Traes_2AL_F215A8C60.2,KOG0784	Traes_2BL_185ED969B.1,KOG2467	Traes_2BL_7E87B8320.1,KOG0026	Traes_2BL_80A16ECFD.1,KOG0068	Traes_2BL_99D8E10C4.2,KOG0785	Traes_2BL_99D8E10C4.2,KOG0784	Traes_2DL_5FE860D5F.1,KOG0026	Traes_2DL_AA319AB9D.1,KOG0785	Traes_2DL_AA319AB9D.1,KOG0784	TRAES3BF048900200CFD_t1,KOG1448	TRAES3BF065800020CFD_t1,KOG1154	TRAES3BF065800020CFD_t1,KOG4165	Traes_4AL_8D0193195.2,KOG2263	Traes_4AS_1CDA71553.1,KOG0683	Traes_4AS_2DCA42965.1,KOG1316	Traes_4AS_CDEB9D532.2,KOG0807	Traes_4AS_CDEB9D532.2,KOG0808	Traes_4AS_CDEB9D532.2,KOG0806	Traes_4AS_CDEB9D532.2,KOG0805	Traes_4BL_14E0D4AEE.1,KOG0807	Traes_4BL_14E0D4AEE.1,KOG0808	Traes_4BL_14E0D4AEE.1,KOG0806	Traes_4BL_14E0D4AEE.1,KOG0805	Traes_4BL_52F044A40.1,KOG0683	Traes_4BL_C3267759F.2,KOG1316	Traes_4BL_E12FA6C4D.1,KOG1438	Traes_4BL_FC8629A72.1,KOG0975	Traes_4BS_A834E1175.2,KOG1046
F	Nucleotide transport and metabolism	16	Traes_1AL_4C3A67755.1,KOG0036	Traes_1BL_F1066854B.2,KOG0888	Traes_2AL_8A5AB0B4E.2,KOG1622	Traes_2AL_C2F94CD5F.1,KOG2452	Traes_2AS_DCACC5AF9.3,KOG3079	Traes_2AS_DCACC5AF9.3,KOG3078	Traes_2BL_7E87B8320.1,KOG1622	Traes_2BS_C9C1D03CE.2,KOG3079	Traes_2BS_C9C1D03CE.2,KOG3078	Traes_2DL_5FE860D5F.1,KOG1622	Traes_2DS_F722A52EA.5,KOG3079	Traes_2DS_F722A52EA.5,KOG3078	TRAES3BF048900200CFD_t1,KOG1448	TRAES3BF066400020CFD_t1,KOG2452	Traes_7AL_353A69D0F.1,KOG3078	Traes_7AL_353A69D0F.1,KOG3079
G	Carbohydrate transport and metabolism	74	Traes_1AL_197423E8E.1,KOG1369	Traes_1BL_46DCF8472.1,KOG2449	Traes_1BL_9908E325A.2,KOG2323	Traes_1BL_FEC031E34.1,KOG1879	Traes_1BL_FFEA08837.1,KOG1369	Traes_1DL_C49D3DA38.1,KOG2323	Traes_1DS_0435E9A1F.2,KOG2446	Traes_2AL_6DEEE3C3E.2,KOG0228	Traes_2AL_90AC53EFF.1,KOG1604	Traes_2AL_C2F94CD5F.1,KOG2449	Traes_2AL_FE11B55BA.1,KOG0470	Traes_2AL_FE11B55BA.1,KOG0471	Traes_2AS_1B8504694.2,KOG1604	Traes_2BL_AFF8E770F.1,KOG0223	Traes_2BS_58E7D5315.1,KOG1429	Traes_2BS_58E7D5315.1,KOG0747	Traes_2DL_8D783CC36.2,KOG0223	TRAES3BF044000030CFD_t1,KOG1557	TRAES3BF091400360CFD_t1,KOG1066	TRAES3BF091400360CFD_t1,KOG1065	TRAES3BF093600010CFD_t1,KOG0471	Traes_4AL_5147AF747.1,KOG2666	Traes_4AL_7CC1A63D3.1,KOG2638	Traes_4AL_C9F401064.1,KOG0228	Traes_4AL_E5FEC54B3.3,KOG0223	Traes_4AL_FE0C5AEF4.1,KOG0228	Traes_4AS_E2173AB1D.1,KOG2323	Traes_4BS_E9F9FE3C5.1,KOG2666	Traes_4DL_6974F47A5.1,KOG1616	Traes_4DL_7AAB94AC2.1,KOG2323	Traes_4DL_A379ABAE9.1,KOG0223	Traes_4DS_AD983298B.1,KOG0626	Traes_4DS_F56950AC81.3,KOG2666	Traes_5AL_321A1699E.2,KOG2440	Traes_5AL_5D542B354.2,KOG0470	Traes_5AL_5D542B354.2,KOG0471	Traes_5BL_14C8FE0DE.2,KOG0523	Traes_5BL_154422B7A.1,KOG0228	Traes_5BL_36B4733ED.1,KOG0747	Traes_5BL_36B4733ED.1,KOG1429	Traes_5BL_9789C37DD.1,KOG2855	Traes_5BL_9789C37DD.1,KOG2947	Traes_5BL_AA69820C5.1,KOG0626	Traes_5BL_C0367D3F5.1,KOG1192	Traes_5BL_CA33BB947.1,KOG2099	Traes_5BL_D12151D1D.1,KOG2440	Traes_5BS_F6A5EDA08.1,KOG0223
H	Coenzyme transport and metabolism	4	Traes_2AL_0553F7051.1,KOG1606	Traes_2BL_B17B085F9.1,KOG1370	Traes_2BL_C7F69725E.2,KOG1606	Traes_6DL_F9589C62A.4,KOG1506
I	Lipid transport and metabolism	63	Traes_1AS_787535721.1,KOG0139	Traes_1AS_787535721.1,KOG0140	Traes_1AS_787535721.1,KOG0141	Traes_1BL_693AAEFE5.1,KOG1684	Traes_1BL_693AAEFE5.1,KOG1680	Traes_1BL_693AAEFE5.1,KOG1679	Traes_1BL_693AAEFE5.1,KOG1681	Traes_1BL_693AAEFE5.1,KOG0016	Traes_1BL_693AAEFE5.1,KOG1682	Traes_1BS_716EA1208.1,KOG0139	Traes_1BS_716EA1208.1,KOG0140	Traes_1BS_716EA1208.1,KOG0141	Traes_1BS_85C7EF9D4.1,KOG1329	Traes_1BS_C2E3780CB.1,KOG1889	Traes_1BS_C2E3780CB.1,KOG1888	Traes_1BS_C2E3780CB.1,KOG1890	Traes_1DL_18AD66E3B.2,KOG1684	Traes_1DL_18AD66E3B.2,KOG1680	Traes_1DL_18AD66E3B.2,KOG1679	Traes_1DL_18AD66E3B.2,KOG1681	Traes_1DL_47F625603.1,KOG1684	Traes_1DL_47F625603.1,KOG1680	Traes_1DL_47F625603.1,KOG1679	Traes_1DL_47F625603.1,KOG1681	Traes_1DL_47F625603.1,KOG1682	Traes_1DL_CD211C1E2.1,KOG1269	Traes_1DS_5C7C282F6.1,KOG0139	Traes_1DS_5C7C282F6.1,KOG0140	Traes_1DS_5C7C282F6.1,KOG0141	Traes_1DS_723F2BE8F.1,KOG1256	Traes_1DS_723F2BE8F.1,KOG1180	Traes_1DS_8965FF182.2,KOG1889	Traes_1DS_8965FF182.2,KOG1888	Traes_1DS_8965FF182.2,KOG1890	Traes_1DS_9E3C7E2CE1.1,KOG1329	Traes_1DS_9E3C7E2CE.1,KOG1329	Traes_2AS_82A750758.1,KOG1390	Traes_2AS_82A750758.1,KOG1391	Traes_2AS_82A750758.1,KOG1389	Traes_2BL_3EB1B6A74.1,KOG1177	Traes_2BL_3EB1B6A74.1,KOG1176	Traes_3AS_9CE75153C.2,KOG2112	Traes_3DS_86F16F044.2,KOG2112	Traes_4AS_2DCA42965.1,KOG1170	Traes_4AS_48CB85C72.1,KOG1176	Traes_4AS_48CB85C72.1,KOG1177	Traes_4BL_C3267759F.2,KOG1170
J	Translation, ribosomal structure and biogenesis	120	Traes_1AL_629D67563.2,KOG0187	Traes_1AL_A717981EE.1,KOG1754	Traes_1AL_D39C4F23A.2,KOG3452	Traes_1AL_DE32FBCFA.1,KOG2572	Traes_1AL_DE32FBCFA.1,KOG2573	Traes_1AS_693A87F03.2,KOG0857	Traes_1BL_0FC423766.2,KOG3452	Traes_1BL_4BC57373A.1,KOG3928	Traes_1BL_8601EC2E0.1,KOG1754	Traes_1BL_A8701451D.1,KOG3412	Traes_1BL_BEB428D511.1,KOG0187	Traes_1BS_217BCBF47.1,KOG0857	Traes_1DL_22BFD4845.1,KOG1754	Traes_1DL_2FC3C0384.1,KOG0004	Traes_1DL_2FC3C0384.1,KOG0003	Traes_1DL_9E700497C.1,KOG0187	Traes_1DS_E21950AD6.1,KOG0857	Traes_2AL_282256289.2,KOG0458	Traes_2AL_282256289.2,KOG0459	Traes_2AL_282256289.2,KOG0052	Traes_2AL_396E0F5A3.2,KOG1751	Traes_2AL_57DF7CC48.1,KOG0401	Traes_2AL_8A5AB0B4E.2,KOG1224	Traes_2AL_9C3A0E71F.1,KOG3421	Traes_2AL_B3C7910DC.1,KOG3204	Traes_2AS_76163A005.1,KOG1678	Traes_2AS_C69231934.2,KOG3301	Traes_2BL_207C535E4.1,KOG2590	Traes_2BL_7E87B8320.1,KOG1224	Traes_2BL_A11909D20.2,KOG0123	Traes_2BS_100054707.1,KOG1678	Traes_2BS_A3C5F6B38.2,KOG3301	Traes_2DL_1227A48DF.1,KOG0458	Traes_2DL_1227A48DF.1,KOG0459	Traes_2DL_1227A48DF.1,KOG0052	Traes_2DL_167A88938.1,KOG3204	Traes_2DL_5FE860D5F.1,KOG1224	Traes_2DS_6E564A7CF.1,KOG3301	Traes_3AL_350DFFE84.1,KOG3452	Traes_3AL_49B41071A.1,KOG3344	Traes_3AL_743458C76.2,KOG1722	Traes_3AL_743458C76.2,KOG1723	Traes_3AL_7C1A30BD2.2,KOG1754	Traes_3AL_C53F22896.1,KOG0899	Traes_3AS_DF92A1FC5.1,KOG3141	TRAES3BF026700020CFD_t1,KOG3141	TRAES3BF028000060CFD_t1,KOG1715
K	Transcription	19	Traes_1AS_985BB33A1.2,KOG0014	Traes_1BS_40F6DB3E3.1,KOG0014	Traes_1DS_F22A3DB6A.1,KOG0014	Traes_2AL_608FCBC83.1,KOG0067	Traes_2BL_80A16ECFD.1,KOG0067	Traes_3AS_A3CE60E4F.1,KOG0263	TRAES3BF074200070CFD_t1,KOG3074	TRAES3BF171700060CFD_t1,KOG0263	Traes_4AS_5C9FBF27B.1,KOG3227	Traes_4BL_FD212A495.1,KOG2633	Traes_5BL_EC24EEA67.1,KOG4152	Traes_5DL_F5063699D.2,KOG0025	Traes_6AL_D304A3C3B.1,KOG2744	Traes_6BL_936B5B999.2,KOG2744	Traes_6DL_E6E385C31.1,KOG2744	Traes_7AS_D5FAE55F5.2,KOG4117	Traes_7BL_8663735F2.1,KOG0147	Traes_7BS_F69278E31.1,KOG4117	Traes_7DS_EE84072E9.1,KOG4117
L	Replication, recombination and repair	4	Traes_4BL_FD212A495.1,KOG2134	Traes_6AL_56A5F98E3.1,KOG0991	Traes_6AL_56A5F98E3.1,KOG0989	Traes_6AL_56A5F98E3.1,KOG0990
M	Cell wall/membrane/envelope biogenesis	13	Traes_2AL_90AC53EFF.1,KOG1371	Traes_2AS_1B8504694.2,KOG1371	Traes_2BS_58E7D5315.1,KOG1429	Traes_2BS_58E7D5315.1,KOG1371	Traes_2BS_96ECE84C2.1,KOG0853	Traes_2DL_48377B698.1,KOG4287	TRAES3BF091400360CFD_t1,KOG1066	TRAES3BF091600250CFD_t1,KOG0853	Traes_4DS_BD04D4260.1,KOG0853	Traes_5BL_3093A1A63.1,KOG4701	Traes_5BL_36B4733ED.1,KOG1371	Traes_5BL_36B4733ED.1,KOG1429	Traes_7DL_BBAFCA51F.2,KOG1066
O	Posttranslational modification, protein turnover, chaperones	131	Traes_1AL_0C24CBB55.1,KOG1543	Traes_1AL_20886CABD.2,KOG2182	Traes_1AL_20886CABD.2,KOG2183	Traes_1AL_DEFECD430.1,KOG1543	Traes_1AL_FCD002830.2,KOG0941	Traes_1AS_1A8023A17.1,KOG1339	Traes_1AS_6AC8C20AE.1,KOG0104	Traes_1AS_6AC8C20AE.1,KOG0103	Traes_1AS_9D59F9C89.2,KOG0867	Traes_1AS_C7E294E15.1,KOG0102	Traes_1AS_C7E294E15.1,KOG0100	Traes_1AS_C7E294E15.1,KOG0101	Traes_1BL_2DD49933B.2,KOG2738	Traes_1BL_301F6C93C.1,KOG1339	Traes_1BL_5F5FD0364.1,KOG0911	Traes_1BL_5F5FD0364.1,KOG0907	Traes_1BL_5F5FD0364.1,KOG0908	Traes_1BL_611DF0433.1,KOG1543	Traes_1BL_D62755E8A.1,KOG2182	Traes_1BL_D62755E8A.1,KOG2183	Traes_1BL_DD7D021A7.2,KOG0941	Traes_1BS_15C828137.2,KOG4716	Traes_1BS_2E8EE06AF.1,KOG0867	Traes_1DL_0BF851CF6.1,KOG2182	Traes_1DL_0BF851CF6.1,KOG2183	Traes_1DL_2FC3C0384.1,KOG0001	Traes_1DL_44034A09A.2,KOG2738	Traes_1DL_F9213AB33.1,KOG1543	Traes_1DS_FD8511876.1,KOG0867	Traes_2AL_0245ACA71.1,KOG1543	Traes_2AS_48BC4E78D.1,KOG0959	Traes_2AS_67EFE0FAE.1,KOG0019	Traes_2AS_67EFE0FAE.1,KOG0020	Traes_2BL_207C535E4.1,KOG2590	Traes_2BL_422A30419.1,KOG1543	Traes_2BL_A402261EC1.1,KOG4098	Traes_2BS_F828BA5F41.1,KOG0019	Traes_2BS_F828BA5F41.1,KOG0020	Traes_2BS_F828BA5F4.1,KOG0019	Traes_2BS_F828BA5F4.1,KOG0020	Traes_2DL_52276893B.2,KOG2062	Traes_2DL_52276893B.2,KOG2005	Traes_3AS_8D29FEB56.1,KOG2930	Traes_3AS_8D29FEB56.1,KOG1493	Traes_3B_2B45A100D.1,KOG2930	Traes_3B_2B45A100D.1,KOG1493	TRAES3BF063600070CFD_t1,KOG0867
P	Inorganic ion transport and metabolism	12	Traes_2AL_2C50DEE4C.1,KOG0205	Traes_2AL_2C50DEE4C.1,KOG0202	Traes_2BL_4AEA2109C.2,KOG0205	Traes_2BL_4AEA2109C.2,KOG0202	TRAES3BF026200060CFD_t1,KOG1578	TRAES3BF064900050CFD_t1,KOG0204	Traes_3DL_621E77DAE.1,KOG0918	Traes_4BL_47A020E26.1,KOG1422	Traes_5AS_4125EE078.2,KOG1171	Traes_5BS_F9D2C42AB.1,KOG1171	Traes_5DS_44A8E7C76.1,KOG1171	Traes_7AL_9812088EB.2,KOG1578
Q	Secondary metabolites biosynthesis, transport and catabolism	23	Traes_1AL_126D96CD7.1,KOG1263	Traes_1AL_6E8D63113.1,KOG1263	Traes_1AL_BB3D071F8.1,KOG1208	Traes_1AL_C21956F30.1,KOG1263	Traes_1BL_94FBC2CD5.1,KOG1263	Traes_1BS_15C828137.2,KOG0405	Traes_1DL_B77A2876F.1,KOG1263	Traes_2BL_DD0425EB5.1,KOG0143	Traes_2BL_F43F59BFF.1,KOG0143	TRAES3BF017000020CFD_t1,KOG1399	TRAES3BF089200070CFD_t1,KOG0156	Traes_4AS_41FB87D39.1,KOG0158	Traes_4BS_1D0369514.2,KOG0684	Traes_4BS_1D0369514.2,KOG0157	Traes_4BS_1D0369514.2,KOG0156	Traes_4DS_1554E90CB.2,KOG0684	Traes_4DS_1554E90CB.2,KOG0157	Traes_4DS_1554E90CB.2,KOG0156	Traes_6AL_1F81F2854.1,KOG0143	Traes_6AL_67ED9DB4D.1,KOG0222	Traes_6AS_3753A6F2C.1,KOG0023	Traes_6AS_3753A6F2C.1,KOG0022	Traes_7AS_460CD64C3.1,KOG1663
R	General function prediction only	128	Traes_1AL_20886CABD.2,KOG2182	Traes_1AL_20886CABD.2,KOG2183	Traes_1AL_28696683F.1,KOG1108	Traes_1AL_28696683F.1,KOG1110	Traes_1AL_496ED013C.1,KOG4347	Traes_1AL_496ED013C.1,KOG2222	Traes_1AL_5B82FC66C.1,KOG2193	Traes_1AL_5B82FC66C.1,KOG2191	Traes_1AL_5B82FC66C.1,KOG2190	Traes_1AL_85055D2EE.1,KOG1516	Traes_1AS_C19CF8831.1,KOG3157	Traes_1BL_2DD49933B.2,KOG2737	Traes_1BL_2DD49933B.2,KOG2775	Traes_1BL_C62273BD9.2,KOG2190	Traes_1BL_C62273BD9.2,KOG2193	Traes_1BL_C62273BD9.2,KOG2191	Traes_1BL_D62755E8A.1,KOG2182	Traes_1BL_D62755E8A.1,KOG2183	Traes_1BL_E233C5D1F.1,KOG2190	Traes_1BL_E233C5D1F.1,KOG2192	Traes_1BL_E233C5D1F.1,KOG2191	Traes_1BS_D2A1CAFAA.2,KOG3157	Traes_1DL_0BF851CF6.1,KOG2182	Traes_1DL_0BF851CF6.1,KOG2183	Traes_1DL_2FC3C0384.1,KOG0001	Traes_1DL_44034A09A.2,KOG2737	Traes_1DL_44034A09A.2,KOG2775	Traes_1DL_52B4B9E89.1,KOG2191	Traes_1DL_52B4B9E89.1,KOG2190	Traes_1DL_CD211C1E2.1,KOG1269	Traes_1DS_1CFF68DA81.1,KOG3157	Traes_1DS_1CFF68DA8.1,KOG3157	Traes_2AL_0BD6646BA.1,KOG1403	Traes_2AL_6763597E0.1,KOG0490	Traes_2AL_8A5AB0B4E.2,KOG0370	Traes_2AL_EB27BEF91.1,KOG0118	Traes_2BL_207C535E4.1,KOG0118	Traes_2BL_207C535E4.1,KOG1855	Traes_2BL_7E87B8320.1,KOG0370	Traes_2BL_7EEB04C4B.1,KOG0490	Traes_2BL_A11909D20.2,KOG0118	Traes_2BL_DD0425EB5.1,KOG0143	Traes_2BL_F43F59BFF.1,KOG0143	Traes_2BS_24B01ABC4.1,KOG3029	Traes_2BS_3F8D903181.2,KOG0619	Traes_2DL_5FE860D5F.1,KOG0370	Traes_2DL_BEE6ED35B.1,KOG0118
S	Function unknown	17	Traes_1AL_0913A6035.2,KOG4176	Traes_1AL_FCD002830.2,KOG1426	Traes_1BL_4EB6DE337.1,KOG4176	Traes_1BL_DD7D021A7.2,KOG1426	Traes_2AS_E899EC1A7.1,KOG2890	Traes_3AS_A3CE60E4F.1,KOG0271	Traes_3AS_CFF1B48E8.1,KOG0308	Traes_3AS_CFF1B48E8.1,KOG0271	Traes_3AS_CFF1B48E8.1,KOG0295	TRAES3BF064700010CFD_t1,KOG3024	TRAES3BF171700060CFD_t1,KOG0271	TRAES3BF279000120CFD_t1,KOG1338	Traes_4BS_928889630.1,KOG3376	Traes_4BS_9E3DC85E4.1,KOG3376	Traes_5BL_58C4A08F1.2,KOG0281	Traes_6AL_F616C2473.1,KOG1032	Traes_6DS_8E81EA463.2,KOG1181
T	Signal transduction mechanisms	68	Traes_1AL_14DCD6020.1,KOG0660	Traes_1AL_496ED013C.1,KOG2222	Traes_1DL_52D511CDD.1,KOG0660	Traes_2AL_2D420E093.1,KOG1044	Traes_2AL_57DF7CC48.1,KOG0403	Traes_2AL_6763597E0.1,KOG1700	Traes_2AL_90299B16F.2,KOG0116	Traes_2AS_B5CB0D677.1,KOG1217	Traes_2AS_D9D9A9ADB.2,KOG0787	Traes_2BL_207C535E4.1,KOG2591	Traes_2BL_38A358974.1,KOG0116	Traes_2BL_7EEB04C4B.1,KOG1700	Traes_2BS_9C5E6C127.1,KOG1217	Traes_2DL_5C1DDA41C.1,KOG0116	Traes_2DL_E5188AACC.1,KOG1700	Traes_2DS_69E67704C.2,KOG0787	Traes_2DS_B9598F544.1,KOG1217	Traes_3AS_94E185821.2,KOG0027	Traes_3B_3E4412094.1,KOG1187	TRAES3BF079400020CFD_t1,KOG0027	TRAES3BF155200010CFD_t1,KOG1486	Traes_4AL_1C63E8B90.1,KOG0698	Traes_4AL_5147AF747.1,KOG2666	Traes_4AS_1C63E8B90.1,KOG0698	Traes_4AS_35FB8DB6E.1,KOG4658	Traes_4BL_09F303BBB.2,KOG4405	Traes_4BS_5D060446C.1,KOG2675	Traes_4BS_70617473F.1,KOG0902	Traes_4BS_70617473F.1,KOG0903	Traes_4BS_70617473F.1,KOG0906	Traes_4BS_70617473F.1,KOG0904	Traes_4BS_E9F9FE3C5.1,KOG2666	Traes_4DS_4B325101D.1,KOG0902	Traes_4DS_4B325101D.1,KOG0903	Traes_4DS_4B325101D.1,KOG0906	Traes_4DS_4B325101D.1,KOG0904	Traes_4DS_F56950AC81.3,KOG2666	Traes_5AS_1DD35548B.1,KOG4405	Traes_5BL_E065DEAB6.1,KOG2839	Traes_5BL_EC24EEA67.1,KOG1388	Traes_5DL_014BC41D5.1,KOG3294	Traes_5DL_0A7630D1E.1,KOG2666	Traes_5DL_F9CAE8155.1,KOG2839	Traes_6AL_557F07059.1,KOG1700	Traes_6AL_7C6EE2D46.1,KOG4203	Traes_6AS_0FDBBF9E9.1,KOG3288	Traes_6BL_2546C9F2A.1,KOG1818
U	Intracellular trafficking, secretion, and vesicular transport	70	Traes_1AL_496ED013C.1,KOG2058	Traes_1AL_6F832D98C.1,KOG1984	Traes_1AL_6F832D98C.1,KOG1986	Traes_1AL_6F832D98C.1,KOG1985	Traes_1AS_24BE95EF5.2,KOG0087	Traes_1BL_12E87565E.1,KOG0087	Traes_1BL_BB3DC8F7C.1,KOG1984	Traes_1BL_BB3DC8F7C.1,KOG1986	Traes_1BL_BB3DC8F7C.1,KOG1985	Traes_1BS_C2E3780CB.1,KOG0566	Traes_1DL_293FC1196.1,KOG0087	Traes_1DL_F1F0C70E4.1,KOG1984	Traes_1DL_F1F0C70E4.1,KOG1986	Traes_1DL_F1F0C70E4.1,KOG1985	Traes_1DS_8965FF182.2,KOG0566	Traes_2AL_3384AED5F.1,KOG4072	Traes_2AL_90299B16F.2,KOG2104	Traes_2BL_38A358974.1,KOG2104	Traes_2DL_5C1DDA41C.1,KOG2104	Traes_2DL_95BCAF13E.1,KOG4072	TRAES3BF093600200CFD_t1,KOG0929	TRAES3BF093600200CFD_t1,KOG0928	Traes_4AL_0EEC0D1D5.1,KOG2307	Traes_4AL_198AD99FF.3,KOG0985	Traes_4BL_09F303BBB.2,KOG4405	Traes_4BS_0F228DCB1.1,KOG3489	Traes_4BS_0F228DCB1.1,KOG1733	Traes_4BS_70617473F.1,KOG0903	Traes_4BS_70617473F.1,KOG0906	Traes_4BS_EA3A30FBE.2,KOG2344	Traes_4DS_4B325101D.1,KOG0903	Traes_4DS_4B325101D.1,KOG0906	Traes_4DS_E3F346B9B1.1,KOG2344	Traes_4DS_EB7A5C35C.2,KOG0985	Traes_5AL_07951DCB6.1,KOG0985	Traes_5AS_1DD35548B.1,KOG4405	Traes_5AS_238F990CC.2,KOG3202	Traes_5AS_33A86266A.1,KOG2023	Traes_5AS_33A86266A.1,KOG1241	Traes_5AS_33A86266A.1,KOG2171	Traes_5AS_33A86266A.1,KOG1993	Traes_5BL_3D33C7483.1,KOG2344	Traes_5BL_68C95B396.1,KOG3480	Traes_5BL_C66D2A645.3,KOG3316	Traes_5BL_C66D2A645.3,KOG3315	Traes_5BL_EF07069FC.2,KOG0985	Traes_5BS_1D2221052.1,KOG2023
V	Defense mechanisms	4	Traes_1AL_85055D2EE.1,KOG1515	Traes_4DL_6974F47A5.1,KOG1716	Traes_5BL_EC24EEA67.1,KOG1388	Traes_7DL_0B4336C25.2,KOG4730
W	Extracellular structures	4	Traes_2AS_B5CB0D677.1,KOG4291	Traes_2BS_9C5E6C127.1,KOG4291	Traes_2DS_B9598F544.1,KOG4291	Traes_6DS_08F52DEBD.1,KOG1836
Y	Nuclear structure	8	Traes_5AS_33A86266A.1,KOG2023	Traes_5AS_33A86266A.1,KOG1241	Traes_5AS_33A86266A.1,KOG2171	Traes_5AS_33A86266A.1,KOG1993	Traes_5BS_1D2221052.1,KOG2023	Traes_5BS_1D2221052.1,KOG1241	Traes_5BS_1D2221052.1,KOG2171	Traes_5BS_1D2221052.1,KOG1993
Z	Cytoskeleton	38	Traes_2AL_2D420E093.1,KOG0443	Traes_2AL_2D420E093.1,KOG1044	Traes_2AL_6763597E0.1,KOG1700	Traes_2AS_520092B9F.1,KOG1735	Traes_2BL_7EEB04C4B.1,KOG1700	Traes_2BS_300676D91.1,KOG1735	Traes_2DL_7A302A688.1,KOG0444	Traes_2DL_7A302A688.1,KOG0443	Traes_2DL_E5188AACC.1,KOG1700	Traes_3AL_3CDB7E5FA.1,KOG1755	Traes_3AS_A3CE60E4F.1,KOG0318	Traes_3AS_CFF1B48E8.1,KOG0318	TRAES3BF171700060CFD_t1,KOG0318	Traes_3DL_151062E9D.1,KOG1755	Traes_4AL_FF377A215.2,KOG1375	Traes_4AS_17881114F.2,KOG0445	Traes_4AS_17881114F.2,KOG0444	Traes_4AS_17881114F.2,KOG0443	Traes_4BS_5D060446C.1,KOG2675	Traes_4BS_A3149ED88.1,KOG0445	Traes_4BS_A3149ED88.1,KOG0444	Traes_4BS_A3149ED88.1,KOG0443	Traes_4DL_A52217698.1,KOG0445	Traes_4DL_A52217698.1,KOG0444	Traes_4DL_A52217698.1,KOG0443	Traes_4DS_138E9F824.1,KOG1375	Traes_5BL_EBD050E21.2,KOG1375	Traes_5DL_24E161E8F.1,KOG1375	Traes_6AL_557F07059.1,KOG1700	Traes_6AL_557F07059.1,KOG1702	Traes_6AL_7C6EE2D46.1,KOG4203	Traes_6AL_97788AE61.1,KOG1840	Traes_6BL_4660848A8.1,KOG4203	Traes_6BL_D08076F58.2,KOG1700	Traes_6BL_D08076F58.2,KOG1702	Traes_6DL_22C536081.1,KOG4203	Traes_6DL_C032299B8.1,KOG1700	Traes_6DL_C032299B8.1,KOG1702
[truncated: 84 more columns]
