# Supplementary material for: Identification of Proteins Involved in Carbohydrate Metabolism and Energy Metabolism Pathways and Their Regulation of Cytoplasmic Male Sterility in Wheat
Source: Int J Mol Sci. 2018 Jan 23;19(2):324. doi: 10.3390/ijms19020324 (PMC5855548; doi:10.3390/ijms19020324)
Supplement: Supplementary file 1 [file ijms-19-00324-s001.zip › Suplementary Materials/Supplementary Table/Table S6.xlsx]

## Sheet: Table S6-1
Table S6-1 The mainly enriched KEGG pathways cluster of DEGs at UNP
KEGG_A_class	KEGG_B_class	Pathway	DEGs genes with pathway annotation (204)	All genes with pathway annotation (5559)	Pvalue	Qvalue	Pathway ID
Metabolism	Energy metabolism	Photosynthesis	55	321	1.31256e-23	8.79414e-22	ko00195
Metabolism	Energy metabolism	Oxidative phosphorylation	25	317	0.000206095	0.00690418	ko00190
Metabolism	Metabolism of cofactors and vitamins	Vitamin B6 metabolism	3	15	0.0159875	0.357055	ko00750
Metabolism	Metabolism of other amino acids	Selenocompound metabolism	4	34	0.0345322	0.542634	ko00450
Metabolism	Lipid metabolism	Fatty acid biosynthesis	6	75	0.0562428	0.542634	ko00061
Metabolism	Lipid metabolism	Linoleic acid metabolism	2	11	0.0592727	0.542634	ko00591
Metabolism	Lipid metabolism	Synthesis and degradation of ketone bodies	2	12	0.0694507	0.542634	ko00072
Metabolism	Biosynthesis of other secondary metabolites	Benzoxazinoid biosynthesis	1	2	0.0720542	0.542634	ko00402
Genetic Information Processing	Folding, sorting and degradation	Proteasome	8	120	0.0728912	0.542634	ko03050
Metabolism	Amino acid metabolism	Glycine, serine and threonine metabolism	7	105	0.0900805	0.60354	ko00260
Metabolism	Metabolism of cofactors and vitamins	Nicotinate and nicotinamide metabolism	3	32	0.111111	0.65412	ko00760
Metabolism	Carbohydrate metabolism	Starch and sucrose metabolism	13	246	0.117156	0.65412	ko00500
Metabolism	Biosynthesis of other secondary metabolites	Monobactam biosynthesis	2	20	0.165666	0.817866	ko00261
Metabolism	Metabolism of cofactors and vitamins	Ubiquinone and other terpenoid-quinone biosynthesis	3	39	0.170897	0.817866	ko00130
Metabolism	Energy metabolism	Photosynthesis - antenna proteins	2	22	0.19232	0.82932	ko00196
Metabolism	Glycan biosynthesis and metabolism	N-Glycan biosynthesis	3	42	0.198861	0.82932	ko00510
Genetic Information Processing	Folding, sorting and degradation	SNARE interactions in vesicular transport	3	45	0.227825	0.82932	ko04130
Metabolism	Amino acid metabolism	Lysine biosynthesis	2	25	0.233183	0.82932	ko00300
Metabolism	Global and Overview	Fatty acid metabolism	7	138	0.242785	0.82932	ko01212
Metabolism	Lipid metabolism	Biosynthesis of unsaturated fatty acids	3	47	0.247558	0.82932	ko01040
Metabolism	Biosynthesis of other secondary metabolites	Phenylpropanoid biosynthesis	6	118	0.264953	0.845328	ko00940
Metabolism	Metabolism of cofactors and vitamins	Folate biosynthesis	1	9	0.285902	0.84616	ko00790
Genetic Information Processing	Translation	RNA transport	10	221	0.292563	0.84616	ko03013
Metabolism	Lipid metabolism	alpha-Linolenic acid metabolism	3	53	0.307991	0.84616	ko00592
Metabolism	Metabolism of cofactors and vitamins	Biotin metabolism	2	31	0.315731	0.84616	ko00780
Metabolism	Carbohydrate metabolism	Glyoxylate and dicarboxylate metabolism	6	133	0.36236	0.933773	ko00630
Metabolism	Carbohydrate metabolism	Butanoate metabolism	2	39	0.422122	0.999976	ko00650
Metabolism	Metabolism of other amino acids	Cyanoamino acid metabolism	2	47	0.51949	0.999976	ko00460
Metabolism	Nucleotide metabolism	Pyrimidine metabolism	8	213	0.525544	0.999976	ko00240
Environmental Information Processing	Membrane transport	ABC transporters	1	20	0.527187	0.999976	ko02010
Metabolism	Metabolism of cofactors and vitamins	One carbon pool by folate	1	23	0.577536	0.999976	ko00670
Metabolism	Lipid metabolism	Glycerolipid metabolism	2	53	0.585037	0.999976	ko00561
Metabolism	Carbohydrate metabolism	Amino sugar and nucleotide sugar metabolism	6	171	0.604117	0.999976	ko00520
Metabolism	Amino acid metabolism	Histidine metabolism	1	25	0.608101	0.999976	ko00340
Metabolism	Metabolism of terpenoids and polyketides	Terpenoid backbone biosynthesis	2	58	0.634461	0.999976	ko00900
Human Diseases	Endocrine and metabolic diseases	Insulin resistance	1	27	0.636464	0.999976	ko04931
Metabolism	Carbohydrate metabolism	Citrate cycle (TCA cycle)	4	120	0.648406	0.999976	ko00020
Metabolism	Carbohydrate metabolism	Fructose and mannose metabolism	3	92	0.66286	0.999976	ko00051
Metabolism	Carbohydrate metabolism	Ascorbate and aldarate metabolism	2	62	0.67061	0.999976	ko00053
Metabolism	Amino acid metabolism	Tryptophan metabolism	1	30	0.675223	0.999976	ko00380
Metabolism	Energy metabolism	Nitrogen metabolism	1	32	0.69875	0.999976	ko00910
Metabolism	Energy metabolism	Sulfur metabolism	1	34	0.720579	0.999976	ko00920
Metabolism	Global and Overview	2-Oxocarboxylic acid metabolism	3	101	0.723641	0.999976	ko01210
Metabolism	Carbohydrate metabolism	Pentose and glucuronate interconversions	2	74	0.761933	0.999976	ko00040
Metabolism	Lipid metabolism	Glycerophospholipid metabolism	2	78	0.787119	0.999976	ko00564
Metabolism	Amino acid metabolism	Valine, leucine and isoleucine degradation	2	84	0.820518	0.999976	ko00280
Metabolism	Lipid metabolism	Fatty acid degradation	2	88	0.840108	0.999976	ko00071
Metabolism	Amino acid metabolism	Tyrosine metabolism	1	54	0.868506	0.999976	ko00350
Genetic Information Processing	Translation	Aminoacyl-tRNA biosynthesis	2	97	0.877306	0.999976	ko00970
Cellular Processes	Transport and catabolism	Endocytosis	5	205	0.878978	0.999976	ko04144
Metabolism	Global and Overview	Biosynthesis of amino acids	10	372	0.886034	0.999976	ko01230
Genetic Information Processing	Folding, sorting and degradation	RNA degradation	3	142	0.899421	0.999976	ko03018
Genetic Information Processing	Folding, sorting and degradation	Ubiquitin mediated proteolysis	2	104	0.900555	0.999976	ko04120
Metabolism	Carbohydrate metabolism	Glycolysis / Gluconeogenesis	5	214	0.90056	0.999976	ko00010
Metabolism	Carbohydrate metabolism	Propanoate metabolism	1	64	0.90989	0.999976	ko00640
Genetic Information Processing	Folding, sorting and degradation	Protein processing in endoplasmic reticulum	6	254	0.911779	0.999976	ko04141
Metabolism	Carbohydrate metabolism	Galactose metabolism	2	112	0.922089	0.999976	ko00052
Metabolism	Carbohydrate metabolism	Pentose phosphate pathway	1	85	0.959346	0.999976	ko00030
Metabolism	Energy metabolism	Carbon fixation in photosynthetic organisms	2	148	0.975097	0.999976	ko00710
Metabolism	Metabolism of other amino acids	Glutathione metabolism	1	112	0.985456	0.999976	ko00480
Metabolism	Carbohydrate metabolism	Pyruvate metabolism	2	166	0.986211	0.999976	ko00620
Metabolism	Global and Overview	Carbon metabolism	9	456	0.989318	0.999976	ko01200
Genetic Information Processing	Transcription	Spliceosome	5	314	0.991803	0.999976	ko03040
Cellular Processes	Transport and catabolism	Peroxisome	1	128	0.99211	0.999976	ko04146
Metabolism	Amino acid metabolism	Cysteine and methionine metabolism	1	143	0.995561	0.999976	ko00270
Metabolism	Nucleotide metabolism	Purine metabolism	3	255	0.99639	0.999976	ko00230
Genetic Information Processing	Translation	Ribosome	8	642	0.999976	0.999976	ko03010

## Sheet: Table S6-2
Table S6-2 The mainly enriched KEGG pathways cluster of DEGs at BNP
KEGG_A_class	KEGG_B_class	Pathway	DEGs genes with pathway annotation (160)	All genes with pathway annotation (5559)	Pvalue	Qvalue	Pathway ID
Metabolism	Energy metabolism	Oxidative phosphorylation	18	317	0.00411964	0.272114	ko00190
Metabolism	Biosynthesis of other secondary metabolites	Phenylpropanoid biosynthesis	9	118	0.00663694	0.272114	ko00940
Metabolism	Metabolism of cofactors and vitamins	Riboflavin metabolism	3	19	0.0161585	0.426713	ko00740
Metabolism	Lipid metabolism	Linoleic acid metabolism	2	11	0.0381822	0.426713	ko00591
Environmental Information Processing	Signal transduction	Phosphatidylinositol signaling system	4	45	0.0394762	0.426713	ko04070
Metabolism	Lipid metabolism	Fatty acid degradation	6	88	0.0404534	0.426713	ko00071
Metabolism	Global and Overview	Fatty acid metabolism	8	138	0.0447571	0.426713	ko01212
Metabolism	Amino acid metabolism	Tryptophan metabolism	3	30	0.0538605	0.426713	ko00380
Metabolism	Carbohydrate metabolism	Inositol phosphate metabolism	4	50	0.0547148	0.426713	ko00562
Metabolism	Biosynthesis of other secondary metabolites	Benzoxazinoid biosynthesis	1	2	0.0567409	0.426713	ko00402
Metabolism	Lipid metabolism	Glycerolipid metabolism	4	53	0.0651829	0.426713	ko00561
Metabolism	Metabolism of cofactors and vitamins	Vitamin B6 metabolism	2	15	0.0676496	0.426713	ko00750
Metabolism	Glycan biosynthesis and metabolism	Glycosphingolipid biosynthesis - globo series	2	15	0.0676496	0.426713	ko00603
Metabolism	Lipid metabolism	Glycerophospholipid metabolism	5	78	0.0731785	0.428617	ko00564
Metabolism	Amino acid metabolism	Valine, leucine and isoleucine degradation	5	84	0.0936073	0.454554	ko00280
Metabolism	Carbohydrate metabolism	Pentose phosphate pathway	5	85	0.0972706	0.454554	ko00030
Metabolism	Metabolism of cofactors and vitamins	Ubiquinone and other terpenoid-quinone biosynthesis	3	39	0.100842	0.454554	ko00130
Metabolism	Amino acid metabolism	Phenylalanine metabolism	3	39	0.100842	0.454554	ko00360
Genetic Information Processing	Translation	Ribosome	24	642	0.106369	0.454554	ko03010
Genetic Information Processing	Folding, sorting and degradation	RNA degradation	7	142	0.114163	0.454554	ko03018
Metabolism	Amino acid metabolism	Phenylalanine, tyrosine and tryptophan biosynthesis	4	65	0.11641	0.454554	ko00400
Metabolism	Amino acid metabolism	Lysine degradation	3	43	0.125579	0.468066	ko00310
Metabolism	Lipid metabolism	Biosynthesis of unsaturated fatty acids	3	47	0.152247	0.49497	ko01040
Metabolism	Biosynthesis of other secondary metabolites	Stilbenoid, diarylheptanoid and gingerol biosynthesis	1	6	0.160801	0.49497	ko00945
Metabolism	Amino acid metabolism	Histidine metabolism	2	25	0.160902	0.49497	ko00340
Metabolism	Amino acid metabolism	Lysine biosynthesis	2	25	0.160902	0.49497	ko00300
Metabolism	Carbohydrate metabolism	Pentose and glucuronate interconversions	4	74	0.163413	0.49497	ko00040
Metabolism	Lipid metabolism	Fatty acid biosynthesis	4	75	0.169014	0.49497	ko00061
Metabolism	Glycan biosynthesis and metabolism	Glycosphingolipid biosynthesis - ganglio series	1	7	0.184981	0.523049	ko00604
Metabolism	Carbohydrate metabolism	Pyruvate metabolism	7	166	0.200919	0.53588	ko00620
Metabolism	Metabolism of other amino acids	beta-Alanine metabolism	3	54	0.202589	0.53588	ko00410
Genetic Information Processing	Translation	Ribosome biogenesis in eukaryotes	4	82	0.209979	0.538072	ko03008
Metabolism	Metabolism of cofactors and vitamins	Biotin metabolism	2	31	0.223931	0.540068	ko00780
Metabolism	Lipid metabolism	Ether lipid metabolism	2	31	0.223931	0.540068	ko00565
Metabolism	Metabolism of cofactors and vitamins	Folate biosynthesis	1	9	0.231283	0.541863	ko00790
Metabolism	Metabolism of other amino acids	Selenocompound metabolism	2	34	0.256165	0.553489	ko00450
Metabolism	Carbohydrate metabolism	Ascorbate and aldarate metabolism	3	62	0.263987	0.553489	ko00053
Metabolism	Global and Overview	Biosynthesis of amino acids	13	372	0.272653	0.553489	ko01230
Metabolism	Carbohydrate metabolism	Glycolysis / Gluconeogenesis	8	214	0.27401	0.553489	ko00010
Metabolism	Global and Overview	Degradation of aromatic compounds	1	11	0.274971	0.553489	ko01220
Metabolism	Carbohydrate metabolism	Starch and sucrose metabolism	9	246	0.276745	0.553489	ko00500
Metabolism	Lipid metabolism	Synthesis and degradation of ketone bodies	1	12	0.29588	0.577649	ko00072
Cellular Processes	Transport and catabolism	Phagosome	4	97	0.305078	0.577649	ko04145
Metabolism	Carbohydrate metabolism	Butanoate metabolism	2	39	0.309958	0.577649	ko00650
Metabolism	Amino acid metabolism	Glycine, serine and threonine metabolism	4	105	0.357761	0.651921	ko00260
Metabolism	Carbohydrate metabolism	Amino sugar and nucleotide sugar metabolism	6	171	0.369783	0.657801	ko00520
Cellular Processes	Transport and catabolism	Endocytosis	7	205	0.377032	0.657801	ko04144
Metabolism	Metabolism of other amino acids	Cyanoamino acid metabolism	2	47	0.394034	0.673142	ko00460
Metabolism	Energy metabolism	Carbon fixation in photosynthetic organisms	5	148	0.423107	0.691295	ko00710
Genetic Information Processing	Folding, sorting and degradation	Protein export	2	51	0.434374	0.691295	ko03060
Metabolism	Amino acid metabolism	Arginine and proline metabolism	2	52	0.444236	0.691295	ko00330
Metabolism	Lipid metabolism	alpha-Linolenic acid metabolism	2	53	0.454004	0.691295	ko00592
Metabolism	Carbohydrate metabolism	Citrate cycle (TCA cycle)	4	120	0.455835	0.691295	ko00020
Metabolism	Biosynthesis of other secondary metabolites	Flavonoid biosynthesis	1	21	0.459043	0.691295	ko00941
Metabolism	Amino acid metabolism	Tyrosine metabolism	2	54	0.463674	0.691295	ko00350
Metabolism	Glycan biosynthesis and metabolism	Glycosaminoglycan degradation	1	22	0.474672	0.695056	ko00531
Metabolism	Lipid metabolism	Sphingolipid metabolism	1	23	0.489853	0.695689	ko00600
Metabolism	Amino acid metabolism	Arginine biosynthesis	2	57	0.492073	0.695689	ko00220
Cellular Processes	Transport and catabolism	Peroxisome	4	128	0.506241	0.703589	ko04146
Metabolism	Amino acid metabolism	Alanine, aspartate and glutamate metabolism	3	97	0.533001	0.728182	ko00250
Metabolism	Carbohydrate metabolism	Propanoate metabolism	2	64	0.554547	0.728182	ko00640
Metabolism	Global and Overview	Carbon metabolism	13	456	0.557543	0.728182	ko01200
Metabolism	Glycan biosynthesis and metabolism	Other glycan degradation	1	28	0.559457	0.728182	ko00511
Metabolism	Nucleotide metabolism	Pyrimidine metabolism	6	213	0.581095	0.737468	ko00240
Environmental Information Processing	Signal transduction	Plant hormone signal transduction	1	30	0.584579	0.737468	ko04075
Metabolism	Lipid metabolism	Fatty acid elongation	1	31	0.5966	0.741231	ko00062
Metabolism	Carbohydrate metabolism	Galactose metabolism	3	112	0.631248	0.772572	ko00052
Metabolism	Carbohydrate metabolism	Fructose and mannose metabolism	2	92	0.748789	0.902952	ko00051
Organismal Systems	Environmental adaptation	Plant-pathogen interaction	2	99	0.78435	0.906228	ko04626
Metabolism	Amino acid metabolism	Cysteine and methionine metabolism	3	143	0.786411	0.906228	ko00270
Metabolism	Metabolism of cofactors and vitamins	Porphyrin and chlorophyll metabolism	1	55	0.800953	0.906228	ko00860
Genetic Information Processing	Folding, sorting and degradation	Ubiquitin mediated proteolysis	2	104	0.806989	0.906228	ko04120
Genetic Information Processing	Transcription	Spliceosome	7	314	0.808473	0.906228	ko03040
Metabolism	Metabolism of terpenoids and polyketides	Terpenoid backbone biosynthesis	1	58	0.817815	0.906228	ko00900
Genetic Information Processing	Folding, sorting and degradation	Protein processing in endoplasmic reticulum	4	254	0.939968	0.999936	ko04141
Genetic Information Processing	Translation	Aminoacyl-tRNA biosynthesis	1	97	0.942614	0.999936	ko00970
Metabolism	Metabolism of other amino acids	Glutathione metabolism	1	112	0.963282	0.999936	ko00480
Genetic Information Processing	Translation	mRNA surveillance pathway	1	132	0.979795	0.999936	ko03015
Metabolism	Carbohydrate metabolism	Glyoxylate and dicarboxylate metabolism	1	133	0.980391	0.999936	ko00630
Metabolism	Nucleotide metabolism	Purine metabolism	2	255	0.995643	0.999936	ko00230
Genetic Information Processing	Translation	RNA transport	1	221	0.998622	0.999936	ko03013
Metabolism	Energy metabolism	Photosynthesis	1	321	0.999936	0.999936	ko00195

## Sheet: Table S6-3
Table S6-3 The mainly enriched KEGG pathways cluster of DEGs at TNP
KEGG_A_class	KEGG_B_class	Pathway	DEGs genes with pathway annotation (465)	All genes with pathway annotation (5559)	Pvalue	Qvalue	Pathway ID
Genetic Information Processing	Translation	Ribosome	86	642	2.89302e-06	0.000260372	ko03010
Metabolism	Carbohydrate metabolism	Starch and sucrose metabolism	41	246	1.09433e-05	0.00049245	ko00500
Cellular Processes	Transport and catabolism	Phagosome	20	97	0.000115766	0.00347299	ko04145
Metabolism	Biosynthesis of other secondary metabolites	Phenylpropanoid biosynthesis	21	118	0.000664684	0.0149554	ko00940
Metabolism	Energy metabolism	Photosynthesis	42	321	0.00203426	0.0306361	ko00195
Metabolism	Carbohydrate metabolism	Citrate cycle (TCA cycle)	20	120	0.00204241	0.0306361	ko00020
Metabolism	Carbohydrate metabolism	Pentose and glucuronate interconversions	14	74	0.00285253	0.0366754	ko00040
Metabolism	Lipid metabolism	Steroid biosynthesis	7	28	0.00688151	0.077417	ko00100
Metabolism	Energy metabolism	Photosynthesis - antenna proteins	6	22	0.00776566	0.0776566	ko00196
Metabolism	Lipid metabolism	Linoleic acid metabolism	4	11	0.00991339	0.0892205	ko00591
Metabolism	Carbohydrate metabolism	Galactose metabolism	17	112	0.0111078	0.0908823	ko00052
Metabolism	Global and Overview	Biosynthesis of amino acids	43	372	0.0165801	0.123027	ko01230
Metabolism	Amino acid metabolism	Phenylalanine, tyrosine and tryptophan biosynthesis	11	65	0.0177705	0.123027	ko00400
Metabolism	Global and Overview	Carbon metabolism	50	456	0.0255231	0.164021	ko01200
Metabolism	Amino acid metabolism	Glycine, serine and threonine metabolism	15	105	0.0273369	0.164021	ko00260
Metabolism	Energy metabolism	Oxidative phosphorylation	36	317	0.0342554	0.192687	ko00190
Metabolism	Carbohydrate metabolism	Butanoate metabolism	7	39	0.0403795	0.213774	ko00650
Metabolism	Lipid metabolism	Synthesis and degradation of ketone bodies	3	12	0.0724677	0.362338	ko00072
Metabolism	Carbohydrate metabolism	Propanoate metabolism	9	64	0.0832346	0.394269	ko00640
Metabolism	Lipid metabolism	Biosynthesis of unsaturated fatty acids	7	47	0.0935697	0.421064	ko01040
Metabolism	Energy metabolism	Nitrogen metabolism	5	32	0.124322	0.511756	ko00910
Metabolism	Carbohydrate metabolism	Glycolysis / Gluconeogenesis	23	214	0.125096	0.511756	ko00010
Metabolism	Amino acid metabolism	Lysine degradation	6	43	0.146001	0.571309	ko00310
Metabolism	Biosynthesis of other secondary metabolites	Benzoxazinoid biosynthesis	1	2	0.160313	0.601174	ko00402
Metabolism	Lipid metabolism	Arachidonic acid metabolism	2	10	0.201369	0.722026	ko00590
Metabolism	Carbohydrate metabolism	Glyoxylate and dicarboxylate metabolism	14	133	0.220179	0.722026	ko00630
Metabolism	Carbohydrate metabolism	Pyruvate metabolism	17	166	0.223295	0.722026	ko00620
Metabolism	Metabolism of other amino acids	Glutathione metabolism	12	112	0.22463	0.722026	ko00480
Metabolism	Carbohydrate metabolism	Amino sugar and nucleotide sugar metabolism	17	171	0.261467	0.802497	ko00520
Metabolism	Amino acid metabolism	Valine, leucine and isoleucine degradation	9	84	0.267499	0.802497	ko00280
Metabolism	Carbohydrate metabolism	Pentose phosphate pathway	9	85	0.278996	0.809988	ko00030
Metabolism	Amino acid metabolism	Tyrosine metabolism	6	54	0.295673	0.83158	ko00350
Metabolism	Metabolism of other amino acids	Selenocompound metabolism	4	34	0.315999	0.861815	ko00450
Metabolism	Amino acid metabolism	Lysine biosynthesis	3	25	0.348933	0.90255	ko00300
Metabolism	Metabolism of other amino acids	Cyanoamino acid metabolism	5	47	0.356919	0.90255	ko00460
Metabolism	Metabolism of cofactors and vitamins	Vitamin B6 metabolism	2	15	0.36102	0.90255	ko00750
Metabolism	Biosynthesis of other secondary metabolites	Stilbenoid, diarylheptanoid and gingerol biosynthesis	1	6	0.408075	0.992615	ko00945
Organismal Systems	Environmental adaptation	Plant-pathogen interaction	9	99	0.44855	1	ko04626
Metabolism	Metabolism of other amino acids	beta-Alanine metabolism	5	54	0.475796	1	ko00410
Metabolism	Lipid metabolism	Glycerophospholipid metabolism	7	78	0.481435	1	ko00564
Metabolism	Lipid metabolism	Ether lipid metabolism	3	31	0.486715	1	ko00565
Metabolism	Metabolism of cofactors and vitamins	Nicotinate and nicotinamide metabolism	3	32	0.50839	1	ko00760
Genetic Information Processing	Replication and repair	Nucleotide excision repair	5	56	0.508618	1	ko03420
Environmental Information Processing	Signal transduction	Phosphatidylinositol signaling system	4	45	0.526647	1	ko04070
Metabolism	Energy metabolism	Sulfur metabolism	3	34	0.550247	1	ko00920
Metabolism	Glycan biosynthesis and metabolism	Glycosaminoglycan degradation	2	22	0.560226	1	ko00531
Metabolism	Metabolism of cofactors and vitamins	One carbon pool by folate	2	23	0.584862	1	ko00670
Metabolism	Carbohydrate metabolism	Ascorbate and aldarate metabolism	5	62	0.601412	1	ko00053
Metabolism	Global and Overview	Degradation of aromatic compounds	1	11	0.617799	1	ko01220
Cellular Processes	Transport and catabolism	Peroxisome	10	128	0.637679	1	ko04146
Metabolism	Lipid metabolism	alpha-Linolenic acid metabolism	4	53	0.658315	1	ko00592
Metabolism	Carbohydrate metabolism	Fructose and mannose metabolism	7	92	0.65966	1	ko00051
Metabolism	Amino acid metabolism	Cysteine and methionine metabolism	11	143	0.660532	1	ko00270
Metabolism	Amino acid metabolism	Alanine, aspartate and glutamate metabolism	7	97	0.713504	1	ko00250
Metabolism	Metabolism of terpenoids and polyketides	Terpenoid backbone biosynthesis	4	58	0.726953	1	ko00900
Metabolism	Amino acid metabolism	Tryptophan metabolism	2	30	0.728812	1	ko00380
Genetic Information Processing	Folding, sorting and degradation	Protein processing in endoplasmic reticulum	19	254	0.732193	1	ko04141
Genetic Information Processing	Folding, sorting and degradation	SNARE interactions in vesicular transport	3	45	0.739022	1	ko04130
Genetic Information Processing	Folding, sorting and degradation	RNA degradation	10	142	0.761447	1	ko03018
Metabolism	Carbohydrate metabolism	Inositol phosphate metabolism	3	50	0.8013	1	ko00562
Metabolism	Amino acid metabolism	Arginine and proline metabolism	3	52	0.822481	1	ko00330
Metabolism	Biosynthesis of other secondary metabolites	Monobactam biosynthesis	1	20	0.826265	1	ko00261
Metabolism	Global and Overview	Fatty acid metabolism	9	138	0.827695	1	ko01212
Metabolism	Biosynthesis of other secondary metabolites	Flavonoid biosynthesis	1	21	0.84085	1	ko00941
Metabolism	Amino acid metabolism	Phenylalanine metabolism	2	39	0.849814	1	ko00360
Metabolism	Biosynthesis of other secondary metabolites	Isoquinoline alkaloid biosynthesis	1	22	0.854213	1	ko00950
Metabolism	Global and Overview	2-Oxocarboxylic acid metabolism	6	101	0.860245	1	ko01210
Metabolism	Amino acid metabolism	Arginine biosynthesis	3	57	0.867166	1	ko00220
Metabolism	Lipid metabolism	Fatty acid degradation	5	88	0.870698	1	ko00071
Genetic Information Processing	Translation	mRNA surveillance pathway	8	132	0.873512	1	ko03015
Metabolism	Lipid metabolism	Fatty acid biosynthesis	4	75	0.884104	1	ko00061
Cellular Processes	Transport and catabolism	Endocytosis	13	205	0.887408	1	ko04144
Human Diseases	Endocrine and metabolic diseases	Insulin resistance	1	27	0.905991	1	ko04931
Metabolism	Amino acid metabolism	Valine, leucine and isoleucine biosynthesis	1	29	0.921132	1	ko00290
Environmental Information Processing	Signal transduction	Plant hormone signal transduction	1	30	0.927764	1	ko04075
Genetic Information Processing	Folding, sorting and degradation	Protein export	2	51	0.935133	1	ko03060
Genetic Information Processing	Folding, sorting and degradation	Ubiquitin mediated proteolysis	5	104	0.943495	1	ko04120
Metabolism	Metabolism of cofactors and vitamins	Porphyrin and chlorophyll metabolism	2	55	0.951442	1	ko00860
Metabolism	Metabolism of cofactors and vitamins	Pantothenate and CoA biosynthesis	1	36	0.957369	1	ko00770
Genetic Information Processing	Replication and repair	Mismatch repair	1	36	0.957369	1	ko03430
Metabolism	Metabolism of cofactors and vitamins	Ubiquinone and other terpenoid-quinone biosynthesis	1	39	0.967257	1	ko00130
Metabolism	Lipid metabolism	Glycerolipid metabolism	1	53	0.990463	1	ko00561
Genetic Information Processing	Replication and repair	DNA replication	1	58	0.993866	1	ko03030
Metabolism	Energy metabolism	Carbon fixation in photosynthetic organisms	5	148	0.995903	1	ko00710
Genetic Information Processing	Translation	Ribosome biogenesis in eukaryotes	1	82	0.999267	1	ko03008
Metabolism	Nucleotide metabolism	Pyrimidine metabolism	7	213	0.999307	1	ko00240
Metabolism	Nucleotide metabolism	Purine metabolism	9	255	0.999514	1	ko00230
Genetic Information Processing	Translation	RNA transport	7	221	0.999584	1	ko03013
Genetic Information Processing	Folding, sorting and degradation	Proteasome	1	120	0.999975	1	ko03050
Genetic Information Processing	Transcription	Spliceosome	5	314	1	1	ko03040
