# Supplementary material for: Identification of Proteins Involved in Carbohydrate Metabolism and Energy Metabolism Pathways and Their Regulation of Cytoplasmic Male Sterility in Wheat
Source: Int J Mol Sci. 2018 Jan 23;19(2):324. doi: 10.3390/ijms19020324 (PMC5855548; doi:10.3390/ijms19020324)
Supplement: Supplementary file 1 [file ijms-19-00324-s001.zip › Suplementary Materials/Supplementary Table/Table S7.xlsx]

## Sheet: Table S7
Table S7:DEPs related to carbonhydrate and energy metabolish
Number	Accession	Description	KO ID	Source speies
	glycolysis
1	Traes_1AL_197423E8E.1	PREDICTED: hexokinase-5	K00844	[Setaria italica]
2	Traes_1BL_FFEA08837.1	PREDICTED: hexokinase-5	K00844	[Setaria italica]
3	Traes_1DS_0435E9A1F.2	Glucose-6-phosphate isomerase, cytosolic	K01810	[Aegilops tauschii]
4	Traes_5BL_D12151D1D.1	6-phosphofructokinase 5, chloroplastic	K00850	[Aegilops tauschii]
5	Traes_5DL_27372150C.2	6-phosphofructokinase 5, chloroplastic	K00850	[Aegilops tauschii]
6	Traes_5AL_321A1699E.2	6-phosphofructokinase 5, chloroplastic	K00850	[Aegilops tauschii]
7	TRAES3BF044000030CFD_t1	Fructose-bisphosphate aldolase cytoplasmic isozyme	K01623	[Aegilops tauschii]
8	Traes_2BS_8684E0E15.1	NADP-dependent glyceraldehyde-3-phosphate dehydrogenase	K00131	[Aegilops tauschii]
9	Traes_2DS_22500FA4F.1	NADP-dependent glyceraldehyde-3-phosphate dehydrogenase	K00131	[Aegilops tauschii]
10	Traes_5DS_EDA1C856E.1	enolase	K01689	[Triticum aestivum]
11	Traes_1BL_9908E325A.2	Pyruvate kinase isozyme G, chloroplastic	K00873	[Aegilops tauschii]
12	Traes_1DL_C49D3DA38.1	Pyruvate kinase isozyme G, chloroplastic	K00873	[Aegilops tauschii]
13	Traes_4AS_E2173AB1D.1	Pyruvate kinase, cytosolic isozyme	K00873	[Triticum urartu]
14	Traes_4DL_7AAB94AC2.1	Pyruvate kinase, cytosolic isozyme	K00873	[Aegilops tauschii]
	pyruvic acid metabolism
15	Traes_6AS_5027732B8.1	Dihydrolipoyllysine-residue acetyltransferase component 3 of pyruvate dehydrogenase complex, mitochondrial	K00627	[Triticum urartu]
16	Traes_6BS_C9B216D97.1	Dihydrolipoyllysine-residue acetyltransferase component 3 of pyruvate dehydrogenase complex, mitochondrial	K00627	[Triticum urartu]
	Tricarboxylic acid cycle
17	Traes_6BS_682497935.1	PREDICTED: citrate synthase 4, mitochondrial-like	K01647	[Brachypodium distachyon]
18	Traes_6DS_1C754D431.1	PREDICTED: citrate synthase 4, mitochondrial-like	K01647	[Brachypodium distachyon]
19	TRAES3BF059300030CFD_t1	PREDICTED: ATP-citrate synthase beta chain protein 1	K01648	[Brachypodium distachyon]
20	Traes_3DS_05C39A111.1	PREDICTED: ATP-citrate synthase beta chain protein 1	K01648	[Brachypodium distachyon]
21	Traes_7AL_087706730.2	PREDICTED: ATP-citrate synthase beta chain protein 1	K01648	[Brachypodium distachyon]
22	Traes_2AL_F215A8C60.2	PREDICTED: isocitrate dehydrogenase [NAD] regulatory subunit 1, mitochondrial-like isoform X1	K00030	[Brachypodium distachyon]
23	Traes_2BL_99D8E10C4.2	PREDICTED: isocitrate dehydrogenase [NAD] regulatory subunit 1, mitochondrial-like isoform X1	K00030	[Brachypodium distachyon]
24	Traes_2DL_AA319AB9D.1	Isocitrate dehydrogenase [NAD] regulatory subunit 1, mitochondrial	K00030	[Triticum urartu]
25	Traes_6AL_24A5FC5D9.1	Succinyl-CoA ligase [ADP-forming] subunit beta, mitochondrial [Triticum urartu]	K01900	[Triticum urartu]
26	Traes_6DL_1654E6688.1	Succinyl-CoA ligase [ADP-forming] subunit beta, mitochondrial	K01900	[Triticum urartu]
27	Traes_6BL_CD5BDF8F7.2	Succinyl-CoA ligase [ADP-forming] subunit beta, mitochondrial	K01900	[Triticum urartu]
28	Traes_4AS_2DCA42965.1	Fumarate hydratase 2, chloroplastic	K01679	[Triticum urartu]
29	Traes_4BL_C3267759F.2	Fumarate hydratase 2, chloroplastic	K01679	[Triticum urartu]
	oxidative phosphorylation
30	Traes_4BL_F8586F8071.1	PREDICTED: NADH dehydrogenase [ubiquinone] 1 alpha subcomplex subunit 8-A-like	K03952	[Brachypodium distachyon]
31	Traes_4BL_F8586F807.1	PREDICTED: NADH dehydrogenase [ubiquinone] 1 alpha subcomplex subunit 8-A-like	K03952	[Brachypodium distachyon]
32	Traes_5DL_02DC1BE45.2	Cytochrome b-c1 complex subunit 7	K00417	[Aegilops tauschii]
33	Traes_1AL_999A02D6C.1	ubiquinol-cytochrome c reductase complex protein, partial	K00419	[Zea mays]
34	Traes_1BL_080DAF2F1.1	ubiquinol-cytochrome c reductase complex protein, partial	K00419	[Zea mays]
35	Traes_2DL_897F1B62B.1	Os04g0498200	K02267	[Oryza sativa Japonica Group]
36	Traes_2BL_8966330D2.1	Os04g0498200	K02267	[Oryza sativa Japonica Group]
42	Traes_2AL_BA500D777.1	ATP synthase subunit d, mitochondrial	K02138	[Triticum urartu]
43	Traes_2BL_BEDBF4677.1	ATP synthase subunit d, mitochondrial	K02138	[Aegilops tauschii]
44	Traes_2DL_24F04DE3B.1	ATP synthase subunit d, mitochondrial	K02138	[Aegilops tauschii]
45	TRAES3BF046300080CFD_t1	ATP synthase subunit epsilon, mitochondrial	K02135	[Aegilops tauschii]
	Antioxidation
51	Traes_1AS_C70D49E2E.4	Peroxidase 12	K00430	[Triticum urartu]
52	Traes_1BL_63874F598.1	Peroxidase 1	K00430	[Aegilops tauschii]
53	Traes_1BS_9DE1487A4.2	Peroxidase 12	K00430	[Triticum urartu]
54	Traes_1DS_A23800206.1	Peroxidase 2	K00430	[Triticum urartu]
55	Traes_1DS_E3419AD8F.1	Peroxidase 4	K00430	[Aegilops tauschii]
56	Traes_2BL_2B45081D4.1	Peroxidase 12	K00430	[Triticum urartu]
57	Traes_2DL_848E9CC75.1	Peroxidase 1	K00430	[Triticum urartu]
58	Traes_4AS_034F72028.1	Peroxidase 44	K00430	[Triticum urartu]
59	Traes_4BL_B15355188.1	Peroxidase 44	K00430	[Aegilops tauschii]
60	Traes_4DL_4F52CA7F0.1	Peroxidase 44	K00430	[Aegilops tauschii]
61	Traes_6DL_4A51CCD6C.1	Peroxidase 65	K00430	[Triticum urartu]
62	Traes_7AS_41A62DBFD.1	PREDICTED: peroxidase 5-like	K00430	[Brachypodium distachyon]
63	Traes_7BS_5B31DD2DD.1	PREDICTED: peroxidase 5-like	K00430	[Brachypodium distachyon]
64	Traes_7DS_0EDDDAC29.1	Peroxidase 44	K00430	[Aegilops tauschii]
