# Supplementary material for: Identification of Proteins Involved in Carbohydrate Metabolism and Energy Metabolism Pathways and Their Regulation of Cytoplasmic Male Sterility in Wheat
Source: Int J Mol Sci. 2018 Jan 23;19(2):324. doi: 10.3390/ijms19020324 (PMC5855548; doi:10.3390/ijms19020324)
Supplement: Supplementary file 1 [file ijms-19-00324-s001.zip › Suplementary Materials/Supplementary Table/Table S8.xlsx]

## Sheet: Table S8
Table S8 Sequence-specific primers used for qRT-PCR
Gene accession	Forward primer (5’-3‘)	Reverse primer (5’-3’)	Annotion
Traes_1BL_FFEA08837.1	GACGGTGGGCTCTATGAACA	TGGCAACCAGCGAAGAAGAG	hexokinase-5
Traes_1DS_0435E9A1F.2	GTGCTCCATGTGGCTTTGAGA	ACTGCTTGATTTTATCCTTAACAGC	Glucose-6-phosphate isomerase
Traes_5DL_0A7630D1E.1	CAAAGGCGTTCTGCGATCTG	CCGGTGATTTCTCTTCCGGT	UDP-glucose 6-dehydrogenase 4
Traes_7AL_AD817EBE6.1	CACCAGCATGGGAAAGACCT	ACGGTGAGTGCCTTGATCTG	NADH ubiquinone oxidoreductase B22-like subunit
Traes_1DL_3DDC3EB25.1	TGCAAGACCACAACAGTGAG	GGCGTCAATGTTGGAGAGC	chalcone synthase-like protein [Triticum aestivum]
Traes_2BL_7EEB04C4B.1	AAGCTATCCGCTGCCTTCTC	TCGCCCTCCAGAGTCATCTT	pollen-specific protein SF3-like
Traes_2AL_FE11B55BA.1	AGCGATGTTTGGAAGCTGGA	CCACCACCAAAAGCGAACTG	starch branching enzyme IIb
Traes_2BS_8D01B66C0.1	GGATGTCTCTTGGGCGCTAA	GAGCTGCCAAGGCTGAGTAT	disproportionating enzyme
Traes_4DL_04A3F1DAF.1	AGTGCTATACTGCCGATGCTC	ACGCTCTCACCAACTTTCCAT	NADH dehydrogenase [ubiquinone] 1 alpha subcomplex subunit 13-B
Traes_2BS_8684E0E15.1	CTAGTCGCGGCAAACATAGT	CCACTTTCAGCTTTGCCAGC	NADP-dependent glyceraldehyde-3-phosphate dehydrogenase
actin	CTCCCTCACAACAACCGC	TACCAGGAACTTCCATACCAAC	actin
